# Supplementary material for: Crystal structures of 6-cyclo­propyl-1,3-diphenylfulvene and 6-(2,3-di­meth­oxy­naphth­yl)-1,3-di­phenylfulvene
Source: Acta Crystallogr E Crystallogr Commun. 2020 May 22;76(Pt 6):896–9. doi: 10.1107/S2056989020006441 (PMC7273991; doi:10.1107/S2056989020006441)
Supplement: Supplementary file 1 [file e-76-00896-sup1.cif]

##############################################################################
#                                                                            #
# This CIF contains the data in a paper accepted for publication in          #
# Acta Crystallographica Section E. It conforms to the requirements of       #
# Notes for Authors for Acta Crystallographica Section E, and has been       #
# peer reviewed under the auspices of the IUCr Commission on Journals.       #
#                                                                            #
# Full details of the Crystallographic Information File format               #
# are given in the paper "The Crystallographic Information File (CIF):       #
# a New Standard Archive File for Crystallography" by S. R. Hall, F. H.      #
# Allen and I. D. Brown [Acta Cryst. (1991), A47, 655-685].                  #
#                                                                            #
# The current version of the core CIF dictionary is obtainable from          #
# ftp://ftp.iucr.org/pub/cif_core.dic.                                       #
#                                                                            #
# Software is freely available for graphical display of the structure(s)     #
# in this CIF. For information consult the CIF software page                 #
# http://www.iucr.org/resources/cif/software.                                #
#                                                                            #
# This file may be used for bona fide research purposes within the           #
# scientific community so long as proper attribution is given to the journal # 
# article from which it was obtained.                                        #
#                                                                            #
##############################################################################
data_1
_audit_creation_method
;
Olex2 1.2
(compiled 2018.05.29 svn.r3508 for OlexSys, GUI svn.r5506)
;
_journal_date_recd_electronic     2020-04-28
_journal_date_accepted     2020-05-13
_journal_name_full     'Acta Crystallographica, Section E'
_journal_year     2020
_journal_volume     76
_journal_issue      6
_journal_page_first     896
_journal_page_last     899
_journal_paper_category     GO
_journal_paper_doi     10.1107/S2056989020006441
_journal_coeditor_code     YK2129
_publ_contact_author_name     'Gary J. Balaich'
_publ_contact_author_address
;
Department of Chemistry & Chemistry Research Center, United States Air Force
Academy, Colorado Springs, CO 80840,
USA
;
_publ_contact_author_email     'Gary.Balaich@usafa.edu'
_publ_contact_author_fax     ?
_publ_contact_author_phone     ?
_publ_section_title
;
Crystal structures of 6-cyclopropyl-1,3-diphenylfulvene and
6-(2,3-dimethoxynaphthyl)-1,3-diphenylfulvene
;
loop_
    _publ_author_name
    _publ_author_footnote
    _publ_author_address
    'Brown, Loren C.' .
;
Department of Chemistry & Chemistry Research Center, United States Air Force
Academy, Colorado Springs, CO 80840,
USA
;
    'Iacono, Scott T.' .
;
Department of Chemistry & Chemistry Research Center, United States Air Force
Academy, Colorado Springs, CO 80840,
USA
;
    'Balaich, Gary J.' .
;
Department of Chemistry & Chemistry Research Center, United States Air Force
Academy, Colorado Springs, CO 80840,
USA
;
_publ_section_synopsis
;
The title compounds were prepared from 1,3-diphenylcyclopentadiene,
pyrrolidine, and the corresponding aldehydes in an ethanolic solution. Each
compound crystallizes with one molecule per asymmetric unit and exhibits the
alternating short and long bond lengths typical of fulvenes. A network of
C---H...C ring interactions as well as C---H...O interactions is observed,
resulting in the compact packing found in each structure.
;
_chemical_name_systematic
;
5-(Cyclopropylmethylidene)-1,3-diphenylcyclopenta-1,3-diene
;
_chemical_name_common
;
6-Cyclopropyl-1,3-diphenylfulvene
;
_chemical_formula_moiety     'C21 H18'
_chemical_formula_sum     'C21 H18'
_chemical_formula_weight     270.35
_chemical_melting_point     ?
_space_group_crystal_system     orthorhombic
_space_group_name_H-M_alt     'P b c a'
_space_group_name_Hall     '-P 2ac 2ab'
loop_
    _space_group_symop_operation_xyz
    'x, y, z'
    '-x+1/2, -y, z+1/2'
    '-x, y+1/2, -z+1/2'
    'x+1/2, -y+1/2, -z'
    '-x, -y, -z'
    'x-1/2, y, -z-1/2'
    'x, -y-1/2, z-1/2'
    '-x-1/2, y-1/2, z'
_cell_length_a     12.9844(2)
_cell_length_b     11.95830(10)
_cell_length_c     19.3729(2)
_cell_angle_alpha     90
_cell_angle_beta     90
_cell_angle_gamma     90
_cell_volume     3008.06(6)
_cell_formula_units_Z     8
_cell_measurement_reflns_used     50470
_cell_measurement_theta_min     2.0870
_cell_measurement_theta_max     27.3600
_cell_measurement_temperature     100(2)
_exptl_crystal_description     block
_exptl_crystal_colour     orange
_exptl_crystal_size_max     0.376
_exptl_crystal_size_mid     0.254
_exptl_crystal_size_min     0.15
_exptl_crystal_density_diffrn     1.194
_exptl_crystal_density_meas     ?
_exptl_crystal_density_method     ?
_exptl_crystal_F_000     1152
loop_
    _exptl_crystal_face_index_h
    _exptl_crystal_face_index_k
    _exptl_crystal_face_index_l
    _exptl_crystal_face_perp_dist
    -4 -3 26 0.0838
    -12 -7 -17 0.1639
    2 2 27 0.0740
    15 9 7 0.1942
    14 9 -10 0.1770
    10 6 -21 0.1356
    5 3 -26 0.0952
    0 0 -27 0.0849
    11 -12 -9 0.0933
    4 -11 19 0.1158
    -7 7 -22 0.0943
    -1 5 -26 0.0680
    6 -7 23 0.0829
    16 -5 -10 0.1347
    -9 3 -24 0.1144
    4 -3 26 0.0740
    17 1 -10 0.1647
    -12 -12 -5 0.1567
    11 11 13 0.2012
    11 9 -15 0.1663
    8 13 12 0.2160
    1 17 1 0.2300
    5 -6 -24 0.1014
    -13 12 -2 0.1446
    -12 6 17 0.1049
    -17 6 5 0.1084
    -12 -11 10 0.1325
    -7 -12 16 0.1203
    -6 -15 -7 0.1484
    -1 2 27 0.0662
    7 8 -22 0.1215
    3 -15 -11 0.1293
    13 -11 -7 0.0920
    1 6 -25 0.0807
    -2 -1 27 0.0638
    3 1 27 0.0680
    -18 0 6 0.1286
_exptl_absorpt_coefficient_mu     0.067
_exptl_absorpt_correction_type     empirical
_exptl_absorpt_process_details
;
(CrysAlisPro; Rigaku OD, 2019)
;
_exptl_absorpt_correction_T_min     0.404
_exptl_absorpt_correction_T_max     1.000
_diffrn_ambient_temperature     100.15
_diffrn_source     'micro-focus sealed X-ray tube'
_diffrn_radiation_type     MoK\a
_diffrn_radiation_wavelength     0.71073
_diffrn_radiation_monochromator     mirror
_diffrn_measurement_device_type
                        'XtaLAB Synergy, Single source at offset/far, HyPix3000'
_diffrn_measurement_device     'four-circle diffractometer'
_diffrn_measurement_method     '\w scans'
_diffrn_detector     'CCD plate'
_diffrn_detector_area_resol_mean     10.0000
_diffrn_reflns_number     74031
_diffrn_reflns_av_R_equivalents     0.0301
_diffrn_reflns_av_unetI/netI     0.0121
_diffrn_reflns_theta_min     2.102
_diffrn_reflns_theta_max     27.442
_diffrn_reflns_theta_full     25.242
_diffrn_measured_fraction_theta_max     0.978
_diffrn_measured_fraction_theta_full     1.000
_diffrn_reflns_limit_h_min     -16
_diffrn_reflns_limit_h_max     16
_diffrn_reflns_limit_k_min     -15
_diffrn_reflns_limit_k_max     15
_diffrn_reflns_limit_l_min     -24
_diffrn_reflns_limit_l_max     24
_diffrn_radiation_probe     x-ray
_refine_special_details     ?
_reflns_number_total     3353
_reflns_number_gt     2967
_reflns_threshold_expression     'I > 2\s(I)'
_refine_ls_structure_factor_coef     Fsqd
_refine_ls_matrix_type     full
_refine_ls_R_factor_all     0.0406
_refine_ls_R_factor_gt     0.0356
_refine_ls_wR_factor_gt     0.0911
_refine_ls_wR_factor_ref     0.0940
_refine_ls_goodness_of_fit_ref     1.081
_refine_ls_restrained_S_all     1.081
_refine_ls_number_reflns     3353
_refine_ls_number_parameters     190
_refine_ls_number_restraints     0
_refine_ls_hydrogen_treatment     constr
_refine_ls_weighting_scheme     calc
_refine_ls_weighting_details
              'w=1/[\s^2^(Fo^2^)+(0.0450P)^2^+0.7758P] where P=(Fo^2^+2Fc^2^)/3'
_atom_sites_solution_hydrogens     geom
_atom_sites_solution_primary     dual
_atom_sites_solution_secondary     ?
_refine_ls_shift/su_max     0.000
_refine_ls_shift/su_mean     0.000
_refine_diff_density_max     0.197
_refine_diff_density_min     -0.188
_refine_ls_extinction_method     none
_refine_ls_extinction_coef     .
loop_
    _atom_type_symbol
    _atom_type_description
    _atom_type_scat_dispersion_real
    _atom_type_scat_dispersion_imag
    _atom_type_scat_source
    'C' 'C' 0.0033 0.0016
                         'International Tables Vol C Tables 4.2.6.8 and 6.1.1.4'
    'H' 'H' 0.0000 0.0000
                         'International Tables Vol C Tables 4.2.6.8 and 6.1.1.4'
_computing_data_collection
;
CrysAlisPro (Rigaku OD, 2019)
;
_computing_cell_refinement
;
CrysAlisPro (Rigaku OD, 2019)
;
_computing_data_reduction
;
CrysAlisPro (Rigaku OD, 2019)
;
_computing_structure_solution
;
ShelXT (Sheldrick, 2015a)
;
_computing_structure_refinement
;
ShelXL (Sheldrick, 2015b)
;
_computing_molecular_graphics
;
<i>OLEX2</i> (Dolomanov <i>et al.</i>,  2009)
;
_computing_publication_material
;
<i>OLEX2</i> (Dolomanov <i>et al.</i>,  2009)
;
loop_
    _atom_site_type_symbol
    _atom_site_label
    _atom_site_fract_x
    _atom_site_fract_y
    _atom_site_fract_z
    _atom_site_U_iso_or_equiv
    _atom_site_adp_type
    _atom_site_calc_flag
    _atom_site_occupancy
    _atom_site_disorder_assembly
    _atom_site_disorder_group
    C C1 0.44298(7) 0.64490(8) 0.32819(5) 0.0198(2) Uani d 1 . .
    C C2 0.50655(7) 0.60105(8) 0.37681(5) 0.0203(2) Uani d 1 . .
    H H2 0.5051 0.6191 0.4246 0.024 Uiso calc 1 . .
    C C3 0.57790(7) 0.52136(8) 0.34441(5) 0.0204(2) Uani d 1 . .
    C C4 0.55715(7) 0.51958(8) 0.27550(5) 0.0227(2) Uani d 1 . .
    H H4 0.5918 0.4750 0.2422 0.027 Uiso calc 1 . .
    C C5 0.47342(7) 0.59679(8) 0.26098(5) 0.0216(2) Uani d 1 . .
    C C6 0.43760(7) 0.62688(8) 0.19814(5) 0.0224(2) Uani d 1 . .
    H H6 0.3823 0.6788 0.1965 0.027 Uiso calc 1 . .
    C C7 0.35860(7) 0.72504(8) 0.33954(5) 0.0207(2) Uani d 1 . .
    C C8 0.26145(8) 0.70904(9) 0.30946(5) 0.0249(2) Uani d 1 . .
    H H8 0.2502 0.6466 0.2801 0.030 Uiso calc 1 . .
    C C9 0.18165(8) 0.78343(9) 0.32221(5) 0.0293(2) Uani d 1 . .
    H H9 0.1163 0.7718 0.3013 0.035 Uiso calc 1 . .
    C C10 0.19672(8) 0.87480(9) 0.36532(6) 0.0316(2) Uani d 1 . .
    H H10 0.1422 0.9260 0.3737 0.038 Uiso calc 1 . .
    C C11 0.29212(8) 0.89076(9) 0.39608(6) 0.0298(2) Uani d 1 . .
    H H11 0.3026 0.9526 0.4260 0.036 Uiso calc 1 . .
    C C12 0.37234(8) 0.81683(8) 0.38334(5) 0.0242(2) Uani d 1 . .
    H H12 0.4373 0.8287 0.4046 0.029 Uiso calc 1 . .
    C C13 0.65376(7) 0.45139(8) 0.38061(5) 0.0214(2) Uani d 1 . .
    C C14 0.65376(7) 0.44071(8) 0.45261(5) 0.0240(2) Uani d 1 . .
    H H14 0.6078 0.4848 0.4794 0.029 Uiso calc 1 . .
    C C15 0.72009(8) 0.36649(8) 0.48540(5) 0.0278(2) Uani d 1 . .
    H H15 0.7187 0.3597 0.5343 0.033 Uiso calc 1 . .
    C C16 0.78805(9) 0.30253(9) 0.44717(6) 0.0311(2) Uani d 1 . .
    H H16 0.8319 0.2503 0.4696 0.037 Uiso calc 1 . .
    C C17 0.79200(9) 0.31494(9) 0.37585(6) 0.0318(2) Uani d 1 . .
    H H17 0.8400 0.2727 0.3495 0.038 Uiso calc 1 . .
    C C18 0.72593(8) 0.38887(8) 0.34322(5) 0.0269(2) Uani d 1 . .
    H H18 0.7296 0.3974 0.2945 0.032 Uiso calc 1 . .
    C C19 0.47766(8) 0.58544(8) 0.13271(5) 0.0245(2) Uani d 1 . .
    H H19 0.5338 0.5284 0.1360 0.029 Uiso calc 1 . .
    C C20 0.48463(8) 0.66600(9) 0.07225(5) 0.0268(2) Uani d 1 . .
    H H20A 0.4598 0.7434 0.0795 0.032 Uiso calc 1 . .
    H H20B 0.5447 0.6592 0.0411 0.032 Uiso calc 1 . .
    C C21 0.40700(9) 0.57559(9) 0.07072(5) 0.0298(2) Uani d 1 . .
    H H21A 0.4188 0.5125 0.0386 0.036 Uiso calc 1 . .
    H H21B 0.3339 0.5968 0.0769 0.036 Uiso calc 1 . .
loop_
    _atom_site_aniso_label
    _atom_site_aniso_U_11
    _atom_site_aniso_U_22
    _atom_site_aniso_U_33
    _atom_site_aniso_U_12
    _atom_site_aniso_U_13
    _atom_site_aniso_U_23
    C1 0.0211(4) 0.0180(4) 0.0203(4) -0.0038(3) 0.0031(3) -0.0006(3)
    C2 0.0216(4) 0.0199(4) 0.0194(4) -0.0045(4) 0.0023(3) -0.0010(3)
    C3 0.0212(4) 0.0181(4) 0.0218(5) -0.0036(4) 0.0017(4) 0.0002(3)
    C4 0.0256(5) 0.0218(5) 0.0208(5) 0.0028(4) 0.0020(4) -0.0006(4)
    C5 0.0236(5) 0.0202(4) 0.0209(5) -0.0002(4) 0.0021(4) -0.0007(4)
    C6 0.0236(5) 0.0213(5) 0.0223(5) 0.0019(4) 0.0016(4) 0.0001(4)
    C7 0.0232(5) 0.0203(4) 0.0187(4) -0.0013(4) 0.0045(4) 0.0026(3)
    C8 0.0246(5) 0.0271(5) 0.0230(5) -0.0025(4) 0.0035(4) 0.0011(4)
    C9 0.0225(5) 0.0363(6) 0.0291(5) 0.0013(4) 0.0040(4) 0.0068(4)
    C10 0.0300(5) 0.0297(5) 0.0350(6) 0.0086(4) 0.0107(4) 0.0063(4)
    C11 0.0359(6) 0.0217(5) 0.0318(5) 0.0025(4) 0.0073(4) -0.0014(4)
    C12 0.0267(5) 0.0211(5) 0.0248(5) -0.0016(4) 0.0026(4) 0.0006(4)
    C13 0.0221(4) 0.0184(4) 0.0237(5) -0.0039(4) -0.0019(4) -0.0003(4)
    C14 0.0234(5) 0.0243(5) 0.0244(5) -0.0057(4) -0.0002(4) 0.0007(4)
    C15 0.0312(5) 0.0272(5) 0.0252(5) -0.0087(4) -0.0065(4) 0.0046(4)
    C16 0.0321(5) 0.0248(5) 0.0366(6) -0.0004(4) -0.0138(5) 0.0019(4)
    C17 0.0314(6) 0.0292(5) 0.0348(6) 0.0074(4) -0.0080(4) -0.0071(4)
    C18 0.0290(5) 0.0277(5) 0.0240(5) 0.0028(4) -0.0036(4) -0.0037(4)
    C19 0.0285(5) 0.0250(5) 0.0199(5) 0.0059(4) -0.0001(4) -0.0002(4)
    C20 0.0300(5) 0.0298(5) 0.0207(5) 0.0005(4) 0.0025(4) 0.0014(4)
    C21 0.0327(5) 0.0344(6) 0.0223(5) -0.0031(4) -0.0024(4) -0.0032(4)
_geom_special_details
;
 All esds (except the esd in the dihedral angle between two l.s. planes)
 are estimated using the full covariance matrix.  The cell esds are taken
 into account individually in the estimation of esds in distances, angles
 and torsion angles; correlations between esds in cell parameters are only
 used when they are defined by crystal symmetry.  An approximate (isotropic)
 treatment of cell esds is used for estimating esds involving l.s. planes.
;
loop_
    _geom_bond_atom_site_label_1
    _geom_bond_atom_site_label_2
    _geom_bond_site_symmetry_2
    _geom_bond_distance
    _geom_bond_publ_flag
    C1 C2 . 1.3577(13) ?
    C1 C5 . 1.4774(13) ?
    C1 C7 . 1.4721(13) ?
    C2 H2 . 0.9500 ?
    C2 C3 . 1.4699(13) ?
    C3 C4 . 1.3621(13) ?
    C3 C13 . 1.4704(13) ?
    C4 H4 . 0.9500 ?
    C4 C5 . 1.4538(13) ?
    C5 C6 . 1.3520(13) ?
    C6 H6 . 0.9500 ?
    C6 C19 . 1.4570(13) ?
    C7 C8 . 1.4027(14) ?
    C7 C12 . 1.3988(13) ?
    C8 H8 . 0.9500 ?
    C8 C9 . 1.3879(14) ?
    C9 H9 . 0.9500 ?
    C9 C10 . 1.3891(16) ?
    C10 H10 . 0.9500 ?
    C10 C11 . 1.3878(16) ?
    C11 H11 . 0.9500 ?
    C11 C12 . 1.3882(14) ?
    C12 H12 . 0.9500 ?
    C13 C14 . 1.4008(14) ?
    C13 C18 . 1.4006(14) ?
    C14 H14 . 0.9500 ?
    C14 C15 . 1.3903(14) ?
    C15 H15 . 0.9500 ?
    C15 C16 . 1.3829(16) ?
    C16 H16 . 0.9500 ?
    C16 C17 . 1.3905(16) ?
    C17 H17 . 0.9500 ?
    C17 C18 . 1.3847(14) ?
    C18 H18 . 0.9500 ?
    C19 H19 . 1.0000 ?
    C19 C20 . 1.5193(14) ?
    C19 C21 . 1.5159(14) ?
    C20 H20A . 0.9900 ?
    C20 H20B . 0.9900 ?
    C20 C21 . 1.4784(15) ?
    C21 H21A . 0.9900 ?
    C21 H21B . 0.9900 ?
loop_
    _geom_angle_atom_site_label_1
    _geom_angle_atom_site_label_2
    _geom_angle_atom_site_label_3
    _geom_angle_site_symmetry_1
    _geom_angle_site_symmetry_3
    _geom_angle
    _geom_angle_publ_flag
    C2 C1 C5 . . 107.36(8) ?
    C2 C1 C7 . . 126.89(9) ?
    C7 C1 C5 . . 125.75(8) ?
    C1 C2 H2 . . 125.1 ?
    C1 C2 C3 . . 109.71(8) ?
    C3 C2 H2 . . 125.1 ?
    C2 C3 C13 . . 125.97(8) ?
    C4 C3 C2 . . 107.70(8) ?
    C4 C3 C13 . . 126.23(9) ?
    C3 C4 H4 . . 125.4 ?
    C3 C4 C5 . . 109.12(8) ?
    C5 C4 H4 . . 125.4 ?
    C4 C5 C1 . . 106.08(8) ?
    C6 C5 C1 . . 126.72(9) ?
    C6 C5 C4 . . 126.91(9) ?
    C5 C6 H6 . . 117.6 ?
    C5 C6 C19 . . 124.75(9) ?
    C19 C6 H6 . . 117.6 ?
    C8 C7 C1 . . 121.23(9) ?
    C12 C7 C1 . . 120.44(9) ?
    C12 C7 C8 . . 118.28(9) ?
    C7 C8 H8 . . 119.7 ?
    C9 C8 C7 . . 120.66(10) ?
    C9 C8 H8 . . 119.7 ?
    C8 C9 H9 . . 119.8 ?
    C8 C9 C10 . . 120.40(10) ?
    C10 C9 H9 . . 119.8 ?
    C9 C10 H10 . . 120.3 ?
    C11 C10 C9 . . 119.48(10) ?
    C11 C10 H10 . . 120.3 ?
    C10 C11 H11 . . 119.8 ?
    C10 C11 C12 . . 120.38(10) ?
    C12 C11 H11 . . 119.8 ?
    C7 C12 H12 . . 119.6 ?
    C11 C12 C7 . . 120.79(10) ?
    C11 C12 H12 . . 119.6 ?
    C14 C13 C3 . . 121.79(9) ?
    C18 C13 C3 . . 120.35(9) ?
    C18 C13 C14 . . 117.80(9) ?
    C13 C14 H14 . . 119.6 ?
    C15 C14 C13 . . 120.88(9) ?
    C15 C14 H14 . . 119.6 ?
    C14 C15 H15 . . 119.9 ?
    C16 C15 C14 . . 120.24(10) ?
    C16 C15 H15 . . 119.9 ?
    C15 C16 H16 . . 120.1 ?
    C15 C16 C17 . . 119.78(10) ?
    C17 C16 H16 . . 120.1 ?
    C16 C17 H17 . . 120.0 ?
    C18 C17 C16 . . 119.93(10) ?
    C18 C17 H17 . . 120.0 ?
    C13 C18 H18 . . 119.4 ?
    C17 C18 C13 . . 121.28(10) ?
    C17 C18 H18 . . 119.4 ?
    C6 C19 H19 . . 115.9 ?
    C6 C19 C20 . . 118.44(9) ?
    C6 C19 C21 . . 119.97(9) ?
    C20 C19 H19 . . 115.9 ?
    C21 C19 H19 . . 115.9 ?
    C21 C19 C20 . . 58.30(7) ?
    C19 C20 H20A . . 117.7 ?
    C19 C20 H20B . . 117.7 ?
    H20A C20 H20B . . 114.8 ?
    C21 C20 C19 . . 60.74(7) ?
    C21 C20 H20A . . 117.7 ?
    C21 C20 H20B . . 117.7 ?
    C19 C21 H21A . . 117.7 ?
    C19 C21 H21B . . 117.7 ?
    C20 C21 C19 . . 60.96(7) ?
    C20 C21 H21A . . 117.7 ?
    C20 C21 H21B . . 117.7 ?
    H21A C21 H21B . . 114.8 ?
_shelx_space_group_comment
;
The symmetry employed for this shelxl refinement is uniquely defined
by the following loop, which should always be used as a source of
symmetry information in preference to the above space-group names.
They are only intended as comments.
;
_shelx_estimated_absorpt_T_min     0.975
_shelx_estimated_absorpt_T_max     0.990
_shelx_hkl_file
;
   0   0   2  539.72    2.68
   0   0   2  548.65    2.80
   0   0   2  540.67    2.69
   0   0   2  544.64    2.80
   0   0  -2  493.05    2.86
   0   0   2  545.79    2.91
   0   0   2  538.22    2.99
   0   0   3    1.42    0.20
   0   0   3    0.40    0.10
   0   0   3    0.35    0.14
   0   0   3    0.20    0.15
   0   0   3    0.58    0.16
   0   0  -3    0.50    0.14
   0   0   3    0.09    0.11
   0   0   3    0.24    0.13
   0   0  -3    0.29    0.13
   0   0   3    0.38    0.12
   0   0   3    0.34    0.13
   0   0  -3    0.19    0.10
   0   0  -3    0.24    0.13
   0   0  -4 8264.19  244.62
   0   0   4 8266.38  244.90
   0   0   4 8145.01  244.88
   0   0   4 8176.78  244.84
   0   0   4 7974.65  244.80
   0   0  -4 8097.85  244.85
   0   0  -4 8213.59  244.85
   0   0   4 8184.29  244.85
   0   0   4 7914.01  244.80
   0   0   4 8055.56  244.87
   0   0  -4 8162.40  244.58
   0   0  -4 8066.55  244.93
   0   0   4 8240.32  244.65
   0   0   4 7939.80  244.84
   0   0  -5    0.18    0.13
   0   0   5    0.39    0.24
   0   0   5    0.25    0.22
   0   0   5    0.11    0.22
   0   0  -5    0.20    0.19
   0   0   5    0.23    0.16
   0   0   5    0.58    0.21
   0   0   5    0.31    0.22
   0   0   5    0.10    0.22
   0   0  -5    0.58    0.14
   0   0   5    0.72    0.26
   0   0  -5    0.10    0.18
   0   0  -5    0.35    0.23
   0   0   5    0.36    0.16
   0   0  -6  388.58   12.09
   0   0   6  392.97   12.17
   0   0   6  393.48   12.48
   0   0   6  401.50   12.48
   0   0   6  382.31   12.49
   0   0   6  394.45   12.37
   0   0   6  393.11   12.43
   0   0  -6  405.67   12.43
   0   0   6  384.71   12.39
   0   0  -6  376.87   12.43
   0   0   6  383.92   12.41
   0   0   6  377.67   12.44
   0   0  -6  388.80   11.88
   0   0  -6  395.22   12.04
   0   0   7    0.48    0.26
   0   0   7    0.27    0.25
   0   0   7    0.22    0.28
   0   0   7    0.21    0.18
   0   0  -7    0.13    0.20
   0   0   7    0.14    0.23
   0   0   7    0.14    0.20
   0   0   7    0.43    0.22
   0   0   7    0.88    0.31
   0   0  -7    0.51    0.16
   0   0  -7    0.14    0.19
   0   0   7    0.32    0.18
   0   0  -8   40.52    1.98
   0   0   8   38.87    1.91
   0   0   8   40.75    1.99
   0   0   8   38.60    1.96
   0   0  -8   38.67    1.56
   0   0   8   39.77    2.01
   0   0   8   37.31    1.97
   0   0  -8   39.94    1.96
   0   0   8   42.93    2.01
   0   0   8   44.40    2.02
   0   0   8   39.74    2.18
   0   0   8   40.72    1.73
   0   0   8   39.68    1.92
   0   0   9    0.09    0.30
   0   0   9    0.17    0.29
   0   0   9    0.09    0.30
   0   0   9    0.18    0.24
   0   0   9   -0.16    0.28
   0   0   9    0.11    0.18
   0   0   9    0.28    0.26
   0   0   9   -0.09    0.35
   0   0   9    0.30    0.26
   0   0   9   -0.18    0.33
   0   0  -9    0.22    0.17
   0   0  -9    0.08    0.09
   0   0   9    0.74    0.39
   0   0  -9    0.09    0.26
   0   0  -9   -0.09    0.30
   0   0   9   -0.09    0.22
   0   0  10  456.59   14.65
   0   0  10  450.43   14.32
   0   0  10  442.64   14.99
   0   0  10  462.95   14.51
   0   0 -10  443.55   13.89
   0   0  10  424.03   14.56
   0   0 -10  435.85   14.56
   0   0  10  435.80   14.54
   0   0  10  432.96   14.60
   0   0  10  425.57   14.56
   0   0  10  440.96   14.57
   0   0  10  436.11   14.50
   0   0 -10  453.78   13.61
   0   0  10  447.13   14.16
   0   0  10  456.53   14.23
   0   0  11    0.56    0.43
   0   0  11    0.40    0.32
   0   0  11    0.11    0.39
   0   0  11   -0.11    0.26
   0   0  11    0.77    0.40
   0   0  11    0.28    0.23
   0   0  11    0.43    0.32
   0   0 -11    0.09    0.10
   0   0  11   -0.10    0.32
   0   0 -11   -0.32    0.30
   0   0  11    0.89    0.51
   0   0  11    0.76    0.50
   0   0  11    0.07    0.27
   0   0  11    0.11    0.35
   0   0  12  177.38    6.72
   0   0  12  183.98    6.69
   0   0  12  178.84    6.34
   0   0  12  188.42    6.65
   0   0  12  178.59    6.75
   0   0  12  181.96    6.31
   0   0  12  175.03    6.65
   0   0  12  178.40    6.24
   0   0 -12  178.75    6.69
   0   0  12  174.09    6.69
   0   0  12  177.67    7.02
   0   0 -12  175.47    5.56
   0   0  12  177.21    6.56
   0   0  12  178.27    6.73
   0   0  12  188.80    7.23
   0   0  12  173.44    6.64
   0   0  13   -0.33    0.30
   0   0  13    0.17    0.51
   0   0 -13    0.38    0.36
   0   0  13    0.26    0.33
   0   0  13   -0.13    0.44
   0   0  13   -0.09    0.34
   0   0  13   -0.13    0.36
   0   0  13    0.23    0.40
   0   0  13   -0.54    0.53
   0   0  13   -0.09    0.29
   0   0  13    0.11    0.42
   0   0  13    0.40    0.44
   0   0  13   -0.13    0.40
   0   0  13   -0.13    0.43
   0   0  13    0.13    0.41
   0   0  14    0.84    0.50
   0   0  14    0.97    0.54
   0   0  14    1.69    0.60
   0   0  14    1.37    0.68
   0   0 -14    1.38    0.55
   0   0  14    0.89    0.74
   0   0  14    1.82    0.52
   0   0  14    0.43    0.50
   0   0  14    0.72    0.48
   0   0  14    1.65    0.56
   0   0  14    0.92    0.41
   0   0  14    1.40    0.65
   0   0  14    1.76    0.58
   0   0  14    0.56    0.41
   0   0  15    0.15    0.57
   0   0  15    0.30    0.54
   0   0  15   -0.19    0.66
   0   0  15    0.13    0.45
   0   0  15   -0.11    0.34
   0   0  15    0.54    0.54
   0   0  15   -0.30    0.48
   0   0  15    0.15    0.58
   0   0 -15    0.15    0.52
   0   0  15   -0.30    0.56
   0   0  15   -0.21    0.71
   0   0  15    0.13    0.49
   0   0  15   -0.15    0.40
   0   0  16  364.03   13.22
   0   0  16  353.41   12.38
   0   0  16  365.87   12.34
   0   0  16  370.14   12.58
   0   0  16  350.22   12.52
   0   0  16  347.56   12.46
   0   0  16  361.46   12.61
   0   0  16  346.21   12.47
   0   0 -16  340.18   12.46
   0   0  16  356.35   12.97
   0   0  16  359.32   12.55
   0   0  16  353.04   12.24
   0   0  17    0.24    0.70
   0   0 -17   -0.17    0.63
   0   0  17   -0.18    0.54
   0   0  17    0.17    0.52
   0   0  18   77.85    4.50
   0   0  18   70.67    3.91
   0   0  18   78.14    3.98
   0   0  19    0.19    0.69
   0   0  19   -0.27    0.81
   0   0  19    0.20    0.56
   0   0  19    0.63    0.67
   0   0  20  116.58    6.09
   0   0  20  114.75    5.46
   0   0  20  111.24    5.48
   0   0  20  123.02    5.74
   0   0  21   -0.87    1.05
   0   0  21    0.22    0.69
   0   0  21    0.47    0.74
   0   0  22   48.64    3.79
   0   0  22   53.70    3.57
   0   0  22   47.59    3.36
   0   0  23    0.26    0.84
   0   0  23   -0.32    1.11
   0   0  24   21.27    2.67
   0   0  24   21.84    2.41
  -1   0   1    0.05    0.07
   1   0  -1   -0.02    0.04
   1   0  -1   -0.02    0.02
   1   0  -1    0.02    0.03
  -1   0   1    0.13    0.09
   1   0  -1   -0.02    0.03
  -1   0   1    0.02    0.04
  -1   0  -1    0.02    0.03
  -1   0   1    0.13    0.06
  -1   0  -1    0.28    0.10
  -1   0  -2   12.68    0.64
   1   0  -2    2.73    0.47
   1   0  -2   43.31    0.77
   1   0  -2    1.59    0.40
  -1   0   2   43.73    0.77
  -1   0   2   45.51    1.13
  -1   0   2   45.18    0.99
  -1   0   2   44.53    0.81
   1   0   2   42.31    0.79
   1   0  -2   31.37    0.83
   1   0   2   43.75    1.04
  -1   0  -2    2.20    0.42
  -1   0   2   36.98    0.93
  -1   0   2   46.57    0.95
   1   0   2    3.20    0.47
   1   0  -2   44.05    0.89
   1   0  -2    7.21    0.53
  -1   0  -2   43.92    0.89
  -1   0   2   45.21    0.97
   1   0   2   43.75    0.91
  -1   0   2   44.32    1.17
   1   0   2   43.69    0.99
  -1   0  -2   42.38    0.80
  -1   0  -2   42.36    1.09
  -1   0   2   45.69    0.91
   1   0   3    0.66    0.19
   1   0   3    0.12    0.11
  -1   0  -3    0.06    0.07
   1   0   3    0.05    0.12
  -1   0   3    0.04    0.08
  -1   0   3    0.38    0.22
  -1   0   3    0.14    0.13
   1   0   3    0.81    0.20
  -1   0   3    0.23    0.14
   1   0  -3    3.05    0.28
   1   0   3   -0.03    0.13
  -1   0   3    0.15    0.14
   1   0   3    0.23    0.18
  -1   0   3    0.14    0.08
  -1   0  -3    0.13    0.12
  -1   0  -3    0.32    0.21
   1   0  -3    0.14    0.16
  -1   0  -3    0.17    0.13
   1   0  -3    0.18    0.12
   1   0  -3    0.23    0.12
  -1   0  -3    0.41    0.12
  -1   0  -3    0.14    0.10
  -1   0   3    0.09    0.14
   1   0  -3    2.99    0.20
  -1   0   3    0.09    0.15
  -1   0  -3   -0.04    0.12
  -1   0  -3    0.06    0.12
  -1   0  -4 2748.74   81.39
  -1   0   4 2577.17   81.07
   1   0  -4 2770.53   81.12
   1   0  -4 2717.91   81.34
   1   0   4 2648.94   81.41
  -1   0  -4 2708.00   81.25
   1   0   4 2748.59   81.30
  -1   0   4 2650.96   81.29
   1   0   4 2633.77   81.35
   1   0   4 2777.30   81.27
  -1   0   4 2695.23   81.06
  -1   0  -4 2769.57   81.02
  -1   0   4 2265.14   81.33
  -1   0  -4 2748.59   81.26
  -1   0   4 2648.59   81.34
  -1   0   4 2598.02   81.33
  -1   0  -4 2741.01   81.36
   1   0   4 2753.04   81.60
  -1   0   4 2747.38   81.03
  -1   0   4 2514.62   81.57
   1   0  -4 2697.65   81.58
  -1   0  -4 2720.95   81.38
   1   0   4 2778.07   81.41
  -1   0  -4 2636.91   81.40
   1   0   4 2704.15   81.08
  -1   0  -4 2659.19   81.54
  -1   0  -4 2716.82   81.25
  -1   0  -4 2729.92   81.36
  -1   0   4 2684.17   81.34
  -1   0  -4 2703.36   81.33
  -1   0   5    0.05    0.19
  -1   0   5    0.18    0.11
  -1   0  -5    0.05    0.18
  -1   0  -5    0.24    0.18
  -1   0  -5    0.17    0.14
   1   0   5   -0.15    0.26
  -1   0  -5    0.12    0.08
   1   0   5    0.77    0.22
  -1   0   5   -0.02    0.11
   1   0   5    0.78    0.27
   1   0   5    0.11    0.19
   1   0   5    0.21    0.12
  -1   0   5    0.15    0.20
  -1   0   5    0.17    0.22
   1   0   5    0.03    0.11
  -1   0   5    0.61    0.22
  -1   0  -5    0.05    0.19
  -1   0   5    0.13    0.21
  -1   0  -5    1.42    0.27
  -1   0  -5    0.05    0.20
   1   0   5    0.19    0.20
   1   0   5    0.10    0.21
   1   0   5    0.48    0.20
   1   0  -5    0.15    0.15
  -1   0   5    0.03    0.07
  -1   0  -5    0.26    0.16
   1   0  -5    0.02    0.10
   1   0  -5    0.20    0.18
  -1   0  -5    1.11    0.26
  -1   0  -5   -0.05    0.19
  -1   0   5    0.05    0.18
  -1   0   5    0.14    0.27
  -1   0  -6  530.32   16.47
  -1   0  -6  525.04   16.52
  -1   0  -6  532.39   16.42
   1   0   6  524.59   16.52
   1   0   6  515.51   16.77
  -1   0   6  537.68   16.45
  -1   0   6  508.21   16.39
  -1   0  -6  538.74   16.46
   1   0   6  523.56   16.50
  -1   0  -6  523.87   16.38
   1   0  -6  536.78   16.49
  -1   0   6  520.79   16.35
  -1   0  -6  531.47   16.47
  -1   0   6  500.34   16.01
  -1   0   6  526.04   16.76
  -1   0   6  510.94   16.61
  -1   0   6  533.54   16.56
   1   0   6  521.72   16.51
  -1   0  -6  529.52   16.22
  -1   0   6  530.76   16.11
   1   0   6  544.09   16.41
  -1   0   6  507.39   16.41
   1   0   6  530.07   16.43
   1   0   6  522.78   16.14
  -1   0   6  507.10   16.46
  -1   0  -6  541.46   16.51
  -1   0  -6  518.52   16.25
   1   0   6  525.74   16.49
   1   0   7    0.57    0.28
  -1   0   7    0.17    0.28
  -1   0   7   -0.08    0.29
  -1   0   7    0.21    0.11
  -1   0   7    0.07    0.24
  -1   0   7    1.15    0.23
  -1   0   7    0.58    0.26
   1   0   7    0.14    0.27
  -1   0   7    0.17    0.24
  -1   0  -7    0.27    0.21
  -1   0  -7    0.09    0.11
  -1   0   7    0.06    0.24
   1   0   7    0.40    0.30
   1   0   7    0.22    0.20
   1   0   7    0.24    0.16
  -1   0  -7    0.13    0.23
   1   0   7    0.38    0.24
  -1   0  -7    0.13    0.21
  -1   0  -7    0.04    0.16
  -1   0   7    0.16    0.14
  -1   0   7   -0.08    0.27
  -1   0  -7    0.07    0.21
  -1   0   7   -0.19    0.34
  -1   0  -7    0.34    0.21
  -1   0  -7    0.13    0.14
   1   0   7    0.15    0.22
   1   0  -7    0.28    0.23
  -1   0   7    0.14    0.20
  -1   0  -7    0.57    0.26
   1   0   7   -0.07    0.23
  -1   0   8  297.08   10.81
   1   0   8  339.90   11.00
  -1   0   8  335.25   11.12
   1   0   8  338.66   11.02
  -1   0   8  332.35   10.59
   1   0   8  334.73   10.70
  -1   0   8  335.49   10.53
   1   0  -8  330.27   10.96
   1   0   8  338.46   10.92
  -1   0   8  327.80   11.02
  -1   0  -8  327.00   10.60
  -1   0   8  331.75   11.25
   1   0   8  333.00   10.97
  -1   0   8  342.84   11.17
  -1   0  -8  336.10   10.56
  -1   0  -8  336.59   10.38
  -1   0  -8  320.38   10.95
  -1   0  -8  335.65   10.91
  -1   0  -8  331.03   11.05
  -1   0   8  327.04   10.93
   1   0   8  336.07   10.58
  -1   0   8  330.98   10.78
   1   0   8  343.79   10.94
  -1   0  -8  335.53   10.94
  -1   0  -8  336.56   10.92
   1   0   8  323.14   10.96
  -1   0   8  330.56   10.81
  -1   0   8  329.97   10.85
   1   0   8  349.17   11.39
  -1   0   8  345.63   10.98
   1   0   9    0.33    0.19
  -1   0   9    0.16    0.28
   1   0   9    0.17    0.30
  -1   0   9    0.10    0.40
  -1   0   9    0.24    0.25
  -1   0  -9   -0.09    0.26
  -1   0  -9    0.08    0.29
   1   0   9    0.13    0.33
  -1   0   9   -0.08    0.34
   1   0   9    0.47    0.30
  -1   0   9   -0.10    0.30
   1   0   9   -0.36    0.34
  -1   0   9    0.10    0.37
   1   0   9   -0.09    0.27
  -1   0  -9    0.09    0.22
   1   0   9    0.19    0.23
  -1   0   9    0.12    0.37
  -1   0  -9    0.06    0.13
   1   0   9    0.09    0.31
  -1   0   9    0.09    0.21
  -1   0   9    0.22    0.28
   1   0   9    0.53    0.31
   1   0  -9    0.09    0.28
  -1   0  -9   -0.09    0.27
  -1   0   9    0.08    0.30
  -1   0   9   -0.07    0.29
  -1   0   9    0.05    0.19
  -1   0  -9    0.59    0.35
  -1   0   9    0.09    0.26
  -1   0  -9    0.10    0.20
   1   0  10  290.08   10.01
   1   0  10  293.87    9.97
  -1   0  10  294.76    9.74
   1   0  10  295.07    9.95
   1   0  10  301.06    9.57
  -1   0  10  299.68    9.89
   1   0 -10  298.47   10.00
  -1   0 -10  298.88   10.13
  -1   0 -10  306.63   10.02
  -1   0  10  295.19   10.06
  -1   0  10  291.56   10.35
  -1   0  10  295.98    9.94
   1   0  10  294.84   10.03
  -1   0 -10  294.58    9.22
  -1   0  10  297.89    9.55
   1   0  10  293.67   10.03
  -1   0  10  292.31   10.15
  -1   0  10  290.84    9.82
  -1   0  10  289.80    9.96
  -1   0 -10  292.20    9.43
  -1   0 -10  281.32    9.97
  -1   0  10  289.55   10.00
   1   0  10  299.35    9.66
   1   0  10  291.04    9.98
  -1   0  10  297.74    9.95
  -1   0  10  282.98    9.83
  -1   0 -10  293.29    9.49
   1   0  10  298.09   10.46
  -1   0  10  280.76    9.21
  -1   0  10  295.10    9.46
  -1   0  10  299.64   10.17
   1   0  11    0.07    0.24
   1   0  11    0.10    0.37
   1   0  11    0.12    0.30
  -1   0  11    0.11    0.34
  -1   0 -11    0.21    0.35
  -1   0  11   -0.20    0.25
  -1   0  11    0.07    0.25
  -1   0  11    0.07    0.16
   1   0  11    0.16    0.44
  -1   0  11   -0.29    0.50
  -1   0 -11    0.16    0.23
  -1   0 -11    0.06    0.22
  -1   0  11   -0.23    0.38
  -1   0  11    0.22    0.33
   1   0  11   -0.11    0.37
   1   0  11    0.33    0.41
  -1   0  11    0.23    0.23
  -1   0  11   -0.09    0.30
  -1   0  11    0.12    0.41
  -1   0 -11    0.03    0.14
  -1   0 -11   -0.11    0.28
   1   0  11    0.11    0.31
   1   0  11   -0.19    0.29
  -1   0  11    0.24    0.38
  -1   0  11   -0.08    0.33
   1   0 -11    0.22    0.33
  -1   0  11    0.29    0.32
   1   0  11    0.11    0.30
  -1   0  11   -0.10    0.39
  -1   0  11    0.49    0.37
  -1   0  12  440.49   14.41
   1   0  12  441.22   13.74
   1   0  12  407.70   14.22
   1   0  12  433.72   14.35
   1   0  12  434.06   14.30
  -1   0 -12  418.00   13.54
   1   0  12  418.61   14.34
  -1   0  12  439.74   14.46
  -1   0  12  411.95   14.12
   1   0  12  430.84   13.79
  -1   0 -12  427.22   14.32
  -1   0  12  435.74   14.13
  -1   0  12  430.33   13.96
  -1   0 -12  432.53   13.29
  -1   0  12  415.29   14.21
  -1   0 -12  429.92   14.25
  -1   0 -12  426.96   13.62
   1   0  12  426.81   14.84
  -1   0  12  437.77   14.19
  -1   0  12  432.79   14.35
   1   0  12  456.27   14.29
   1   0 -12  431.00   14.36
  -1   0  12  426.13   13.75
  -1   0  12  427.85   14.42
  -1   0  12  429.79   13.63
   1   0  12  421.67   14.31
  -1   0  12  407.95   14.04
  -1   0  12  436.18   14.76
  -1   0  12  414.60   14.20
  -1   0  13    1.45    0.49
  -1   0  13    0.18    0.45
  -1   0  13    0.08    0.28
  -1   0  13   -0.13    0.41
   1   0  13   -0.17    0.28
  -1   0 -13    0.40    0.42
   1   0 -13    0.13    0.37
  -1   0  13   -0.10    0.44
  -1   0  13   -0.17    0.56
  -1   0  13    1.15    0.49
   1   0  13    0.13    0.45
   1   0  13    0.19    0.52
  -1   0  13   -0.12    0.39
   1   0  13    0.08    0.30
   1   0  13    0.26    0.45
   1   0  13    0.13    0.36
   1   0  13   -0.12    0.42
  -1   0  13   -0.14    0.45
   1   0  13    0.28    0.35
   1   0  13    0.13    0.44
  -1   0  13    0.11    0.37
  -1   0  13    1.20    0.52
  -1   0  13   -0.14    0.53
  -1   0 -13   -0.13    0.41
  -1   0  13   -0.55    0.48
  -1   0  13   -0.13    0.39
   1   0  14    7.83    1.05
   1   0  14    6.09    1.00
  -1   0  14    9.09    1.09
  -1   0  14    7.46    0.93
  -1   0  14    8.82    1.10
   1   0  14    8.25    0.83
   1   0  14    8.47    1.03
  -1   0  14    9.78    1.27
  -1   0  14    9.00    1.02
  -1   0  14    7.31    1.14
   1   0  14    7.66    1.04
  -1   0  14    9.33    1.05
  -1   0  14    9.60    0.96
  -1   0  14    6.88    1.00
   1   0  14    8.80    1.12
   1   0  14    8.25    1.08
  -1   0  14    8.44    1.01
  -1   0  14    8.67    1.17
   1   0  14    9.99    1.34
  -1   0 -14    6.71    0.98
  -1   0 -14    7.73    0.98
   1   0 -14    7.59    0.99
  -1   0  14    8.29    1.09
  -1   0  14    6.81    1.05
   1   0  15   -0.15    0.60
  -1   0  15   -0.16    0.54
  -1   0  15    0.57    0.50
   1   0  15    0.16    0.48
   1   0  15    0.29    0.60
  -1   0  15   -0.45    0.63
  -1   0  15   -0.19    0.62
  -1   0  15   -0.21    0.63
  -1   0  15    0.16    0.60
  -1   0  15   -0.11    0.46
  -1   0  15   -0.15    0.55
  -1   0  15    0.31    0.64
  -1   0  15    0.13    0.45
   1   0 -15   -0.15    0.55
   1   0  15    0.15    0.56
  -1   0  15    0.14    0.51
   1   0  15   -0.43    0.68
  -1   0  15    0.39    0.49
  -1   0  15    0.26    0.53
  -1   0 -15   -0.15    0.48
   1   0  15    0.31    0.40
   1   0  16   68.97    3.81
  -1   0  16   71.69    3.66
   1   0  16   63.97    3.53
  -1   0  16   67.25    3.45
  -1   0  16   62.65    3.74
   1   0  16   62.63    3.41
  -1   0  16   67.38    3.91
  -1   0  16   68.76    3.55
  -1   0  16   70.55    3.40
  -1   0  16   64.73    3.42
   1   0  16   64.94    3.43
  -1   0  16   69.06    3.25
   1   0  16   64.95    3.52
   1   0  16   66.37    3.31
  -1   0  16   63.37    3.29
  -1   0  16   67.16    3.44
   1   0  16   64.57    3.89
  -1   0  16   66.30    3.53
  -1   0 -16   63.52    3.42
   1   0  16   63.35    3.48
  -1   0  17   -0.23    0.72
   1   0  17    0.19    0.57
  -1   0  17    0.70    0.70
  -1   0 -17    0.33    0.59
  -1   0  17    0.34    0.60
  -1   0  17   -0.17    0.62
   1   0  17   -0.24    0.65
   1   0  17    0.50    0.67
  -1   0  17    0.34    0.71
   1   0  18    2.79    0.83
   1   0  18    2.03    0.85
  -1   0  18    1.24    0.82
  -1   0 -18    3.21    0.90
  -1   0  18    2.67    0.80
  -1   0  18    2.14    0.80
   1   0  18    2.31    1.05
   1   0  19   -0.21    0.62
   1   0  19    0.22    0.61
  -1   0  19    0.79    0.89
  -1   0  19    0.21    0.58
   1   0  19   -0.27    0.83
  -1   0  19    1.33    0.70
  -1   0  19   -0.56    0.73
   1   0  20   71.40    4.58
  -1   0  20   69.08    4.47
  -1   0  20   70.18    3.98
  -1   0  20   80.90    4.32
  -1   0  20   76.29    4.11
   1   0  20   75.26    4.28
  -1   0  21   -0.21    0.68
  -1   0  21   -0.58    0.98
   1   0  21    0.24    0.70
  -1   0  21   -0.42    0.77
   1   0  21   -0.30    0.98
  -1   0  21    0.23    0.75
   1   0  22    1.24    1.11
  -1   0  22    0.24    0.84
  -1   0  22    0.23    0.75
   1   0  22    1.75    1.02
  -1   0  22    0.30    0.92
  -1   0  23   -0.24    0.78
  -1   0  23    1.26    1.11
   1   0  23   -0.64    1.09
  -1   0  23    0.93    1.15
   1   0  23   -0.26    0.88
   1   0  24    2.33    1.36
  -1   0  24    1.31    1.15
   1   0  24    1.63    0.98
  -1   0  24    2.58    1.28
  -1   0  24    1.50    0.95
  -2   0   0  130.48    4.35
   2   0   0  135.71    4.44
  -2   0   0  130.72    4.26
   2   0   0  133.68    4.26
  -2   0   0  131.74    4.34
   2   0   0  134.52    4.40
   2   0   0  127.66    4.34
  -2   0   0  129.63    4.38
  -2   0   0  136.83    4.32
   2   0  -1    0.03    0.11
  -2   0  -1   -0.06    0.14
  -2   0  -1    0.43    0.15
   2   0  -1   -0.03    0.10
   2   0  -1    0.16    0.15
  -2   0  -1    0.07    0.12
  -2   0  -1    0.06    0.10
   2   0   1    0.23    0.10
  -2   0  -1    0.09    0.13
  -2   0   1   -0.03    0.14
   2   0  -1    0.06    0.12
  -2   0  -1    0.08    0.13
   2   0  -1    0.04    0.14
  -2   0   1    0.06    0.14
   2   0   1    0.09    0.12
   2   0   1   -0.04    0.12
  -2   0   1    0.22    0.15
   2   0  -1    0.11    0.14
   2   0   1    0.03    0.07
  -2   0   1    0.14    0.09
  -2   0   1    0.19    0.13
   2   0  -2 1222.59   37.10
  -2   0   2 1231.50   37.07
   2   0  -2 1231.21   37.16
  -2   0   2 1207.21   37.18
  -2   0   2 1191.55   37.27
  -2   0  -2 1225.65   37.05
  -2   0  -2 1231.72   37.10
   2   0  -2 1237.27   36.99
  -2   0   2 1244.19   36.94
  -2   0  -2 1232.68   36.92
   2   0  -2 1186.12   37.06
  -2   0  -2 1205.23   37.19
   2   0   2 1202.20   37.07
  -2   0   2 1157.04   37.18
   2   0  -2 1227.52   37.09
   2   0  -2 1233.13   37.15
  -2   0   2 1251.94   37.14
   2   0  -2 1215.90   37.23
  -2   0  -2 1212.23   37.02
  -2   0   2 1223.22   37.02
  -2   0   2 1186.83   37.05
  -2   0   2 1223.65   36.86
  -2   0   2 1209.33   36.98
   2   0   2 1239.33   37.03
   2   0  -3    0.15    0.17
   2   0  -3    0.06    0.19
  -2   0  -3    0.05    0.22
   2   0   3    0.06    0.17
   2   0  -3    0.11    0.12
  -2   0  -3    0.05    0.18
  -2   0   3    0.05    0.19
  -2   0   3   -0.03    0.12
  -2   0  -3    0.06    0.16
  -2   0  -3    0.12    0.16
  -2   0   3    0.08    0.17
  -2   0   3    0.12    0.16
   2   0  -3    0.32    0.20
  -2   0   3   -0.05    0.17
   2   0   3   -0.02    0.12
   2   0  -3    0.32    0.20
  -2   0   3    0.08    0.19
   2   0   3    0.26    0.20
  -2   0   3   -0.12    0.25
  -2   0   3    0.13    0.14
  -2   0   3    0.04    0.21
  -2   0   3    0.08    0.14
  -2   0  -3   -0.04    0.16
   2   0  -3   -0.04    0.16
  -2   0  -4  132.37    4.45
  -2   0   4  131.14    4.65
   2   0  -4  121.50    4.67
  -2   0   4  126.06    4.24
   2   0  -4  127.67    4.22
   2   0   4  129.99    4.39
   2   0  -4  128.58    4.49
  -2   0  -4  133.28    4.37
  -2   0   4  127.78    4.22
   2   0  -4  129.98    4.16
   2   0  -4  128.19    4.16
   2   0   4  134.06    4.71
  -2   0   4  127.33    4.51
  -2   0  -4  132.75    4.23
  -2   0  -4  129.30    4.25
   2   0   4  130.44    4.50
  -2   0   4  129.39    4.48
   2   0   4  135.59    4.28
  -2   0   4  128.79    4.43
   2   0  -4  133.54    4.41
  -2   0   4  135.25    4.75
  -2   0   4  121.00    4.44
   2   0   4  131.32    4.58
   2   0  -4  119.30    4.41
  -2   0  -4  130.43    4.55
  -2   0  -4  131.92    4.65
  -2   0   4  126.09    4.49
  -2   0  -4  136.43    4.54
  -2   0   4  126.82    4.41
  -2   0   4  132.79    4.39
   2   0  -5    0.08    0.25
  -2   0   5   -0.06    0.20
   2   0   5   -0.17    0.19
   2   0  -5    0.03    0.11
  -2   0  -5    0.08    0.26
  -2   0   5    0.11    0.20
  -2   0  -5    0.20    0.19
  -2   0  -5    0.35    0.23
  -2   0   5    0.06    0.19
   2   0   5    0.40    0.21
  -2   0   5    0.06    0.21
   2   0  -5    0.24    0.12
   2   0  -5    0.16    0.19
   2   0   5    0.09    0.08
   2   0  -5    0.06    0.16
  -2   0  -5    0.05    0.17
  -2   0   5    0.25    0.29
  -2   0   5    0.12    0.13
  -2   0  -5    0.06    0.22
  -2   0   5    0.03    0.11
  -2   0   5    0.05    0.18
  -2   0  -5    0.11    0.15
  -2   0   5   -0.05    0.19
  -2   0  -5   -0.06    0.13
   2   0   5    0.66    0.30
   2   0   5   -0.08    0.26
   2   0   5    0.05    0.20
  -2   0   6 1367.06   41.99
  -2   0  -6 1336.38   42.69
  -2   0   6 1414.34   42.39
  -2   0  -6 1404.28   42.50
   2   0   6 1342.79   42.47
  -2   0  -6 1391.36   42.19
   2   0   6 1382.36   42.06
   2   0  -6 1369.20   42.08
   2   0  -6 1435.51   42.43
  -2   0   6 1361.21   42.78
   2   0  -6 1323.87   42.78
  -2   0  -6 1373.23   42.33
   2   0   6 1421.94   42.81
   2   0  -6 1409.42   42.01
   2   0  -6 1365.73   42.39
  -2   0   6 1379.27   42.38
   2   0   6 1379.06   42.55
  -2   0  -6 1373.73   42.32
  -2   0  -6 1379.34   42.30
  -2   0  -6 1408.92   41.98
   2   0  -6 1393.12   42.43
   2   0   6 1355.51   42.40
  -2   0   6 1377.17   42.42
  -2   0   6 1374.38   42.43
  -2   0  -6 1404.17   42.44
   2   0   6 1421.51   42.28
   2   0   6 1385.36   41.94
  -2   0   6 1383.80   41.98
  -2   0  -6 1379.54   42.43
  -2   0   6 1450.20   42.54
  -2   0   6 1373.49   42.31
   2   0  -7   -0.11    0.29
  -2   0  -7    0.27    0.22
  -2   0   7    0.21    0.12
  -2   0   7    0.39    0.16
  -2   0  -7    0.15    0.21
  -2   0  -7    0.20    0.16
   2   0   7    0.12    0.24
  -2   0  -7    0.29    0.25
  -2   0   7    0.33    0.26
  -2   0   7    0.65    0.33
  -2   0  -7   -0.08    0.24
   2   0   7    0.17    0.31
  -2   0   7    0.28    0.27
   2   0   7    0.22    0.31
  -2   0  -7    0.20    0.34
   2   0   7    1.14    0.20
  -2   0  -7    0.15    0.22
  -2   0  -7    0.16    0.14
   2   0  -7    0.43    0.26
   2   0  -7    0.22    0.17
  -2   0   7   -0.07    0.25
  -2   0  -7    0.17    0.19
  -2   0  -7    0.49    0.25
   2   0  -7    0.07    0.15
   2   0   7   -0.11    0.27
  -2   0   7    0.27    0.13
   2   0   7    0.07    0.13
  -2   0   7    0.65    0.31
  -2   0  -7    0.06    0.19
  -2   0   7    0.11    0.34
  -2   0   8    9.01    0.93
  -2   0  -8    9.61    0.75
   2   0   8    9.94    0.92
  -2   0  -8   10.21    0.79
  -2   0   8    9.48    0.58
  -2   0  -8   10.47    0.89
  -2   0   8   11.26    0.96
  -2   0  -8   10.20    0.54
  -2   0   8   10.52    1.06
   2   0   8    9.25    0.60
   2   0  -8    8.09    0.79
  -2   0   8    9.62    0.84
  -2   0  -8    9.76    0.86
  -2   0   8   10.65    0.85
   2   0   8    8.30    0.83
  -2   0   8   10.34    0.88
  -2   0  -8   11.00    0.92
  -2   0  -8   10.42    0.90
  -2   0  -8    9.45    0.79
   2   0   8    8.79    0.79
   2   0   8   11.27    1.09
  -2   0   8    9.36    0.85
  -2   0  -8    8.97    0.81
   2   0  -8   10.46    0.63
  -2   0   8    9.75    0.57
  -2   0   8   10.52    0.88
  -2   0  -8    8.48    0.79
   2   0   8   10.48    0.62
  -2   0  -9    0.07    0.25
   2   0   9    2.60    0.52
  -2   0  -9   -0.09    0.29
  -2   0  -9    1.15    0.38
   2   0   9    0.27    0.36
  -2   0   9   -0.02    0.10
  -2   0   9    0.17    0.30
   2   0  -9    0.04    0.17
  -2   0   9   -0.08    0.29
  -2   0   9   -0.13    0.43
  -2   0   9   -0.11    0.33
  -2   0  -9    0.14    0.17
  -2   0  -9    0.09    0.29
   2   0   9    0.14    0.16
  -2   0   9    0.03    0.14
  -2   0   9   -0.03    0.14
  -2   0  -9    0.02    0.11
  -2   0   9    0.27    0.31
  -2   0   9    0.30    0.36
  -2   0   9    0.09    0.30
  -2   0  -9   -0.09    0.27
   2   0   9   -0.03    0.16
  -2   0  -9    0.09    0.32
  -2   0  -9   -0.08    0.28
   2   0  -9   -0.09    0.30
   2   0   9   -0.25    0.29
  -2   0  -9    0.36    0.24
  -2   0   9   -0.09    0.32
   2   0   9    2.25    0.49
   2   0   9    0.28    0.32
  -2   0 -10  111.50    4.24
  -2   0 -10  108.31    3.97
  -2   0 -10  109.02    4.17
  -2   0 -10  108.52    3.74
  -2   0 -10  106.29    3.41
  -2   0  10  104.99    3.60
  -2   0  10   99.00    3.82
  -2   0  10  106.66    3.57
   2   0  10   98.90    4.23
  -2   0  10  108.74    4.14
  -2   0  10  102.31    4.44
  -2   0  10  102.41    4.23
  -2   0 -10  107.74    3.55
   2   0  10  111.35    4.72
  -2   0  10  101.51    3.42
  -2   0  10  112.58    4.56
   2   0  10  108.90    4.12
   2   0 -10  109.29    4.31
  -2   0  10  105.06    4.19
  -2   0  10  104.82    4.60
  -2   0  10  106.12    4.33
  -2   0 -10  104.73    4.30
   2   0  10  103.58    4.36
  -2   0  10  105.49    4.20
  -2   0  10  101.52    4.20
  -2   0 -10   99.91    4.16
  -2   0 -10  102.44    4.25
   2   0  10  104.79    4.33
  -2   0 -10   98.69    3.83
   2   0  10  102.36    3.77
  -2   0 -10  106.26    4.26
   2   0  10  107.03    4.19
  -2   0  11    0.11    0.40
  -2   0 -11    0.33    0.15
   2   0 -11   -0.11    0.38
   2   0  11   -0.11    0.38
  -2   0 -11    0.33    0.38
  -2   0  11    0.24    0.36
  -2   0  11   -0.13    0.27
  -2   0 -11   -0.10    0.19
  -2   0  11    0.21    0.35
  -2   0  11    0.11    0.15
  -2   0 -11   -0.11    0.35
   2   0  11   -0.16    0.50
  -2   0 -11    0.10    0.28
  -2   0  11   -0.13    0.37
  -2   0 -11   -0.10    0.35
   2   0  11    0.18    0.24
   2   0  11    1.65    0.51
  -2   0  11   -0.09    0.32
  -2   0 -11    0.06    0.25
   2   0  11    0.10    0.37
  -2   0 -11   -0.12    0.36
  -2   0  11    0.17    0.16
  -2   0  11    0.13    0.42
   2   0  11    0.77    0.38
  -2   0  11    0.04    0.16
  -2   0  11    0.31    0.37
   2   0  11    0.75    0.41
  -2   0  11    0.21    0.38
  -2   0 -11    0.15    0.28
  -2   0  11   -0.09    0.31
  -2   0  11   -0.15    0.56
  -2   0 -11    0.15    0.14
  -2   0 -12   73.93    3.39
   2   0  12   75.96    3.88
  -2   0  12   70.93    3.57
  -2   0  12   73.55    3.26
  -2   0  12   75.73    3.52
  -2   0  12   73.91    3.60
  -2   0  12   72.70    3.75
   2   0  12   75.25    3.51
  -2   0 -12   73.85    3.04
  -2   0  12   76.91    3.33
  -2   0  12   75.90    3.37
   2   0  12   77.46    3.40
  -2   0 -12   72.57    3.39
   2   0  12   72.92    3.54
  -2   0  12   71.32    3.33
  -2   0  12   71.73    3.22
  -2   0 -12   72.80    2.92
   2   0  12   75.15    2.94
   2   0  12   79.05    2.93
   2   0 -12   69.38    3.39
   2   0  12   74.11    3.49
  -2   0 -12   73.37    2.78
   2   0  12   80.55    3.36
  -2   0  12   69.02    2.97
  -2   0  12   69.14    3.29
  -2   0 -12   73.38    3.50
  -2   0  12   70.89    3.40
  -2   0 -12   74.15    3.46
  -2   0  13   -0.11    0.40
  -2   0  13    0.15    0.48
  -2   0  13    0.24    0.42
  -2   0 -13   -0.12    0.38
   2   0 -13   -0.13    0.41
  -2   0  13   -0.28    0.47
   2   0  13   -0.07    0.28
  -2   0  13   -0.16    0.28
  -2   0 -13    0.24    0.30
   2   0  13    0.25    0.48
   2   0  13    0.30    0.39
  -2   0  13   -0.12    0.34
  -2   0 -13   -0.14    0.34
   2   0  13    0.27    0.46
  -2   0 -13    0.13    0.42
  -2   0  13    0.36    0.47
  -2   0  13   -0.18    0.50
  -2   0  13    0.12    0.41
   2   0  13   -0.19    0.59
  -2   0  13   -0.15    0.40
   2   0  13    0.14    0.43
   2   0  13   -0.13    0.47
  -2   0  13    0.26    0.40
  -2   0  13    0.42    0.39
  -2   0  14  198.70    7.27
  -2   0 -14  201.02    7.47
   2   0  14  176.99    7.49
   2   0  14  195.51    8.09
  -2   0 -14  189.92    7.59
  -2   0  14  193.81    7.45
   2   0  14  197.47    7.56
  -2   0  14  202.89    7.77
  -2   0 -14  195.65    6.91
  -2   0  14  207.50    7.68
   2   0  14  198.98    7.60
  -2   0 -14  198.08    7.55
  -2   0  14  191.85    7.34
  -2   0  14  209.54    8.07
  -2   0  14  202.10    7.73
  -2   0  14  210.83    7.63
  -2   0  14  201.18    7.38
  -2   0  14  192.74    7.45
  -2   0  14  200.86    7.44
  -2   0  14  204.88    7.31
   2   0  14  198.44    7.45
  -2   0  15   -0.12    0.49
   2   0  15   -0.15    0.54
   2   0  15   -0.16    0.58
   2   0  15   -0.46    0.57
   2   0  15   -0.14    0.58
  -2   0  15   -0.17    0.68
  -2   0  15    0.61    0.71
  -2   0 -15    0.15    0.45
  -2   0  15    0.14    0.48
  -2   0 -15   -0.14    0.44
   2   0  15   -0.22    0.62
  -2   0  15   -0.14    0.42
  -2   0  15    0.41    0.55
  -2   0  15   -0.20    0.62
  -2   0  15   -0.30    0.46
  -2   0  15   -0.15    0.56
  -2   0  15    0.73    0.54
  -2   0  15    0.14    0.52
  -2   0  15   -0.16    0.55
  -2   0  15    0.33    0.57
  -2   0  16    4.59    1.01
  -2   0  16    7.99    1.01
   2   0  16    6.78    1.27
  -2   0  16    6.31    1.28
  -2   0 -16    3.46    0.86
   2   0  16    5.22    0.99
  -2   0  16    8.28    1.11
  -2   0  16    4.98    1.01
   2   0  16    6.03    1.02
   2   0  16    6.51    1.10
  -2   0 -16    5.26    0.95
  -2   0  16    6.08    0.97
  -2   0  16    6.66    0.98
  -2   0  16    7.23    1.19
  -2   0  16    8.58    1.14
   2   0  17   -0.20    0.60
  -2   0  17   -0.16    0.49
  -2   0 -17    0.17    0.59
   2   0  17    0.82    0.72
  -2   0  17    0.17    0.55
   2   0  17    0.25    0.76
  -2   0  17   -0.18    0.68
  -2   0  17   -0.18    0.64
  -2   0  17   -0.46    0.76
  -2   0  18   20.61    1.81
   2   0  18   17.60    1.81
  -2   0  18   24.77    2.30
  -2   0  18   17.58    1.66
   2   0  18   15.98    2.00
  -2   0 -18   19.48    1.77
  -2   0  19   -0.19    0.62
  -2   0  19    0.91    0.66
  -2   0  19    0.20    0.66
   2   0  19    0.22    0.67
  -2   0 -19   -0.93    0.61
   2   0  19   -0.28    0.84
  -2   0  19    0.26    0.79
  -2   0  20  122.80    6.48
  -2   0  20  130.32    6.10
   2   0  20  143.53    6.92
  -2   0  20  135.06    6.00
   2   0  20  128.64    6.24
  -2   0  20  137.29    6.02
   2   0  21   -0.24    0.97
  -2   0  21   -0.22    0.74
  -2   0  21    0.21    0.65
  -2   0  21    0.28    0.90
  -2   0  21   -0.21    0.72
   2   0  21   -0.30    0.93
   2   0  22    4.73    1.47
  -2   0  22    4.45    1.45
  -2   0  22    4.95    1.30
  -2   0  22    3.48    1.05
   2   0  22    6.35    1.42
   2   0  23    0.53    0.98
  -2   0  23    1.23    1.28
  -2   0  23   -0.25    0.84
   2   0  23   -0.33    1.11
  -2   0  23    0.46    0.82
   2   0  24    8.53    1.62
  -2   0  24    9.48    1.69
   2   0  24   12.55    2.20
  -2   0  24   13.03    2.15
  -3   0   0    0.32    0.10
  -3   0   0    0.28    0.23
  -3   0   0    0.25    0.19
  -3   0   0    0.42    0.18
   3   0   0    0.05    0.16
  -3   0   0   -0.05    0.19
   3   0   0    0.21    0.17
  -3   0   0    0.15    0.20
   3   0   0    0.64    0.29
   3   0   0    0.11    0.19
  -3   0  -1   -0.05    0.20
  -3   0   1    0.23    0.23
  -3   0  -1    0.10    0.24
   3   0   1    0.11    0.22
  -3   0   1    0.05    0.21
   3   0  -1    0.12    0.22
   3   0   1    0.23    0.18
  -3   0  -1    0.37    0.23
   3   0  -1    0.22    0.18
   3   0  -1   -0.06    0.21
   3   0  -1    0.20    0.19
  -3   0   1   -0.05    0.22
  -3   0  -1   -0.09    0.16
  -3   0   1    0.15    0.18
  -3   0  -1   -0.07    0.17
  -3   0   1    0.25    0.21
  -3   0   1   -0.03    0.13
  -3   0   1    0.04    0.19
   3   0   1    0.04    0.09
  -3   0  -1    0.07    0.17
   3   0   1    0.30    0.15
   3   0  -1    0.05    0.19
   3   0   2  568.38   17.00
   3   0  -2  556.85   17.27
   3   0   2  551.65   17.19
  -3   0   2  529.51   17.19
  -3   0  -2  544.94   16.79
  -3   0  -2  541.19   16.94
  -3   0  -2  564.92   17.06
  -3   0   2  531.38   17.00
   3   0   2  566.65   16.74
  -3   0  -2  557.83   16.99
  -3   0   2  546.86   16.98
  -3   0   2  556.44   17.14
   3   0  -2  532.10   16.97
   3   0  -2  531.33   17.08
   3   0  -2  548.28   16.96
  -3   0   2  555.66   16.88
   3   0  -2  546.79   17.15
   3   0  -2  501.89   17.11
  -3   0   2  542.44   16.81
  -3   0   2  535.63   17.23
   3   0   2  546.67   16.78
  -3   0   2  542.66   16.98
  -3   0  -3   -0.09    0.21
  -3   0   3    0.05    0.21
  -3   0  -3    0.05    0.14
   3   0   3    0.23    0.21
   3   0   3    0.09    0.12
  -3   0  -3    0.40    0.26
   3   0  -3   -0.11    0.20
  -3   0  -3    0.10    0.16
  -3   0  -3    0.06    0.18
  -3   0   3    0.71    0.31
  -3   0   3    0.08    0.21
  -3   0   3   -0.09    0.19
   3   0  -3    0.16    0.23
  -3   0   3    0.18    0.11
  -3   0   3    0.07    0.26
   3   0  -3    0.17    0.15
   3   0  -3    0.12    0.24
  -3   0   3   -0.04    0.19
  -3   0  -3    0.07    0.13
   3   0  -3   -0.10    0.21
  -3   0   3    0.03    0.15
  -3   0   3    0.10    0.23
   3   0  -3    0.44    0.24
  -3   0  -3   -0.07    0.22
  -3   0   3    0.18    0.19
   3   0  -3    0.71    0.31
  -3   0   3    0.09    0.20
   3   0   3    0.21    0.22
  -3   0   4   52.88    2.15
   3   0  -4   51.87    2.47
   3   0   4   48.99    2.20
   3   0   4   51.49    1.89
   3   0   4   51.85    2.10
  -3   0  -4   52.98    2.36
  -3   0   4   53.01    2.44
  -3   0   4   52.35    2.23
  -3   0   4   53.87    1.82
  -3   0   4   52.32    2.26
  -3   0   4   51.37    2.29
   3   0  -4   51.67    2.26
  -3   0   4   52.71    2.05
  -3   0   4   51.11    2.06
   3   0  -4   55.26    2.38
  -3   0  -4   49.57    2.05
   3   0  -4   50.93    2.13
  -3   0  -4   53.51    2.04
   3   0  -4   52.97    2.20
  -3   0  -4   51.51    2.22
  -3   0   4   53.29    2.35
   3   0  -4   52.16    2.03
  -3   0   4   52.23    2.21
  -3   0   4   54.62    2.20
   3   0   4   55.54    1.86
  -3   0  -4   52.63    2.34
  -3   0   4   54.51    2.08
  -3   0   5    0.06    0.20
  -3   0  -5   -0.09    0.28
  -3   0  -5   -0.08    0.20
   3   0   5   -0.03    0.14
   3   0  -5    0.04    0.13
   3   0  -5    0.05    0.21
  -3   0   5   -0.08    0.24
  -3   0   5   -0.07    0.21
  -3   0  -5   -0.10    0.19
   3   0   5    0.07    0.22
  -3   0   5   -0.05    0.17
  -3   0   5    0.17    0.20
  -3   0   5    0.11    0.18
   3   0   5   -0.15    0.17
  -3   0   5    0.13    0.24
  -3   0   5    0.37    0.30
  -3   0   5    0.09    0.26
  -3   0  -5   -0.13    0.23
  -3   0   5    0.21    0.27
   3   0   5    0.09    0.26
  -3   0   5   -0.08    0.14
   3   0  -5    0.28    0.25
   3   0  -5   -0.06    0.19
   3   0  -5    0.10    0.22
  -3   0  -5    0.13    0.15
   3   0   6  376.13   11.76
   3   0  -6  373.99   12.00
  -3   0   6  379.96   12.02
   3   0  -6  359.75   12.09
  -3   0  -6  360.41   12.29
  -3   0   6  371.77   12.08
  -3   0  -6  374.64   11.70
   3   0  -6  359.40   12.41
   3   0  -6  381.58   11.56
  -3   0   6  374.50   11.92
  -3   0   6  371.03   11.67
  -3   0  -6  361.44   12.06
   3   0  -6  359.06   11.57
  -3   0   6  380.67   12.21
  -3   0  -6  373.75   12.16
  -3   0  -6  371.18   11.66
   3   0   6  381.29   12.43
  -3   0  -6  377.91   12.02
  -3   0   6  376.67   12.37
   3   0   6  365.41   12.23
   3   0   6  363.01   12.08
   3   0  -6  384.82   11.70
  -3   0   6  372.82   12.47
  -3   0  -6  374.85   11.87
  -3   0   6  355.11   12.03
  -3   0   6  384.60   12.12
  -3   0   6  363.17   12.11
  -3   0   6  366.38   11.69
  -3   0   7   -0.09    0.31
  -3   0  -7    0.11    0.35
   3   0   7    0.12    0.32
   3   0  -7    0.29    0.17
   3   0   7    0.06    0.23
  -3   0   7    0.23    0.30
  -3   0  -7    0.22    0.21
  -3   0   7   -0.08    0.23
   3   0   7   -0.09    0.30
  -3   0  -7    0.24    0.24
   3   0  -7    0.58    0.31
   3   0  -7    0.05    0.20
  -3   0   7   -0.09    0.27
  -3   0  -7   -0.04    0.17
   3   0  -7    0.53    0.21
  -3   0   7    0.12    0.17
  -3   0   7    0.22    0.30
   3   0   7   -0.05    0.22
  -3   0  -7   -0.09    0.25
  -3   0  -7    0.14    0.20
   3   0  -7    0.36    0.35
  -3   0   7    0.09    0.29
  -3   0   7    0.12    0.37
   3   0   7   -0.15    0.27
  -3   0   7   -0.07    0.27
   3   0   7   -0.10    0.32
  -3   0  -7   -0.07    0.20
   3   0  -7    0.15    0.24
  -3   0   7    0.29    0.19
  -3   0   7    0.32    0.26
   3   0   8  681.18   22.18
  -3   0   8  695.28   21.62
  -3   0   8  672.39   21.58
   3   0  -8  672.66   21.28
  -3   0   8  683.76   21.11
  -3   0   8  701.25   22.21
  -3   0  -8  666.50   22.00
   3   0  -8  699.76   21.72
  -3   0   8  695.94   21.13
  -3   0   8  709.06   21.74
   3   0  -8  679.51   22.15
  -3   0  -8  692.03   21.57
   3   0   8  697.26   21.92
  -3   0  -8  671.19   21.66
  -3   0   8  714.82   21.82
  -3   0  -8  674.49   21.29
  -3   0  -8  696.14   21.67
  -3   0   8  704.57   21.65
   3   0   8  645.91   21.41
  -3   0  -8  695.27   21.53
  -3   0  -8  660.69   21.51
   3   0  -8  693.62   21.12
  -3   0  -8  696.43   21.10
   3   0  -8  704.94   21.66
   3   0   8  666.36   21.65
   3   0   8  675.46   21.76
  -3   0  -8  676.46   21.77
  -3   0   8  697.90   21.70
   3   0   8  672.08   21.25
  -3   0   8  691.61   22.08
  -3   0   9    0.14    0.47
  -3   0   9   -0.18    0.32
  -3   0  -9   -0.20    0.25
   3   0   9    0.04    0.15
  -3   0   9    0.32    0.35
  -3   0  -9    0.19    0.30
   3   0   9    0.11    0.33
  -3   0  -9   -0.17    0.26
   3   0  -9   -0.11    0.21
   3   0  -9    0.14    0.38
   3   0   9    0.14    0.42
  -3   0  -9    0.19    0.30
  -3   0   9    0.18    0.32
  -3   0   9    0.13    0.18
   3   0   9   -0.05    0.22
  -3   0  -9    0.23    0.28
  -3   0  -9    0.13    0.23
  -3   0   9    0.10    0.33
  -3   0  -9   -0.26    0.38
   3   0  -9    0.32    0.19
  -3   0  -9   -0.08    0.29
  -3   0  -9    0.09    0.27
  -3   0   9   -0.10    0.37
  -3   0   9   -0.02    0.10
   3   0   9    0.19    0.35
  -3   0   9    0.17    0.29
   3   0   9    0.08    0.32
  -3   0  -9   -0.11    0.28
   3   0   9    0.21    0.34
  -3   0  10   36.39    1.44
  -3   0 -10   41.57    2.15
  -3   0  10   40.66    2.11
  -3   0  10   38.42    2.21
  -3   0 -10   36.61    2.11
  -3   0  10   40.85    2.16
   3   0 -10   38.50    1.71
  -3   0 -10   40.84    1.61
  -3   0 -10   37.77    2.16
   3   0  10   40.40    2.26
   3   0  10   45.22    2.60
  -3   0  10   38.44    2.46
   3   0  10   39.68    2.30
  -3   0 -10   36.04    2.16
  -3   0 -10   38.80    1.99
  -3   0  10   41.49    2.19
  -3   0 -10   40.66    2.09
  -3   0  10   39.36    2.15
  -3   0  10   39.71    2.35
  -3   0  10   39.34    2.06
  -3   0 -10   41.67    1.97
   3   0 -10   37.79    1.74
  -3   0  10   40.90    1.66
   3   0  10   38.59    2.14
   3   0  10   43.22    1.67
   3   0  10   42.50    2.07
  -3   0 -10   40.29    2.10
  -3   0  10   37.39    1.59
  -3   0  10   37.79    2.09
   3   0  10   38.62    1.72
   3   0  11    0.10    0.17
   3   0 -11    0.11    0.24
  -3   0 -11    0.09    0.28
  -3   0 -11    0.21    0.32
  -3   0 -11    0.12    0.31
  -3   0 -11    0.08    0.31
   3   0  11    0.52    0.43
  -3   0 -11   -0.12    0.29
  -3   0  11   -0.13    0.34
  -3   0 -11   -0.10    0.28
  -3   0  11    0.07    0.16
  -3   0  11   -0.10    0.31
   3   0  11    0.25    0.40
  -3   0 -11    0.12    0.30
  -3   0  11    0.06    0.14
  -3   0  11    0.33    0.48
  -3   0  11   -0.11    0.37
  -3   0  11    0.33    0.39
  -3   0 -11    0.26    0.23
   3   0  11    0.11    0.46
  -3   0 -11    0.10    0.16
  -3   0  11    0.23    0.36
   3   0  11   -0.05    0.22
  -3   0  11    0.10    0.36
  -3   0 -11    0.22    0.38
  -3   0  11    0.32    0.35
  -3   0  11    0.04    0.19
   3   0  11    0.17    0.48
   3   0  11   -0.20    0.38
  -3   0 -12    7.39    0.80
  -3   0  12    7.17    1.03
  -3   0  12    8.32    0.97
   3   0  12    8.12    1.00
  -3   0  12    7.25    0.98
   3   0  12    8.92    0.95
  -3   0  12    8.53    0.96
  -3   0 -12    6.21    0.86
   3   0  12    6.67    1.09
  -3   0 -12    6.80    0.72
  -3   0 -12    8.75    0.94
  -3   0  12    7.64    1.07
   3   0  12    7.65    1.05
  -3   0  12    7.05    1.11
  -3   0 -12    7.53    0.69
  -3   0  12    6.91    0.90
  -3   0  12    7.70    0.73
   3   0  12    8.75    1.06
  -3   0 -12    5.70    0.87
  -3   0  12    6.66    0.83
  -3   0  12   10.45    1.04
  -3   0 -12    6.29    0.85
  -3   0 -12    5.86    0.79
  -3   0 -12    8.36    0.97
  -3   0  12    8.23    0.94
   3   0  13    0.27    0.47
  -3   0 -13    0.07    0.21
  -3   0  13   -0.25    0.43
  -3   0 -13   -0.13    0.50
  -3   0 -13    0.24    0.39
  -3   0  13   -0.13    0.46
  -3   0  13   -0.08    0.31
  -3   0  13    0.19    0.57
   3   0  13   -0.20    0.56
   3   0  13   -0.15    0.45
  -3   0 -13   -0.14    0.39
   3   0  13    0.58    0.59
  -3   0  13    0.24    0.48
  -3   0  13    0.44    0.45
  -3   0  13   -0.38    0.46
  -3   0 -13   -0.12    0.43
  -3   0  13    0.16    0.54
  -3   0  13   -0.21    0.41
   3   0  13    0.12    0.45
  -3   0  13    0.12    0.37
  -3   0  13   -0.32    0.56
  -3   0 -13    0.19    0.37
  -3   0 -13    0.41    0.55
  -3   0  13   -0.23    0.50
  -3   0 -14  125.37    5.42
  -3   0 -14  127.47    5.27
  -3   0  14  136.43    5.39
  -3   0  14  127.48    5.64
  -3   0  14  138.39    5.29
  -3   0  14  133.10    5.34
  -3   0  14  128.65    5.65
  -3   0  14  123.78    5.34
  -3   0 -14  123.10    5.38
  -3   0 -14  134.65    5.02
  -3   0  14  132.39    5.95
   3   0  14  131.09    5.47
  -3   0  14  136.89    5.59
   3   0  14  120.49    5.44
  -3   0 -14  132.44    5.31
  -3   0  14  132.78    5.15
   3   0  14  125.29    5.25
   3   0  14  125.58    5.52
   3   0  14  127.99    5.96
  -3   0  14  125.17    5.31
  -3   0  14  130.22    5.25
  -3   0 -14  125.87    5.35
  -3   0  15   -0.13    0.59
  -3   0  15   -0.14    0.62
  -3   0  15   -0.17    0.60
  -3   0  15    0.13    0.43
  -3   0  15    0.14    0.50
   3   0  15   -0.16    0.60
   3   0  15    0.66    0.61
   3   0  15    0.42    0.55
   3   0  15   -0.23    0.61
  -3   0  15    0.13    0.48
  -3   0  15   -0.21    0.76
  -3   0 -15    0.14    0.55
  -3   0 -15   -0.31    0.53
  -3   0  15   -0.35    0.59
   3   0  15   -0.16    0.57
  -3   0 -15   -0.16    0.59
  -3   0  15   -0.24    0.48
  -3   0  15   -0.15    0.54
  -3   0  15   -0.18    0.62
  -3   0  15   -0.14    0.47
   3   0  16  164.35    7.19
   3   0  16  161.15    6.66
  -3   0  16  164.99    6.25
  -3   0 -16  149.84    6.29
  -3   0 -16  153.13    6.45
  -3   0  16  158.38    6.65
  -3   0  16  158.75    6.13
  -3   0  16  154.24    6.23
  -3   0  16  153.35    6.66
  -3   0  16  159.39    6.44
  -3   0 -16  153.79    6.45
  -3   0  16  154.42    6.22
   3   0  16  147.76    6.42
  -3   0 -17   -0.16    0.55
  -3   0 -17   -0.18    0.56
   3   0  17   -0.26    0.78
  -3   0  17    0.46    0.73
   3   0  17   -1.00    0.77
  -3   0  17   -0.52    0.60
  -3   0  17   -0.15    0.49
  -3   0  18    1.94    0.99
  -3   0 -18    0.93    0.73
  -3   0  18    1.08    0.75
  -3   0  18    0.83    0.61
   3   0  18    0.84    0.69
  -3   0 -18    0.69    0.72
   3   0  18    0.54    0.79
   3   0  19   -0.28    0.90
  -3   0 -19    0.73    0.71
   3   0  19   -0.22    0.73
  -3   0  19   -0.35    0.69
  -3   0 -19    0.20    0.67
  -3   0  19   -0.19    0.75
  -3   0  19   -0.20    0.75
  -3   0  19   -0.26    0.78
  -3   0  20   71.95    3.97
  -3   0  20   71.51    4.44
   3   0  20   74.79    4.67
  -3   0  20   74.95    3.93
   3   0  20   73.36    4.21
  -3   0  20   67.24    3.96
  -3   0  21    0.28    0.86
  -3   0  21    0.20    0.72
   3   0  21    0.25    0.81
   3   0  21   -0.31    0.98
  -3   0  21    0.22    0.75
   3   0  22    4.52    1.61
  -3   0  22    7.61    1.49
  -3   0  22    4.62    1.16
  -3   0  22    7.03    1.66
   3   0  22    8.26    1.59
  -3   0  23   -0.24    0.89
   3   0  23    1.00    1.06
   3   0  23   -0.54    1.05
  -3   0  24   15.54    2.02
  -4   0   0 1549.85   50.13
  -4   0   0 1634.37   50.12
   4   0   0 1664.53   50.26
  -4   0   0 1668.14   50.07
  -4   0   0 1677.13   49.63
   4   0   0 1672.24   50.15
  -4   0   0 1642.14   50.19
   4   0   0 1665.85   49.94
   4   0   0 1599.79   50.29
  -4   0   0 1593.66   49.96
  -4   0  -1    0.06    0.20
  -4   0  -1    0.05    0.19
  -4   0   1    0.06    0.22
  -4   0  -1    0.07    0.23
  -4   0  -1    0.06    0.21
   4   0  -1    0.05    0.20
   4   0   1    0.23    0.23
   4   0  -1    0.48    0.21
  -4   0  -1    0.32    0.29
  -4   0   1    0.10    0.19
   4   0  -1   -0.16    0.25
   4   0   1    0.24    0.18
   4   0  -1    0.23    0.29
  -4   0   1   -0.07    0.22
   4   0   1   -0.06    0.19
  -4   0   1    0.21    0.24
  -4   0   1    0.16    0.13
   4   0   1    0.02    0.09
  -4   0   1    0.38    0.28
   4   0  -1    0.06    0.20
  -4   0  -2   75.62    2.49
   4   0  -2   73.64    3.05
   4   0  -2   75.95    2.90
  -4   0   2   67.54    2.85
  -4   0   2   73.99    2.96
   4   0   2   76.34    3.11
  -4   0  -2   74.32    2.95
   4   0  -2   70.80    2.86
   4   0   2   72.85    2.62
   4   0  -2   73.75    3.06
  -4   0  -2   75.66    2.84
   4   0  -2   77.68    3.22
  -4   0  -2   75.54    2.91
   4   0  -2   77.13    3.13
  -4   0   2   71.83    3.04
   4   0   2   74.90    2.66
   4   0   2   74.86    2.91
  -4   0   2   72.95    2.96
  -4   0  -2   75.22    2.73
  -4   0   2   75.61    2.92
  -4   0   2   76.41    2.73
  -4   0   2   79.42    2.78
  -4   0   3    0.04    0.13
  -4   0  -3   -0.08    0.19
   4   0  -3    0.29    0.27
  -4   0   3    0.13    0.29
  -4   0  -3   -0.08    0.24
  -4   0   3   -0.19    0.28
  -4   0   3    0.08    0.15
   4   0   3   -0.09    0.16
  -4   0   3   -0.09    0.29
  -4   0  -3    0.21    0.16
   4   0   3   -0.09    0.23
   4   0   3    0.06    0.19
  -4   0  -3    0.40    0.22
  -4   0  -3    0.06    0.23
  -4   0   3   -0.06    0.19
   4   0  -3    0.14    0.22
   4   0  -3   -0.06    0.15
  -4   0   3   -0.06    0.22
  -4   0   3   -0.05    0.19
   4   0  -3   -0.23    0.29
   4   0  -3   -0.18    0.30
  -4   0  -3    0.21    0.21
   4   0   3    0.10    0.13
   4   0  -3    0.33    0.26
   4   0  -3   -0.06    0.21
  -4   0   3   -0.08    0.21
  -4   0   4   19.66    1.23
  -4   0  -4   19.77    1.33
  -4   0   4   22.33    1.42
   4   0   4   20.58    1.18
  -4   0   4   21.05    1.31
  -4   0   4   23.33    1.01
  -4   0   4   20.43    1.39
  -4   0   4   21.50    1.24
  -4   0  -4   20.46    0.99
   4   0   4   21.94    0.95
  -4   0   4   23.31    1.12
   4   0  -4   18.81    1.20
  -4   0  -4   21.27    1.06
  -4   0  -4   20.24    1.19
   4   0  -4   23.25    1.35
  -4   0  -4   20.37    1.36
  -4   0   4   21.46    1.49
  -4   0   4   23.49    1.24
   4   0  -4   20.25    1.31
   4   0  -4   20.78    1.39
   4   0  -4   24.89    1.22
  -4   0   4   22.28    1.21
   4   0  -4   21.71    1.28
  -4   0  -4   21.53    1.30
  -4   0  -4   20.42    1.18
   4   0   4   22.11    1.15
   4   0   4   19.30    1.25
  -4   0   5   -0.08    0.23
   4   0  -5    0.07    0.21
   4   0  -5    0.12    0.30
  -4   0  -5    0.08    0.27
  -4   0  -5   -0.19    0.35
   4   0   5   -0.06    0.15
  -4   0  -5    0.19    0.29
  -4   0   5    0.11    0.22
  -4   0   5    0.34    0.35
  -4   0   5    0.07    0.27
  -4   0  -5   -0.10    0.17
  -4   0  -5    0.06    0.22
  -4   0   5    0.06    0.23
  -4   0   5   -0.03    0.12
   4   0  -5   -0.17    0.25
  -4   0   5    0.11    0.21
  -4   0   5    0.14    0.23
  -4   0   5   -0.10    0.30
   4   0   5    0.06    0.23
  -4   0   5    0.60    0.32
   4   0  -5   -0.07    0.29
   4   0  -5    0.29    0.29
   4   0   5    0.48    0.33
   4   0  -5   -0.05    0.20
  -4   0   5   -0.09    0.33
   4   0  -6   19.65    1.30
  -4   0   6   17.44    1.14
  -4   0  -6   18.36    1.07
  -4   0   6   18.52    1.34
  -4   0   6   19.99    1.09
  -4   0  -6   18.49    1.09
   4   0  -6   17.35    1.42
   4   0   6   17.12    1.26
   4   0  -6   17.13    1.18
  -4   0  -6   18.20    1.37
  -4   0   6   18.67    1.08
   4   0   6   20.22    0.88
  -4   0  -6   18.56    1.33
  -4   0   6   17.61    1.29
  -4   0   6   18.42    1.30
  -4   0  -6   21.03    1.31
   4   0  -6   17.34    1.12
  -4   0   6   18.83    1.24
  -4   0   6   16.47    1.20
   4   0  -6   19.69    1.08
  -4   0   6   17.53    1.10
  -4   0   6   16.78    1.20
   4   0   6   21.82    1.18
   4   0   6   19.54    0.99
  -4   0   6   18.62    1.44
  -4   0  -7   -0.07    0.24
  -4   0   7   -0.34    0.34
   4   0   7    0.05    0.23
   4   0  -7   -0.09    0.27
   4   0   7   -0.13    0.33
   4   0  -7    0.05    0.18
   4   0  -7   -0.14    0.35
   4   0   7    0.06    0.24
  -4   0  -7   -0.19    0.30
   4   0   7   -0.07    0.26
  -4   0   7    0.18    0.37
   4   0   7   -0.10    0.34
  -4   0  -7   -0.09    0.29
  -4   0   7   -0.06    0.25
  -4   0  -7    0.10    0.32
   4   0  -7    0.04    0.15
  -4   0   7    0.07    0.28
  -4   0   7   -0.10    0.33
   4   0  -7    0.05    0.20
   4   0   7    0.06    0.16
  -4   0  -7    0.05    0.26
   4   0  -7   -0.09    0.28
  -4   0  -7   -0.04    0.17
  -4   0   7    0.16    0.21
  -4   0   7    0.36    0.31
   4   0  -7   -0.07    0.26
  -4   0  -7   -0.12    0.38
  -4   0   7    0.10    0.41
  -4   0   7   -0.13    0.35
  -4   0   7    0.18    0.31
  -4   0   7   -0.09    0.27
  -4   0   8  113.57    4.55
  -4   0   8  113.95    4.57
   4   0   8  121.13    4.97
  -4   0   8  115.83    4.09
  -4   0  -8  117.58    4.31
   4   0  -8  116.32    4.48
   4   0  -8  113.25    3.90
   4   0  -8  109.93    4.48
  -4   0   8  115.78    4.50
  -4   0   8  110.85    4.34
  -4   0  -8  117.17    4.64
  -4   0  -8  118.26    4.05
   4   0  -8  115.04    4.10
   4   0   8  109.59    4.56
  -4   0   8  113.61    4.28
  -4   0   8  110.02    4.56
  -4   0   8  105.24    4.61
   4   0   8  120.02    3.88
  -4   0  -8  115.15    4.08
   4   0   8  112.14    4.24
   4   0   8  120.44    4.21
  -4   0  -8  110.49    4.75
  -4   0  -8  114.90    4.50
   4   0  -8  111.17    4.88
  -4   0   8  107.81    4.42
   4   0  -8  117.33    4.29
  -4   0   8  112.17    4.84
   4   0  -8  113.72    3.96
  -4   0  -8  111.36    4.44
   4   0   8  119.22    4.19
  -4   0   8  110.11    4.05
  -4   0  -9    0.14    0.37
  -4   0  -9   -0.10    0.32
  -4   0  -9   -0.05    0.22
   4   0   9   -0.16    0.37
   4   0  -9   -0.06    0.14
  -4   0  -9    0.29    0.38
   4   0  -9   -0.16    0.44
  -4   0  -9    0.25    0.31
  -4   0   9    0.11    0.32
   4   0  -9   -0.05    0.16
  -4   0   9   -0.13    0.37
   4   0  -9    0.15    0.28
  -4   0   9   -0.22    0.39
   4   0   9   -0.14    0.25
   4   0  -9   -0.06    0.21
   4   0   9    0.23    0.35
   4   0   9    0.26    0.34
  -4   0  -9    0.71    0.37
   4   0  -9    0.22    0.27
  -4   0   9    0.05    0.18
  -4   0   9   -0.16    0.32
  -4   0   9   -0.10    0.31
  -4   0   9    0.11    0.33
  -4   0   9    0.05    0.22
  -4   0  -9   -0.06    0.22
  -4   0   9    0.16    0.46
   4   0  -9   -0.40    0.33
  -4   0   9   -0.15    0.40
  -4   0   9    0.09    0.35
   4   0   9   -0.08    0.29
  -4   0   9    0.10    0.41
  -4   0  -9    0.23    0.31
  -4   0 -10    6.78    0.85
  -4   0  10    7.76    0.95
  -4   0  10    8.15    0.95
  -4   0 -10    8.44    1.05
  -4   0 -10    7.74    0.90
   4   0 -10   10.30    1.21
  -4   0 -10    8.10    0.87
   4   0  10    6.85    0.75
  -4   0  10    8.94    0.68
  -4   0  10    7.93    1.04
  -4   0 -10    7.76    0.83
   4   0  10    7.09    0.70
  -4   0  10    8.72    0.92
  -4   0  10    7.66    1.08
   4   0 -10    7.11    0.71
   4   0  10    9.76    1.18
  -4   0  10    8.93    0.93
  -4   0  10    7.94    0.80
   4   0  10    8.44    1.05
  -4   0  10    7.90    0.98
   4   0 -10    5.88    0.81
   4   0  10    5.46    0.83
   4   0 -10    8.19    0.63
  -4   0 -10    6.10    0.77
  -4   0 -10    6.85    0.80
  -4   0 -10    6.56    0.65
  -4   0  10    7.38    0.94
  -4   0  10    8.06    0.98
  -4   0 -10    6.61    0.85
  -4   0 -11   -0.63    0.54
  -4   0  11    0.05    0.19
  -4   0  11    0.11    0.39
   4   0  11   -0.07    0.27
   4   0  11    0.27    0.42
  -4   0 -11    0.09    0.31
  -4   0  11    0.08    0.33
  -4   0 -11   -0.12    0.36
  -4   0  11    0.18    0.52
  -4   0  11    0.17    0.35
  -4   0  11    0.25    0.43
   4   0  11    0.14    0.49
  -4   0  11   -0.12    0.49
  -4   0 -11    0.15    0.20
  -4   0  11   -0.14    0.47
  -4   0 -11    0.13    0.33
  -4   0 -11   -0.35    0.43
   4   0  11   -0.19    0.34
  -4   0  11    0.40    0.46
  -4   0  11    0.45    0.52
   4   0 -11    0.53    0.54
   4   0  11   -0.36    0.56
  -4   0  11    0.68    0.46
  -4   0 -11    0.89    0.42
  -4   0 -11   -0.10    0.29
  -4   0 -11   -0.10    0.30
  -4   0  11   -0.34    0.44
  -4   0 -11    0.56    0.37
   4   0 -11   -0.15    0.29
  -4   0  12    2.45    0.88
   4   0  12    3.57    0.75
  -4   0  12    3.26    0.81
  -4   0 -12    4.11    0.59
  -4   0  12    3.98    0.82
  -4   0 -12    4.77    0.70
  -4   0 -12    5.33    0.81
  -4   0 -12    4.55    0.72
  -4   0  12    2.41    0.69
   4   0  12    4.89    0.87
  -4   0  12    3.04    0.66
  -4   0  12    1.92    0.60
  -4   0 -12    3.73    0.78
   4   0  12    5.20    0.75
  -4   0 -12    4.62    0.77
  -4   0  12    3.02    0.65
  -4   0  12    2.78    0.66
  -4   0 -12    4.36    0.71
  -4   0  12    3.84    0.63
   4   0  12    5.66    1.09
  -4   0 -12    3.36    0.70
  -4   0  12    3.35    0.73
  -4   0  12    2.92    0.67
  -4   0  12    2.58    0.65
  -4   0  13    0.48    0.51
  -4   0 -13    0.14    0.38
  -4   0 -13    0.32    0.31
  -4   0 -13   -0.12    0.40
  -4   0 -13   -0.73    0.44
   4   0  13   -0.30    0.52
  -4   0  13   -0.25    0.39
  -4   0  13   -0.38    0.54
  -4   0  13    0.26    0.42
  -4   0 -13    0.13    0.43
   4   0  13   -0.16    0.51
  -4   0 -13    0.41    0.45
  -4   0  13    0.34    0.53
  -4   0  13   -0.14    0.56
  -4   0 -13   -0.15    0.45
  -4   0  13    0.14    0.47
  -4   0  13   -0.60    0.77
  -4   0  13    0.46    0.61
  -4   0 -13    0.11    0.37
   4   0  13   -0.12    0.45
  -4   0  13   -0.13    0.46
  -4   0  13    0.97    0.57
   4   0  13   -0.21    0.50
   4   0  14   24.94    2.30
   4   0  14   34.99    2.35
   4   0  14   28.17    2.13
   4   0  14   28.52    2.15
  -4   0  14   30.86    2.03
  -4   0  14   28.29    2.06
  -4   0 -14   25.30    1.75
  -4   0 -14   32.36    2.16
  -4   0  14   31.30    2.49
  -4   0  14   30.53    2.02
  -4   0 -14   30.89    2.08
  -4   0  14   27.98    2.12
  -4   0  14   30.46    2.02
  -4   0  14   29.28    2.00
  -4   0  14   26.71    2.23
  -4   0 -14   28.80    2.05
  -4   0 -14   28.50    1.94
  -4   0  14   27.27    2.22
  -4   0 -14   31.12    2.03
  -4   0  14   30.02    2.07
  -4   0 -14   28.84    1.93
  -4   0  14   32.09    2.36
  -4   0  15   -0.51    0.67
  -4   0 -15   -0.16    0.53
  -4   0 -15    0.42    0.49
   4   0  15    0.71    0.70
  -4   0  15   -0.19    0.67
  -4   0 -15   -0.14    0.53
  -4   0  15    0.14    0.53
  -4   0  15    0.56    0.58
  -4   0 -15    0.11    0.41
  -4   0 -15   -0.31    0.53
  -4   0  15    0.12    0.47
  -4   0  15   -0.22    0.64
  -4   0 -15    0.16    0.52
  -4   0  15   -0.30    0.54
   4   0  15   -0.36    0.61
  -4   0  15   -0.19    0.71
  -4   0 -16   82.31    3.95
  -4   0  16   87.20    4.03
  -4   0  16   76.78    3.82
  -4   0  16   76.15    4.44
  -4   0 -16   85.81    4.15
  -4   0 -16   80.94    4.13
   4   0  16   91.94    4.43
   4   0  16   90.15    4.80
  -4   0 -16   91.42    4.11
  -4   0  16   75.26    3.70
  -4   0  16   86.45    4.42
   4   0  17    0.41    0.69
  -4   0 -17   -0.16    0.61
  -4   0  17    0.49    0.75
   4   0  17   -0.26    0.74
  -4   0  17    0.31    0.57
  -4   0 -17    0.90    0.74
  -4   0 -18   95.19    4.83
   4   0  18   98.06    5.05
  -4   0  18   98.08    5.33
  -4   0  18  108.99    4.75
   4   0  18   98.67    5.51
  -4   0 -18  107.78    4.83
  -4   0  18  103.41    4.85
  -4   0  18   99.44    4.84
  -4   0  19    0.51    0.75
  -4   0  19   -0.17    0.57
  -4   0 -19   -0.18    0.65
   4   0  19    0.45    0.75
  -4   0  19    0.22    0.66
   4   0  19    1.46    1.02
  -4   0  19   -0.19    0.70
  -4   0  19   -0.81    0.83
  -4   0  19    0.19    0.63
  -4   0 -19   -0.20    0.63
  -4   0 -20   14.62    1.77
   4   0  20   14.33    2.13
  -4   0  20   15.38    1.76
  -4   0  20   14.92    2.01
  -4   0  20   17.26    2.12
  -4   0  20   21.62    2.01
   4   0  20   16.72    1.95
  -4   0  20   14.87    1.89
  -4   0  20   16.45    1.68
  -4   0  21   -0.43    0.73
  -4   0  21    0.25    0.76
   4   0  21    0.32    0.97
   4   0  21    0.50    0.93
  -4   0  21   -0.30    0.91
  -4   0  21   -0.28    0.95
  -4   0  22   22.83    2.60
  -4   0  22   23.49    2.43
   4   0  22   27.26    2.61
   4   0  22   23.44    2.77
   4   0  23   -0.55    0.96
   4   0  23    1.03    1.23
  -4   0  23   -0.96    1.09
  -4   0  23   -0.27    0.94
  -5   0   0    0.06    0.23
   5   0   0    0.09    0.23
  -5   0   0   -0.08    0.28
   5   0   0    0.06    0.20
  -5   0   0    0.52    0.31
   5   0   0    0.19    0.31
  -5   0   0    0.07    0.23
   5   0   0    0.32    0.28
  -5   0   0    0.08    0.30
   5   0   0   -0.08    0.21
  -5   0   0    0.08    0.11
  -5   0   1    0.19    0.22
  -5   0   1   -0.07    0.27
   5   0  -1    0.23    0.22
  -5   0   1    0.07    0.26
   5   0   1   -0.10    0.31
   5   0   1    0.15    0.18
  -5   0  -1    0.07    0.23
  -5   0   1    0.24    0.29
   5   0  -1   -0.08    0.20
   5   0  -1    0.06    0.22
  -5   0  -1    0.40    0.32
   5   0   1    0.08    0.27
  -5   0  -1   -0.08    0.28
  -5   0  -1   -0.06    0.27
   5   0   1   -0.19    0.29
  -5   0   1    0.24    0.29
  -5   0   1    0.04    0.15
   5   0  -1   -0.10    0.27
   5   0   1    0.26    0.13
  -5   0  -1    0.07    0.26
  -5   0   2  690.78   20.53
  -5   0  -2  628.88   20.65
  -5   0   2  634.09   20.90
   5   0  -2  663.09   20.77
   5   0   2  670.15   20.87
  -5   0  -2  670.46   20.91
  -5   0  -2  669.29   20.83
  -5   0  -2  650.35   20.60
  -5   0   2  670.28   20.66
   5   0   2  660.43   21.13
   5   0  -2  664.23   21.09
   5   0   2  664.96   20.39
   5   0  -2  669.51   21.05
  -5   0   2  669.53   20.94
  -5   0   2  660.25   20.83
  -5   0  -2  657.35   20.29
  -5   0   2  642.20   20.79
  -5   0   2  679.56   21.10
   5   0  -2  669.42   20.84
   5   0  -2  660.38   21.16
   5   0   2  682.38   20.51
   5   0   3    0.33    0.20
  -5   0   3   -0.17    0.35
  -5   0  -3    0.17    0.24
   5   0   3   -0.10    0.32
  -5   0   3    0.05    0.20
  -5   0   3    0.29    0.32
   5   0   3    0.08    0.16
   5   0  -3   -0.18    0.28
   5   0  -3    0.09    0.29
  -5   0  -3   -0.05    0.23
   5   0  -3    0.15    0.25
   5   0  -3    0.07    0.24
  -5   0  -3    0.07    0.28
  -5   0   3   -0.08    0.27
  -5   0  -3    0.07    0.22
  -5   0   3    0.15    0.28
   5   0  -3    0.33    0.39
  -5   0   3    0.06    0.20
   5   0   3    0.38    0.25
  -5   0   3   -0.08    0.27
   5   0  -3   -0.20    0.26
  -5   0   3    0.08    0.16
   5   0  -4  289.95    9.59
   5   0  -4  286.43    9.75
  -5   0   4  275.78    9.42
   5   0  -4  283.77    9.50
  -5   0   4  283.18    9.06
  -5   0  -4  276.93    9.61
   5   0   4  286.43    9.39
  -5   0   4  272.16    9.03
   5   0   4  281.90    8.91
  -5   0  -4  289.50    9.03
   5   0  -4  278.50    9.30
  -5   0   4  277.95    9.82
  -5   0   4  289.68    9.29
  -5   0   4  281.89    9.60
   5   0   4  282.78    9.15
  -5   0  -4  279.54    9.33
  -5   0  -4  287.55    9.00
   5   0  -4  275.76    9.41
   5   0   4  286.71    9.79
   5   0  -4  279.74    9.48
  -5   0   4  274.21    9.72
  -5   0   4  271.79    9.43
  -5   0   4  286.02    9.35
  -5   0  -4  275.93    9.49
  -5   0  -4  274.87    9.33
   5   0  -4  281.31    9.63
  -5   0  -5   -0.07    0.31
   5   0  -5   -0.07    0.23
   5   0  -5   -0.08    0.29
  -5   0  -5   -0.19    0.30
  -5   0   5   -0.06    0.22
   5   0   5   -0.18    0.31
   5   0  -5    0.26    0.28
   5   0  -5    0.31    0.32
   5   0  -5   -0.28    0.43
  -5   0   5   -0.11    0.35
   5   0   5    0.03    0.15
  -5   0   5   -0.09    0.34
  -5   0   5    0.08    0.18
   5   0  -5    0.28    0.34
  -5   0   5    0.62    0.34
  -5   0   5    0.07    0.28
  -5   0   5    0.12    0.38
   5   0   5    0.12    0.33
   5   0  -5    0.11    0.36
  -5   0  -5    0.11    0.34
   5   0   5    0.14    0.22
  -5   0   5   -0.10    0.24
  -5   0  -5   -0.11    0.35
  -5   0  -5   -0.05    0.19
   5   0   5    0.08    0.28
  -5   0   5   -0.08    0.37
  -5   0   5    0.27    0.37
  -5   0  -5    0.72    0.25
  -5   0  -6   60.99    3.06
  -5   0   6   65.61    2.87
  -5   0  -6   66.64    2.76
   5   0  -6   65.52    2.71
   5   0   6   63.26    2.96
  -5   0   6   71.11    3.21
  -5   0   6   61.31    2.90
  -5   0   6   64.73    2.69
   5   0  -6   66.64    2.95
   5   0  -6   67.38    2.85
   5   0   6   67.98    2.80
   5   0   6   64.82    2.33
   5   0   6   68.22    2.83
  -5   0   6   61.88    3.25
  -5   0  -6   66.88    3.14
  -5   0  -6   63.53    2.60
  -5   0  -6   66.31    2.99
   5   0  -6   68.06    3.14
   5   0  -6   66.36    3.35
  -5   0   6   67.41    3.05
  -5   0   6   70.55    2.78
  -5   0   6   66.79    2.90
  -5   0   6   69.65    3.25
   5   0  -6   67.45    3.06
   5   0   7    0.08    0.29
   5   0  -7    0.08    0.28
  -5   0   7    0.08    0.27
   5   0   7    0.21    0.36
  -5   0  -7    0.13    0.37
  -5   0   7    0.07    0.31
   5   0  -7    0.07    0.21
  -5   0   7    0.22    0.29
  -5   0   7    0.15    0.40
  -5   0  -7    0.07    0.24
   5   0  -7    0.15    0.39
   5   0   7    0.27    0.32
  -5   0  -7   -0.10    0.31
   5   0   7   -0.18    0.26
   5   0  -7    0.43    0.40
   5   0  -7    0.29    0.30
  -5   0   7   -0.13    0.38
   5   0  -7    0.27    0.31
  -5   0   7   -0.10    0.39
   5   0  -7    0.06    0.23
  -5   0   7   -0.10    0.34
  -5   0  -7    0.07    0.24
  -5   0  -7    0.12    0.32
  -5   0   7   -0.09    0.36
   5   0   7   -0.03    0.14
  -5   0   7    0.12    0.37
  -5   0   8   38.83    2.13
  -5   0  -8   34.17    2.00
  -5   0  -8   38.27    1.63
  -5   0  -8   38.58    1.81
  -5   0   8   38.46    2.42
  -5   0   8   34.72    2.04
  -5   0   8   34.93    1.90
  -5   0   8   35.23    1.94
   5   0   8   36.68    1.45
   5   0   8   35.64    1.94
  -5   0  -8   37.10    2.26
   5   0  -8   37.49    2.10
   5   0  -8   37.05    2.41
  -5   0   8   38.97    2.14
   5   0   8   34.95    1.98
   5   0  -8   39.42    2.00
   5   0   8   39.39    2.19
   5   0  -8   32.98    1.62
  -5   0  -8   39.70    1.89
  -5   0   8   38.25    1.80
   5   0   8   38.48    1.87
  -5   0   8   38.32    2.24
  -5   0   8   35.71    2.25
  -5   0  -8   36.13    2.19
   5   0  -8   33.74    1.97
  -5   0  -8   37.70    2.10
   5   0  -8   37.47    1.79
   5   0  -8   39.05    1.73
   5   0   9   -0.07    0.29
  -5   0  -9   -0.15    0.43
  -5   0  -9   -0.05    0.21
  -5   0  -9   -0.08    0.31
  -5   0   9   -0.17    0.40
  -5   0  -9    0.13    0.36
  -5   0   9    0.09    0.32
   5   0   9   -0.09    0.29
   5   0   9   -0.07    0.18
  -5   0   9    0.12    0.36
  -5   0   9    0.47    0.47
   5   0  -9    0.07    0.24
   5   0  -9    0.15    0.21
  -5   0   9    0.24    0.40
  -5   0  -9   -0.11    0.36
  -5   0   9    0.46    0.35
  -5   0  -9    0.45    0.41
   5   0  -9    0.05    0.21
   5   0  -9    0.51    0.50
  -5   0   9   -0.15    0.39
  -5   0   9   -0.07    0.28
  -5   0   9   -0.11    0.39
   5   0  -9    0.83    0.41
   5   0  -9    0.24    0.37
   5   0   9    0.12    0.46
  -5   0  -9    0.20    0.32
  -5   0   9   -0.07    0.24
  -5   0   9   -0.13    0.44
   5   0  -9    1.19    0.46
   5   0   9   -0.11    0.33
  -5   0  10    6.78    0.92
  -5   0 -10    4.55    0.74
  -5   0 -10    7.38    0.89
   5   0 -10    6.97    0.69
  -5   0 -10    8.03    0.71
  -5   0 -10    4.57    0.81
  -5   0  10    5.41    0.90
  -5   0 -10    7.52    0.94
  -5   0  10    6.44    0.96
  -5   0 -10    6.07    0.61
   5   0 -10    6.48    0.58
   5   0  10    7.28    0.93
   5   0 -10    9.09    0.95
   5   0  10    7.07    0.77
  -5   0  10    8.14    0.89
  -5   0  10    7.32    0.99
   5   0  10    6.33    1.02
   5   0 -10    5.59    0.73
   5   0 -10    6.52    1.03
  -5   0  10    7.79    0.94
  -5   0 -10    6.21    0.75
  -5   0  10    6.15    0.66
  -5   0  10    6.32    0.63
  -5   0  10    6.24    0.78
  -5   0  10    6.01    0.99
   5   0  10    7.30    0.71
  -5   0 -10    5.31    0.90
  -5   0  10    6.25    0.85
   5   0  10    4.92    0.86
   5   0 -10    5.91    0.85
  -5   0 -11   -0.12    0.43
  -5   0 -11    0.20    0.29
   5   0  11   -0.14    0.38
   5   0  11    0.07    0.34
  -5   0 -11   -0.17    0.53
  -5   0 -11    0.56    0.48
  -5   0  11   -0.10    0.37
  -5   0  11    0.80    0.60
  -5   0  11   -0.23    0.39
   5   0  11    0.09    0.30
   5   0  11    0.19    0.49
  -5   0  11    0.48    0.51
  -5   0  11    0.40    0.46
   5   0 -11   -0.09    0.32
   5   0 -11    0.13    0.41
  -5   0  11    0.14    0.48
  -5   0  11   -0.19    0.53
   5   0  11    0.14    0.50
  -5   0  11   -0.28    0.49
  -5   0 -11   -0.20    0.35
  -5   0 -11   -0.25    0.43
  -5   0  11   -0.12    0.48
   5   0 -11   -0.19    0.59
  -5   0 -11    0.12    0.40
  -5   0  11   -0.13    0.42
  -5   0 -11   -0.11    0.40
  -5   0 -12  122.99    5.72
  -5   0  12  134.94    5.16
  -5   0 -12  131.12    5.60
  -5   0  12  136.55    5.84
   5   0  12  138.79    5.69
  -5   0 -12  133.68    5.44
  -5   0  12  137.27    5.51
  -5   0  12  133.78    5.45
  -5   0  12  138.47    5.63
  -5   0 -12  130.83    5.37
   5   0 -12  133.21    6.02
  -5   0  12  136.56    5.60
  -5   0 -12  133.76    5.64
  -5   0  12  130.61    5.33
   5   0  12  141.63    6.17
  -5   0 -12  141.27    5.42
  -5   0  12  126.67    5.69
  -5   0  12  136.94    6.06
  -5   0 -12  140.22    5.30
   5   0  12  129.67    5.54
  -5   0 -12  126.84    5.39
  -5   0  12  144.84    5.67
  -5   0 -13    0.54    0.55
  -5   0  13    0.36    0.50
  -5   0  13    0.21    0.65
  -5   0 -13   -0.24    0.42
   5   0  13    0.32    0.60
  -5   0 -13    0.10    0.39
  -5   0 -13    0.31    0.51
  -5   0  13   -0.18    0.71
  -5   0 -13    0.13    0.48
  -5   0  13    0.92    0.61
  -5   0  13   -0.42    0.61
  -5   0  13    0.13    0.54
  -5   0  13   -0.15    0.60
  -5   0 -13    0.25    0.47
  -5   0  13   -0.31    0.68
   5   0 -13    0.43    0.57
  -5   0  13    0.14    0.58
  -5   0 -13    0.14    0.44
  -5   0  13    0.14    0.49
   5   0  13   -0.16    0.49
   5   0  13    0.22    0.59
  -5   0 -13    0.61    0.58
  -5   0 -14   81.90    4.07
  -5   0  14   83.88    4.30
  -5   0  14   91.41    4.74
  -5   0  14   86.42    4.00
  -5   0  14   86.33    4.58
  -5   0  14   90.58    4.46
  -5   0 -14   78.34    4.04
  -5   0  14   97.39    4.36
   5   0  14   82.58    4.30
  -5   0 -14   80.32    3.90
  -5   0 -14   87.98    4.06
   5   0  14   80.58    4.16
  -5   0 -14   83.80    3.91
  -5   0  14   91.59    4.11
   5   0  14   78.05    4.10
  -5   0 -14   85.46    3.90
  -5   0  14   86.90    4.00
  -5   0  14   90.17    4.20
   5   0  14   90.66    4.77
  -5   0  14   82.84    4.09
  -5   0 -14   84.53    3.85
  -5   0 -15    0.29    0.54
  -5   0 -15    0.78    0.57
  -5   0 -15   -0.14    0.54
   5   0  15   -0.18    0.62
  -5   0  15    0.39    0.60
  -5   0 -15    0.17    0.58
   5   0  15    0.74    0.78
  -5   0 -15    0.50    0.63
  -5   0  15   -0.23    0.76
  -5   0  15   -0.15    0.71
   5   0  16  140.32    6.15
  -5   0  16  138.25    6.24
   5   0  16  146.76    6.82
  -5   0 -16  131.49    5.87
  -5   0 -16  125.04    5.84
  -5   0  16  136.47    6.51
  -5   0 -16  146.56    5.79
  -5   0  17   -0.17    0.63
   5   0  17    0.41    0.70
  -5   0  17   -0.51    0.76
  -5   0 -17    0.32    0.59
  -5   0 -17   -0.54    0.72
  -5   0  17    0.22    0.74
  -5   0 -17   -0.19    0.65
   5   0  17   -0.27    0.90
  -5   0  18    7.54    1.49
  -5   0 -18    6.62    1.22
  -5   0 -18    5.71    1.07
  -5   0  18    7.44    1.17
  -5   0  18    6.86    1.39
   5   0  18    9.21    1.63
  -5   0 -18    5.25    1.16
   5   0  18    7.00    1.37
  -5   0  19    0.28    0.79
   5   0  19   -0.30    0.96
  -5   0 -19   -0.36    0.64
   5   0  19   -0.92    0.88
  -5   0  19    0.48    0.81
  -5   0 -19    0.20    0.73
  -5   0  19   -0.17    0.60
  -5   0 -20   97.75    4.75
   5   0  20   97.66    5.66
  -5   0  20   95.37    5.44
  -5   0 -20   97.59    4.92
   5   0  20   98.99    5.17
  -5   0  20   91.27    5.06
  -5   0  20   87.89    4.72
  -5   0 -21    0.66    0.94
  -5   0  21   -0.52    0.89
   5   0  21    0.76    0.92
   5   0  21    1.96    1.24
  -5   0  21   -0.31    0.94
  -5   0  22    0.82    1.03
   5   0  22    0.68    1.08
  -5   0 -22   -0.46    0.91
   5   0  22   -0.27    1.03
  -5   0  22    0.96    1.08
   5   0  23   -0.28    0.94
   5   0  23   -0.35    1.23
  -5   0  23    0.66    1.22
   6   0   0   60.79    2.51
   6   0   0   60.21    2.74
  -6   0   0   59.51    2.63
   6   0   0   55.63    2.66
  -6   0   0   62.35    2.59
  -6   0   0   60.80    2.15
  -6   0   0   58.07    2.72
  -6   0   0   54.13    2.66
   6   0   0   58.77    2.87
   6   0   0   58.15    2.81
  -6   0   0   52.49    2.66
  -6   0   1    0.04    0.18
  -6   0   1    0.10    0.37
  -6   0  -1    0.07    0.31
  -6   0  -1   -0.10    0.34
  -6   0  -1    0.10    0.34
  -6   0  -1   -0.07    0.24
   6   0  -1   -0.11    0.35
   6   0   1    0.47    0.40
   6   0   1   -0.11    0.29
  -6   0   1    0.08    0.22
  -6   0   1    0.24    0.35
  -6   0   1    0.26    0.31
   6   0  -1    0.15    0.24
   6   0   1    0.09    0.29
   6   0  -1   -0.18    0.29
  -6   0  -1    0.09    0.31
   6   0  -1   -0.11    0.39
   6   0  -1    0.12    0.39
   6   0   1    0.06    0.22
  -6   0  -1   -0.18    0.32
   6   0   1   -0.06    0.14
  -6   0   1    0.77    0.39
   6   0   2  267.04    8.56
  -6   0   2  271.06    9.19
  -6   0  -2  263.14    9.15
  -6   0  -2  264.35    8.52
   6   0   2  268.16    8.73
   6   0  -2  264.85    9.46
  -6   0   2  268.09    9.19
   6   0  -2  271.91    9.14
   6   0  -2  267.26    9.00
   6   0   2  267.00    9.13
  -6   0   2  277.99    8.93
  -6   0   2  275.41    8.73
  -6   0   2  263.05    9.04
  -6   0  -2  262.18    9.08
  -6   0  -2  270.83    8.90
   6   0   2  260.62    9.39
  -6   0  -2  266.48    8.87
  -6   0   2  274.15    9.12
   6   0  -2  267.72    9.38
   6   0  -2  272.54    9.39
   6   0   3    0.12    0.33
   6   0  -3   -0.22    0.40
   6   0  -3   -0.09    0.24
   6   0  -3    0.09    0.29
  -6   0   3   -0.06    0.22
  -6   0   3    0.13    0.19
  -6   0   3    0.10    0.37
  -6   0   3    0.10    0.39
  -6   0  -3    0.51    0.33
  -6   0  -3   -0.07    0.24
  -6   0  -3    0.49    0.35
  -6   0  -3    0.11    0.16
  -6   0   3   -0.23    0.32
   6   0  -3   -0.11    0.37
  -6   0   3    0.09    0.36
   6   0   3    0.20    0.21
   6   0  -3    0.13    0.41
   6   0   3    0.15    0.20
   6   0   3    0.09    0.28
  -6   0   3   -0.18    0.30
  -6   0  -3   -0.09    0.28
  -6   0   3   -0.07    0.22
   6   0  -3   -0.36    0.40
  -6   0  -4  691.13   21.89
  -6   0  -4  687.66   22.18
   6   0  -4  713.15   22.19
   6   0  -4  683.56   22.17
   6   0  -4  706.51   21.99
  -6   0  -4  695.02   21.97
   6   0  -4  707.40   22.39
  -6   0   4  697.33   21.97
  -6   0   4  694.55   22.06
  -6   0  -4  698.23   22.28
  -6   0   4  681.87   22.28
  -6   0   4  666.09   21.54
  -6   0   4  695.64   22.14
   6   0   4  704.65   21.66
   6   0   4  678.46   22.02
   6   0  -4  686.39   22.44
  -6   0   4  724.18   21.84
  -6   0   4  674.06   22.09
  -6   0  -4  699.90   21.47
   6   0  -4  710.19   22.26
   6   0   4  716.52   21.48
   6   0   4  697.62   22.49
  -6   0  -4  687.46   21.64
  -6   0   4  699.42   21.67
  -6   0  -5   -0.08    0.30
   6   0  -5    0.12    0.34
  -6   0   5   -0.08    0.29
   6   0  -5    0.42    0.33
   6   0   5    0.69    0.53
  -6   0   5    0.10    0.40
   6   0  -5   -0.20    0.37
   6   0  -5   -0.30    0.34
  -6   0  -5   -0.12    0.37
   6   0  -5    0.13    0.38
   6   0   5   -0.04    0.20
  -6   0   5   -0.13    0.45
  -6   0   5    0.06    0.24
   6   0   5   -0.09    0.31
  -6   0   5    0.12    0.30
  -6   0   5   -0.05    0.20
  -6   0   5    0.30    0.34
  -6   0   5    0.29    0.48
  -6   0  -5   -0.13    0.39
  -6   0  -5   -0.05    0.19
  -6   0   5    0.17    0.36
  -6   0  -5    0.11    0.24
  -6   0  -5    0.11    0.40
   6   0  -5    0.11    0.41
   6   0   5    0.57    0.30
   6   0  -6  240.47    8.58
   6   0  -6  235.51    8.73
   6   0   6  234.71    9.00
   6   0  -6  234.94    9.15
   6   0   6  245.80    8.35
  -6   0  -6  242.49    8.83
   6   0   6  252.14    8.45
   6   0  -6  255.68    8.72
   6   0  -6  249.11    8.89
  -6   0   6  244.25    8.95
  -6   0  -6  241.48    8.08
  -6   0   6  234.84    8.59
  -6   0   6  239.92    9.03
   6   0  -6  252.52    8.40
  -6   0   6  243.23    8.39
   6   0  -6  236.42    8.48
  -6   0  -6  249.93    8.92
  -6   0   6  251.42    8.79
  -6   0   6  248.99    8.22
  -6   0  -6  247.41    8.39
  -6   0   6  246.87    8.59
  -6   0   6  244.07    8.47
   6   0   6  256.91    7.84
  -6   0  -6  248.13    8.71
   6   0  -7   -0.27    0.48
  -6   0   7    0.37    0.39
  -6   0   7   -0.10    0.37
  -6   0   7   -0.11    0.39
  -6   0   7    0.16    0.42
   6   0  -7   -0.11    0.32
  -6   0  -7    0.41    0.47
  -6   0   7    0.41    0.39
  -6   0   7    0.17    0.44
  -6   0  -7    0.07    0.24
   6   0  -7   -0.17    0.47
   6   0  -7   -0.08    0.29
   6   0   7    0.09    0.32
   6   0   7    0.12    0.41
  -6   0  -7   -0.13    0.43
   6   0   7   -0.33    0.33
   6   0  -7    0.09    0.32
  -6   0   7    0.08    0.30
  -6   0  -7   -0.08    0.33
   6   0  -7    0.11    0.32
  -6   0  -7   -0.12    0.43
  -6   0   7    0.28    0.41
  -6   0   7    0.08    0.33
   6   0   7   -0.19    0.33
   6   0   7    0.03    0.17
   6   0  -7   -0.12    0.41
  -6   0   8  487.97   16.44
  -6   0  -8  491.94   15.52
  -6   0  -8  492.93   16.00
   6   0  -8  486.98   16.66
   6   0  -8  475.76   15.87
   6   0  -8  469.02   15.98
   6   0  -8  483.30   15.45
  -6   0   8  478.26   16.20
   6   0   8  495.53   14.88
  -6   0   8  509.30   15.94
  -6   0   8  486.91   15.58
   6   0   8  467.11   15.78
  -6   0   8  469.03   16.57
   6   0  -8  501.91   15.65
  -6   0  -8  468.73   16.20
   6   0  -8  497.81   15.52
   6   0   8  495.10   15.61
   6   0   8  479.36   15.76
  -6   0   8  472.47   15.50
  -6   0   8  469.67   15.76
  -6   0   8  481.97   16.03
  -6   0   8  465.76   15.90
   6   0  -8  468.72   15.81
  -6   0  -8  483.94   15.43
  -6   0  -8  474.36   16.17
   6   0   8  454.31   15.96
   6   0  -9    0.19    0.23
   6   0  -9   -0.38    0.51
  -6   0  -9   -0.08    0.27
   6   0  -9    0.12    0.36
  -6   0   9    0.45    0.46
  -6   0   9   -0.12    0.48
  -6   0   9    0.80    0.48
   6   0  -9    0.26    0.39
  -6   0  -9    0.08    0.33
  -6   0   9    0.17    0.53
  -6   0   9   -0.16    0.27
   6   0   9    0.22    0.41
   6   0   9    0.13    0.45
  -6   0  -9    0.29    0.42
   6   0   9    0.17    0.31
  -6   0   9    0.38    0.53
   6   0  -9    0.08    0.29
   6   0   9   -0.12    0.38
   6   0  -9   -0.22    0.34
  -6   0  -9    0.47    0.54
  -6   0  -9    0.12    0.37
  -6   0   9    0.11    0.44
  -6   0   9    0.12    0.47
  -6   0  -9    0.13    0.40
  -6   0   9   -0.10    0.35
   6   0 -10  113.81    5.21
  -6   0  10  103.59    5.07
  -6   0  10  109.27    4.63
   6   0  10   97.98    4.33
   6   0  10  102.54    4.67
  -6   0 -10  104.14    4.85
  -6   0  10  108.01    4.98
  -6   0 -10  111.68    4.60
  -6   0  10  107.07    4.80
   6   0 -10  100.69    4.46
  -6   0  10  110.66    4.44
  -6   0 -10  106.81    4.58
   6   0 -10  108.78    4.67
  -6   0  10  107.71    4.11
  -6   0 -10  113.94    4.15
  -6   0 -10   97.40    4.64
  -6   0  10  113.66    4.68
   6   0  10  113.85    4.23
   6   0 -10  106.61    4.44
  -6   0  10  109.06    4.66
  -6   0  10  107.26    4.38
  -6   0 -10  109.31    4.24
   6   0  10  108.00    4.58
   6   0 -10  109.66    4.17
  -6   0  11    0.11    0.43
  -6   0 -11    0.13    0.52
  -6   0 -11   -0.10    0.38
  -6   0  11    0.63    0.63
  -6   0  11   -0.22    0.40
  -6   0 -11    0.17    0.59
  -6   0  11   -0.36    0.54
   6   0  11    0.14    0.41
  -6   0  11    0.21    0.50
   6   0  11   -0.11    0.34
   6   0  11    0.15    0.48
  -6   0  11   -0.14    0.50
  -6   0  11   -0.27    0.50
   6   0 -11   -0.29    0.50
   6   0 -11    0.11    0.38
  -6   0 -11   -0.13    0.43
  -6   0  11   -0.14    0.49
   6   0 -11    0.08    0.30
   6   0 -11    0.26    0.46
   6   0 -11   -0.21    0.53
  -6   0 -11   -0.31    0.51
  -6   0  12  120.93    5.18
  -6   0 -12  120.42    5.12
  -6   0 -12  120.43    5.08
  -6   0  12  127.36    4.94
   6   0 -12  122.81    5.22
  -6   0 -12  111.43    4.97
   6   0  12  126.49    5.26
  -6   0 -12  117.33    4.82
  -6   0  12  134.30    5.33
   6   0  12  118.18    5.29
   6   0 -12  128.60    5.88
  -6   0 -12  121.58    5.31
  -6   0  12  117.47    5.49
  -6   0  12  128.95    5.32
  -6   0  12  120.59    5.32
  -6   0  12  119.18    5.47
  -6   0  12  118.39    4.97
  -6   0  12  122.19    5.30
  -6   0 -12  112.93    5.39
  -6   0  12  127.67    5.86
  -6   0  13    0.17    0.66
   6   0  13   -0.34    0.71
  -6   0 -13    0.12    0.42
   6   0  13   -0.16    0.50
  -6   0 -13   -0.22    0.48
  -6   0  13    0.16    0.59
  -6   0 -13   -0.14    0.42
  -6   0 -13   -0.17    0.55
  -6   0 -13   -0.28    0.48
  -6   0  13    0.20    0.50
  -6   0  13    0.27    0.52
  -6   0 -13    0.69    0.53
  -6   0 -13    0.14    0.54
  -6   0  13    0.19    0.88
  -6   0 -13    0.96    0.71
   6   0 -13   -0.23    0.69
  -6   0 -13   -0.16    0.54
  -6   0  13    0.45    0.67
  -6   0  13   -0.15    0.56
  -6   0  13    0.49    0.66
   6   0  14   21.13    1.93
  -6   0  14   24.98    2.27
   6   0  14   18.99    1.78
  -6   0 -14   20.03    1.61
  -6   0 -14   21.49    1.70
  -6   0 -14   19.37    1.81
   6   0 -14   22.79    2.21
  -6   0 -14   19.40    1.81
  -6   0 -14   20.56    1.74
  -6   0  14   22.43    1.75
  -6   0  14   24.23    2.09
  -6   0 -15    0.82    0.66
  -6   0 -15    0.43    0.53
  -6   0 -15   -0.18    0.64
  -6   0  15    1.25    0.79
  -6   0 -15    0.72    0.73
   6   0  15    0.26    0.85
  -6   0  15   -0.22    0.66
   6   0  15   -0.37    0.59
  -6   0  16  164.67    7.04
  -6   0  16  157.00    7.26
  -6   0 -16  150.55    6.56
  -6   0 -16  159.76    6.28
   6   0  16  159.85    7.37
   6   0  16  153.56    6.69
  -6   0 -16  145.84    6.47
  -6   0 -16  151.92    6.22
  -6   0 -17   -0.19    0.66
   6   0  17   -0.29    0.77
  -6   0 -17    0.95    0.84
   6   0  17   -0.63    0.86
  -6   0 -17    0.62    0.65
  -6   0  17   -0.71    0.80
  -6   0  17    0.54    0.73
  -6   0  18    3.41    1.21
  -6   0  18    2.21    0.96
   6   0  18    2.00    0.89
  -6   0 -18    1.97    0.82
  -6   0 -18    2.81    0.97
   6   0  18    1.79    1.05
  -6   0 -19    0.21    0.79
  -6   0  19    0.77    0.92
   6   0  19    0.62    0.92
  -6   0  19    1.18    1.04
   6   0  19    0.47    0.89
  -6   0 -19   -0.61    0.69
  -6   0  20   71.07    4.77
   6   0  20   79.40    4.51
   6   0  20   80.04    5.10
  -6   0  20   78.61    4.66
  -6   0 -20   73.10    4.19
   6   0  21    0.34    1.03
   6   0  21    0.26    0.98
  -6   0  21    1.28    1.15
  -6   0  21   -0.55    0.97
  -6   0 -21    0.45    0.87
  -6   0  21    0.88    0.79
  -6   0 -22   27.37    2.52
  -6   0  22   28.39    2.80
  -6   0  22   27.80    2.93
   6   0  22   34.61    2.95
   7   0   0   -0.40    0.44
   7   0   0    0.22    0.30
  -7   0   0    0.10    0.36
  -7   0   0    0.09    0.32
  -7   0   0    0.11    0.34
  -7   0   0    0.22    0.38
  -7   0   0    0.29    0.34
   7   0   0   -0.23    0.26
   7   0   0    0.13    0.37
  -7   0   1    0.33    0.41
   7   0   1   -0.11    0.32
  -7   0   1    0.11    0.38
   7   0  -1   -0.08    0.26
   7   0  -1   -0.22    0.30
   7   0  -1   -0.79    0.47
   7   0   1   -0.14    0.15
   7   0  -1    0.14    0.39
  -7   0  -1    0.30    0.35
   7   0   1   -0.07    0.27
  -7   0  -1   -0.11    0.40
  -7   0  -1   -0.07    0.24
  -7   0  -1   -0.20    0.33
   7   0   1    0.14    0.42
  -7   0  -1    0.11    0.41
  -7   0   1    0.09    0.29
   7   0  -1    0.13    0.39
  -7   0  -1    0.25    0.35
  -7   0   1    0.10    0.40
  -7   0   1   -0.18    0.38
   7   0   1   -0.11    0.34
  -7   0   1    0.24    0.22
   7   0   1    0.26    0.35
   7   0  -2   21.96    1.71
  -7   0  -2   23.85    1.16
  -7   0   2   20.60    1.58
  -7   0   2   23.26    1.58
   7   0   2   21.40    1.50
  -7   0   2   22.90    1.23
  -7   0   2   21.45    1.39
   7   0  -2   21.39    1.41
   7   0  -2   23.25    1.69
   7   0   2   23.55    1.31
  -7   0  -2   24.08    1.58
   7   0   2   21.46    1.09
  -7   0   2   22.44    1.50
   7   0  -2   22.66    1.52
  -7   0  -2   23.87    1.39
   7   0   2   25.28    1.76
  -7   0  -2   24.44    1.43
  -7   0  -2   22.74    1.49
   7   0  -2   24.22    1.71
   7   0   2   19.27    1.61
  -7   0   2   19.51    1.40
  -7   0  -3   -0.10    0.33
  -7   0   3    0.05    0.21
   7   0  -3    0.13    0.47
  -7   0   3    0.10    0.38
   7   0  -3    0.28    0.41
  -7   0   3    0.23    0.48
   7   0   3    0.11    0.30
   7   0  -3   -0.10    0.32
  -7   0   3   -0.14    0.27
   7   0  -3   -0.15    0.47
   7   0   3   -0.06    0.22
   7   0   3   -0.28    0.42
  -7   0   3    0.10    0.37
  -7   0  -3    0.08    0.30
  -7   0   3   -0.11    0.32
   7   0  -3    0.38    0.47
   7   0  -3   -0.10    0.31
  -7   0  -3   -0.08    0.26
  -7   0  -3    0.22    0.38
  -7   0   3    0.24    0.29
  -7   0  -3    0.11    0.18
   7   0   3   -0.17    0.20
  -7   0  -4   45.74    2.44
   7   0   4   43.46    1.95
  -7   0   4   41.21    2.41
   7   0  -4   43.54    2.55
   7   0   4   44.48    1.87
  -7   0   4   43.12    1.87
   7   0   4   44.46    2.29
  -7   0   4   41.19    2.21
   7   0  -4   45.44    2.54
  -7   0   4   44.30    2.31
  -7   0   4   43.23    2.08
  -7   0  -4   43.96    2.43
   7   0  -4   46.13    2.40
  -7   0  -4   41.65    2.11
  -7   0   4   42.79    2.02
   7   0   4   42.20    2.54
  -7   0   4   39.39    2.29
   7   0  -4   43.60    2.39
  -7   0  -4   38.12    2.15
   7   0  -4   43.69    2.26
   7   0  -4   45.58    2.46
  -7   0  -4   39.63    1.97
  -7   0   4   44.58    2.37
  -7   0  -4   43.02    1.78
   7   0   5   -0.10    0.33
  -7   0   5    0.11    0.40
  -7   0   5    0.20    0.26
   7   0   5   -0.08    0.20
   7   0  -5    0.47    0.47
  -7   0   5   -0.10    0.39
  -7   0  -5   -0.13    0.41
  -7   0  -5   -0.09    0.27
  -7   0  -5    0.13    0.29
  -7   0   5   -0.24    0.37
   7   0   5    0.29    0.24
   7   0  -5   -0.15    0.42
  -7   0  -5   -0.05    0.20
   7   0  -5   -0.20    0.34
   7   0  -5   -0.25    0.37
   7   0  -5   -0.11    0.37
  -7   0  -5   -0.12    0.42
  -7   0  -5   -0.44    0.43
  -7   0  -5    0.48    0.40
  -7   0   5    0.19    0.26
  -7   0   5    0.13    0.38
   7   0  -5    0.28    0.45
  -7   0   5    0.09    0.28
  -7   0   5   -0.23    0.41
   7   0   5   -0.16    0.42
  -7   0  -6    7.86    0.86
   7   0   6    8.06    1.12
   7   0  -6    6.60    0.87
  -7   0   6    5.90    0.66
   7   0  -6    4.65    0.76
  -7   0   6    6.15    0.90
   7   0   6    5.98    0.77
   7   0  -6    6.23    0.89
   7   0   6    7.09    0.55
  -7   0   6    6.68    1.05
  -7   0  -6    7.04    0.91
   7   0  -6    7.17    1.02
   7   0  -6    5.27    0.72
  -7   0  -6    8.01    1.05
  -7   0   6    6.59    0.80
   7   0   6    7.02    0.92
   7   0  -6    8.12    1.16
  -7   0  -6    6.97    1.00
   7   0  -6    7.48    0.94
  -7   0  -6    8.26    0.66
   7   0   6    6.19    0.71
   7   0  -6    4.85    0.82
  -7   0   6    8.03    0.85
  -7   0  -6    6.84    0.64
  -7   0   6    5.47    0.84
  -7   0   6    6.77    0.90
   7   0  -7    0.76    0.55
   7   0  -7    0.12    0.40
   7   0   7   -0.13    0.44
  -7   0   7    0.25    0.43
   7   0   7    0.29    0.42
   7   0  -7   -0.42    0.43
  -7   0   7    0.54    0.46
  -7   0  -7    0.26    0.29
   7   0   7   -0.17    0.39
   7   0   7   -0.41    0.41
   7   0  -7    0.10    0.33
  -7   0   7    0.16    0.47
  -7   0  -7   -0.30    0.43
  -7   0  -7   -0.19    0.36
   7   0  -7   -0.13    0.40
  -7   0  -7   -0.15    0.52
  -7   0   7   -0.08    0.31
  -7   0   7    0.24    0.45
  -7   0   7    0.14    0.46
  -7   0  -7   -0.13    0.47
   7   0  -7    0.19    0.57
   7   0  -7    0.44    0.45
  -7   0   7   -0.09    0.34
  -7   0   7    0.11    0.42
   7   0   8  176.03    6.57
  -7   0  -8  189.81    7.18
  -7   0  -8  180.55    7.12
   7   0  -8  176.58    6.94
  -7   0  -8  182.70    6.93
   7   0  -8  188.53    6.66
   7   0  -8  176.80    6.49
   7   0  -8  181.44    6.81
  -7   0   8  181.45    6.45
   7   0   8  180.41    7.38
  -7   0  -8  182.94    6.28
  -7   0   8  184.31    6.78
   7   0   8  178.78    6.63
  -7   0   8  175.63    6.84
  -7   0   8  174.35    6.74
   7   0  -8  181.69    7.10
  -7   0  -8  185.64    6.53
  -7   0   8  166.12    7.25
  -7   0   8  184.67    7.01
   7   0  -8  172.27    7.43
  -7   0   8  182.93    6.51
   7   0   8  176.49    6.85
  -7   0   8  179.66    7.17
   7   0  -8  178.24    6.86
   7   0   9   -0.13    0.36
   7   0  -9    0.13    0.42
  -7   0  -9   -0.14    0.40
   7   0  -9    0.15    0.50
  -7   0  -9    0.32    0.43
  -7   0  -9   -0.16    0.50
  -7   0   9    0.13    0.47
  -7   0   9    0.13    0.56
   7   0  -9    0.21    0.43
   7   0  -9   -0.42    0.61
   7   0   9   -0.14    0.50
  -7   0   9   -0.15    0.52
  -7   0  -9   -0.14    0.46
  -7   0  -9    0.46    0.39
  -7   0   9   -0.21    0.62
  -7   0   9    0.28    0.38
  -7   0   9    0.37    0.47
   7   0   9    0.36    0.38
  -7   0  -9    0.40    0.36
  -7   0   9    0.39    0.39
   7   0   9    0.30    0.40
  -7   0   9    0.84    0.60
  -7   0   9   -0.19    0.46
   7   0  -9    0.38    0.38
   7   0  -9    0.13    0.40
  -7   0  10  197.60    7.54
  -7   0  10  194.22    7.79
   7   0  10  198.23    7.43
   7   0 -10  194.60    7.56
  -7   0  10  183.96    8.10
   7   0  10  190.96    7.60
   7   0 -10  194.46    8.18
  -7   0 -10  196.88    7.81
  -7   0  10  206.04    8.12
  -7   0  10  206.78    7.04
  -7   0  10  187.45    7.31
   7   0 -10  196.16    7.43
  -7   0 -10  201.52    7.02
  -7   0 -10  200.80    7.61
   7   0  10  205.30    7.13
  -7   0 -10  199.60    7.52
  -7   0  10  196.48    7.60
  -7   0  10  199.06    7.18
  -7   0  10  198.75    7.50
   7   0  10  188.22    7.36
  -7   0 -10  201.89    7.78
   7   0 -10  196.90    7.43
   7   0 -10  205.52    7.08
  -7   0  11    0.23    0.47
  -7   0  11   -0.18    0.54
   7   0 -11    0.55    0.51
  -7   0 -11    0.10    0.41
  -7   0 -11    0.14    0.53
  -7   0 -11   -0.18    0.62
   7   0 -11    0.31    0.50
  -7   0  11    0.15    0.54
  -7   0  11   -0.25    0.49
  -7   0  11    0.20    0.58
   7   0 -11    0.53    0.50
  -7   0 -11    0.17    0.55
  -7   0  11    0.31    0.55
   7   0  11   -0.26    0.45
   7   0  11    0.16    0.58
  -7   0  11    0.23    0.61
  -7   0 -11    0.15    0.51
   7   0  11   -0.14    0.50
  -7   0  11    0.29    0.53
   7   0 -11    0.90    0.66
  -7   0  12    3.80    0.96
  -7   0  12    3.40    0.98
  -7   0  12    2.61    0.91
   7   0 -12    2.79    0.95
  -7   0  12    1.75    0.72
   7   0 -12    3.72    0.85
  -7   0 -12    1.59    0.65
  -7   0  12    4.61    0.89
   7   0  12    2.46    0.76
   7   0  12    1.70    0.73
   7   0 -12    4.06    0.83
  -7   0  12    4.66    1.11
  -7   0 -12    2.69    0.77
  -7   0 -12    2.68    0.88
  -7   0  12    3.22    0.90
  -7   0  12    3.13    0.73
  -7   0 -12    1.21    0.69
  -7   0  13    1.48    0.87
  -7   0 -13   -0.53    0.67
   7   0  13   -0.50    0.75
  -7   0  13   -0.13    0.58
  -7   0  13    1.10    0.88
   7   0 -13   -0.48    0.74
   7   0  13   -0.18    0.80
  -7   0 -13    1.22    0.65
   7   0 -13   -0.50    0.51
  -7   0  13   -0.34    0.72
  -7   0 -13   -0.31    0.56
   7   0  14  325.16   11.98
  -7   0 -14  330.44   12.10
  -7   0  14  335.13   12.85
  -7   0 -14  326.35   11.78
  -7   0  14  335.84   12.54
  -7   0 -14  330.07   12.10
  -7   0  14  342.36   11.75
   7   0 -14  328.39   12.75
   7   0 -14  344.05   12.06
   7   0 -15    0.52    0.86
   7   0  15    0.19    0.68
  -7   0  15    0.53    0.91
  -7   0  15   -0.24    0.75
  -7   0 -15    0.19    0.68
  -7   0 -15   -0.19    0.70
  -7   0 -15    0.16    0.59
  -7   0 -16   20.33    1.77
  -7   0 -16   19.72    1.93
  -7   0  16   17.96    2.06
  -7   0 -16   20.48    1.95
  -7   0  16   17.53    2.14
   7   0  16   19.76    1.93
  -7   0  17    0.87    0.98
  -7   0 -17   -0.40    0.65
  -7   0  17    0.26    0.84
   7   0  17   -0.21    0.79
  -7   0 -17    0.20    0.66
  -7   0  18    1.06    0.95
  -7   0  18    1.20    0.95
   7   0  18   -0.23    0.81
  -7   0 -18   -0.83    0.79
  -7   0 -18    0.21    0.72
  -7   0 -19    0.21    0.74
   7   0  19   -0.71    0.80
  -7   0 -19    0.21    0.73
  -7   0  19   -0.27    0.96
  -7   0  19    0.31    0.99
   7   0  20   -0.50    0.92
  -7   0 -20    0.66    0.92
  -7   0  20   -0.28    0.93
  -7   0 -20   -0.22    0.79
  -7   0  20   -0.65    0.95
  -7   0 -21   -0.46    0.85
  -7   0  21   -0.59    0.97
  -7   0  21   -0.33    1.23
   7   0  21   -0.78    0.96
   7   0  22    2.71    1.11
  -7   0  22    2.13    1.03
  -7   0 -22    3.53    1.18
   8   0   0   73.51    3.43
  -8   0   0   72.55    3.46
   8   0   0   77.33    3.13
  -8   0   0   67.48    3.25
  -8   0   0   73.44    3.40
   8   0   0   72.33    3.59
  -8   0   0   64.76    3.12
  -8   0   0   73.08    3.28
   8   0   0   72.68    3.54
   8   0   1   -0.15    0.42
  -8   0  -1    0.25    0.42
   8   0  -1    0.16    0.52
   8   0  -1   -0.30    0.49
  -8   0   1   -0.13    0.45
  -8   0  -1   -0.22    0.41
  -8   0   1   -0.12    0.40
   8   0  -1   -0.15    0.42
  -8   0   1    0.42    0.47
  -8   0   1   -0.11    0.39
  -8   0  -1    0.08    0.28
   8   0   1    0.31    0.48
  -8   0  -1    0.10    0.34
  -8   0   1   -0.10    0.36
   8   0   1   -0.13    0.38
  -8   0  -1    0.34    0.38
   8   0   1    0.08    0.31
   8   0  -1    0.12    0.35
   8   0  -1    0.19    0.34
  -8   0   2  101.05    4.64
  -8   0  -2  107.87    4.54
  -8   0   2  111.24    4.57
   8   0  -2  118.00    4.73
  -8   0   2  115.61    3.89
   8   0   2  109.54    4.22
  -8   0   2  112.42    4.46
   8   0  -2  106.78    4.95
   8   0  -2  112.38    4.87
  -8   0   2  115.79    4.12
  -8   0  -2  115.06    4.04
   8   0   2  110.14    4.91
   8   0   2  110.58    3.91
   8   0  -2  114.24    4.50
  -8   0   2  117.18    4.73
  -8   0   2  115.38    4.58
  -8   0  -2  109.68    4.38
   8   0   2  115.58    4.81
  -8   0  -2  109.28    4.62
   8   0   2  109.12    4.93
   8   0  -2  113.33    4.89
   8   0   2  114.82    4.68
  -8   0  -2  112.18    4.32
   8   0  -3   -0.14    0.42
  -8   0  -3   -0.09    0.19
  -8   0   3    0.38    0.45
  -8   0   3    0.18    0.30
   8   0  -3   -0.28    0.50
  -8   0  -3    0.27    0.34
  -8   0   3    0.07    0.29
   8   0   3   -0.27    0.41
   8   0   3   -0.72    0.42
  -8   0  -3   -0.11    0.39
   8   0   3    0.48    0.54
  -8   0   3   -0.05    0.22
   8   0   3    0.07    0.24
   8   0  -3   -0.17    0.58
  -8   0  -3    0.09    0.25
   8   0   3    0.12    0.23
   8   0   3    0.16    0.49
   8   0  -3    0.12    0.32
  -8   0   3    0.26    0.49
  -8   0   3    0.33    0.39
   8   0  -3    0.48    0.45
  -8   0   3    0.11    0.42
  -8   0  -3   -0.63    0.47
   8   0  -4   37.76    2.41
  -8   0  -4   35.79    2.03
  -8   0  -4   37.24    2.24
  -8   0  -4   29.10    1.70
  -8   0   4   32.32    1.95
   8   0  -4   32.33    2.21
  -8   0  -4   33.53    2.11
   8   0   4   32.93    1.62
   8   0  -4   31.52    2.10
  -8   0   4   36.36    2.14
  -8   0   4   32.38    2.01
  -8   0   4   30.89    1.54
  -8   0  -4   34.47    1.87
   8   0   4   34.60    1.67
   8   0   4   28.75    2.18
   8   0  -4   31.17    1.96
   8   0   4   35.36    2.08
  -8   0   4   31.31    1.76
   8   0  -4   34.12    2.17
   8   0  -4   30.47    2.02
  -8   0   4   32.39    2.08
  -8   0   4   35.95    1.84
   8   0   5    0.17    0.49
  -8   0  -5   -0.22    0.41
   8   0  -5   -0.13    0.44
   8   0   5    0.08    0.29
   8   0  -5    0.15    0.44
   8   0  -5    0.16    0.49
  -8   0  -5    0.27    0.44
   8   0  -5    0.14    0.46
  -8   0   5    0.10    0.37
  -8   0   5   -0.45    0.42
   8   0  -5   -0.27    0.40
   8   0  -5   -0.17    0.54
  -8   0   5   -0.26    0.46
  -8   0  -5   -0.10    0.29
  -8   0   5    0.16    0.31
  -8   0   5    0.26    0.51
   8   0  -5   -0.11    0.38
   8   0   5    0.12    0.43
  -8   0   5   -0.22    0.43
  -8   0   5   -0.06    0.25
  -8   0   5    0.12    0.42
  -8   0  -5    0.29    0.57
   8   0   5    0.15    0.35
   8   0   5    0.06    0.26
  -8   0   6   68.88    2.90
  -8   0  -6   80.79    3.87
   8   0   6   70.19    3.53
   8   0   6   71.30    3.33
  -8   0  -6   69.93    3.56
   8   0  -6   69.26    3.25
  -8   0   6   66.66    3.40
  -8   0  -6   73.16    3.57
   8   0   6   66.05    3.70
   8   0  -6   68.10    3.54
  -8   0   6   71.82    3.44
   8   0  -6   74.56    3.46
   8   0  -6   68.07    3.42
   8   0  -6   70.85    3.58
  -8   0   6   70.85    3.57
   8   0  -6   70.16    3.39
  -8   0   6   72.54    3.46
  -8   0   6   74.44    3.24
  -8   0  -6   71.82    3.25
   8   0   6   68.74    3.04
   8   0  -6   73.64    3.72
  -8   0   6   72.72    3.27
   8   0  -7   -0.22    0.58
  -8   0   7   -0.12    0.43
   8   0  -7   -0.12    0.42
   8   0  -7    0.15    0.51
   8   0  -7   -0.14    0.45
   8   0   7    0.46    0.49
   8   0  -7   -0.11    0.40
   8   0  -7    0.50    0.53
  -8   0  -7    0.14    0.52
   8   0   7    0.20    0.34
  -8   0   7    0.13    0.55
  -8   0  -7    0.64    0.57
  -8   0  -7   -0.17    0.53
   8   0   7   -0.19    0.59
   8   0   7    0.45    0.47
  -8   0  -7   -0.11    0.40
  -8   0   7    0.11    0.44
  -8   0   7   -0.15    0.49
  -8   0   7   -0.13    0.55
   8   0  -7    0.13    0.46
   8   0  -7   -0.16    0.48
  -8   0  -8  121.48    4.61
  -8   0  -8  113.11    5.05
   8   0   8  112.26    5.33
  -8   0   8  111.12    5.44
  -8   0   8  103.26    4.77
   8   0  -8  103.21    4.89
   8   0  -8  117.46    5.53
   8   0  -8  110.27    4.91
   8   0   8  114.50    4.61
   8   0  -8  118.88    5.14
  -8   0   8  110.00    4.94
   8   0  -8  109.79    4.63
   8   0   8  112.75    4.93
  -8   0   8  116.55    4.74
   8   0   8  121.39    4.66
   8   0  -8  108.32    4.75
  -8   0   8  112.78    4.53
   8   0  -8  110.44    4.54
  -8   0   8  109.40    4.78
  -8   0  -8  103.00    4.99
  -8   0   8  111.09    5.18
  -8   0  -8  118.10    4.98
  -8   0   9   -0.16    0.43
  -8   0   9    0.29    0.57
  -8   0   9   -0.27    0.59
  -8   0  -9   -0.17    0.51
   8   0   9   -0.23    0.44
   8   0   9   -0.42    0.65
   8   0   9    0.74    0.54
   8   0  -9   -0.15    0.46
   8   0  -9    0.11    0.38
  -8   0  -9    0.76    0.59
  -8   0  -9   -0.17    0.59
   8   0  -9    0.23    0.72
   8   0  -9    0.96    0.56
  -8   0   9    0.10    0.43
  -8   0   9    0.22    0.55
  -8   0  -9    0.21    0.40
   8   0  -9    0.96    0.62
   8   0   9   -0.15    0.52
  -8   0   9   -0.41    0.53
  -8   0   9   -0.19    0.73
  -8   0 -10    0.53    0.58
  -8   0 -10    1.88    0.65
   8   0 -10    0.54    0.39
   8   0 -10    0.99    0.58
  -8   0 -10    0.45    0.51
   8   0  10    0.89    0.75
  -8   0  10   -0.22    0.73
  -8   0  10    1.53    0.67
   8   0 -10    2.26    0.71
  -8   0  10    1.46    0.68
  -8   0 -10    0.37    0.68
  -8   0  10    1.67    0.73
   8   0 -10    0.61    0.58
   8   0 -10    1.64    0.80
  -8   0  10    0.57    0.65
   8   0  10   -0.15    0.55
   8   0  10    0.67    0.55
  -8   0  10    1.33    0.61
  -8   0  11    0.69    0.78
   8   0  11   -0.30    0.57
  -8   0  11    0.78    0.69
  -8   0 -11   -0.19    0.71
   8   0 -11   -0.17    0.57
   8   0  11    0.58    0.52
   8   0 -11    0.48    0.65
   8   0  11   -0.23    0.59
  -8   0  11   -0.14    0.60
  -8   0  11    1.51    0.93
   8   0 -11    1.03    0.65
  -8   0 -11   -0.18    0.51
  -8   0 -11   -0.48    0.62
  -8   0 -11    0.15    0.58
   8   0 -11    0.46    0.58
  -8   0  12   29.24    2.45
  -8   0 -12   32.08    2.21
   8   0 -12   22.98    2.37
  -8   0  12   24.27    2.04
   8   0  12   28.17    2.25
   8   0 -12   25.56    1.99
   8   0  12   35.39    2.26
  -8   0  12   27.54    2.59
   8   0 -12   23.85    2.03
  -8   0  12   30.40    2.07
  -8   0 -12   36.42    2.48
   8   0 -13    0.36    0.66
   8   0 -13    0.26    0.82
  -8   0  13   -0.54    0.94
  -8   0 -13    0.19    0.70
  -8   0 -13   -0.33    0.58
   8   0 -13    0.64    0.65
   8   0  13    0.17    0.67
  -8   0  13    0.49    0.92
   8   0 -14   -0.19    0.67
   8   0  14   -0.18    0.67
  -8   0 -14   -0.17    0.72
  -8   0 -14    0.19    0.68
  -8   0  14    1.50    0.93
  -8   0 -14   -0.29    0.57
   8   0 -14   -0.53    0.93
  -8   0  14    0.28    0.91
  -8   0  15    0.26    0.76
  -8   0 -15    0.52    0.70
  -8   0 -15    0.20    0.66
  -8   0  15    0.86    0.91
   8   0 -15   -0.27    0.87
  -8   0 -15   -0.80    0.76
   8   0  15   -0.39    0.88
  -8   0  16   39.33    3.16
  -8   0 -16   37.43    2.61
   8   0  16   40.31    2.82
  -8   0 -16   39.83    2.82
  -8   0  16   31.55    3.03
   8   0 -16   38.70    3.22
  -8   0 -17    0.84    0.69
   8   0  17    0.87    0.90
  -8   0 -17    0.21    0.84
  -8   0  17    0.31    0.87
  -8   0  17   -0.28    0.91
  -8   0 -18    6.68    1.33
  -8   0  18    9.13    1.66
   8   0  18    8.44    1.44
  -8   0 -18    8.16    1.42
  -8   0  18    7.31    1.66
  -8   0  19   -0.33    1.04
  -8   0 -19   -0.22    0.84
  -8   0 -19   -0.22    0.75
   8   0  19   -0.48    0.81
  -8   0  19    1.47    1.09
  -8   0 -20    1.58    1.02
  -8   0  20    3.04    1.47
  -8   0  20    1.52    1.10
   8   0  20    2.51    1.11
  -8   0 -20    3.63    1.09
   8   0  21   -0.26    0.97
  -8   0 -21   -0.70    0.86
  -8   0 -21   -0.23    0.92
  -8   0  21   -0.35    1.25
   9   0   0   -0.10    0.39
   9   0   0   -0.14    0.43
  -9   0   0    0.61    0.45
  -9   0   0    0.69    0.48
  -9   0   0    0.68    0.48
   9   0   0   -0.17    0.58
  -9   0   0    0.12    0.47
   9   0  -1    0.33    0.53
   9   0   1    0.35    0.59
   9   0   1    0.33    0.47
  -9   0  -1   -0.12    0.44
   9   0  -1    0.16    0.46
   9   0  -1    0.37    0.56
  -9   0  -1    0.14    0.46
  -9   0   1    0.35    0.49
   9   0   1    0.14    0.39
  -9   0  -1   -0.55    0.48
  -9   0   1    0.25    0.50
   9   0  -1   -0.42    0.41
  -9   0  -1   -0.09    0.34
  -9   0   1   -0.23    0.42
  -9   0  -1   -0.13    0.42
   9   0   1    0.37    0.31
  -9   0   1   -0.14    0.47
  -9   0   1    0.14    0.49
  -9   0   2    0.86    0.55
  -9   0  -2    0.63    0.47
  -9   0  -2    0.53    0.44
   9   0   2    1.81    0.44
   9   0  -2    0.27    0.42
   9   0  -2    0.32    0.56
   9   0   2    1.01    0.51
   9   0  -2    1.08    0.67
  -9   0   2   -0.22    0.39
   9   0   2    0.15    0.48
   9   0  -2   -0.17    0.55
  -9   0  -2    0.45    0.36
  -9   0   2    0.12    0.45
   9   0   2    0.18    0.52
   9   0  -2    0.16    0.56
   9   0   2    0.34    0.50
  -9   0   2    0.83    0.55
  -9   0  -2    1.35    0.58
  -9   0   2    0.14    0.52
   9   0   3   -0.15    0.54
  -9   0  -3   -0.09    0.34
   9   0  -3    0.16    0.49
  -9   0   3   -0.14    0.49
  -9   0  -3    0.28    0.50
  -9   0   3   -0.25    0.43
   9   0   3    0.17    0.47
   9   0  -3    0.18    0.58
   9   0   3   -0.08    0.32
  -9   0   3   -0.10    0.41
   9   0  -3   -0.16    0.53
  -9   0   3    0.14    0.56
   9   0   3    0.36    0.61
   9   0  -3   -0.17    0.57
   9   0   3    0.35    0.45
   9   0  -3   -0.18    0.64
  -9   0   3   -0.12    0.37
   9   0  -3   -0.13    0.43
  -9   0  -3   -0.12    0.44
   9   0  -4  108.99    5.14
  -9   0   4  112.28    4.41
  -9   0   4  108.87    4.61
  -9   0  -4  117.31    4.70
   9   0   4  107.13    4.69
   9   0  -4  107.14    4.78
  -9   0  -4  110.67    4.83
   9   0  -4  115.07    4.78
  -9   0   4  108.06    4.70
   9   0  -4  116.76    4.97
   9   0  -4  117.60    5.15
   9   0   4  107.73    5.09
   9   0  -4  102.75    4.94
  -9   0   4  118.21    4.87
  -9   0  -4  118.15    4.48
   9   0  -4  109.80    4.90
  -9   0   4  108.97    4.85
   9   0   4  108.47    4.88
   9   0   4  115.15    5.20
  -9   0  -4  106.20    4.83
   9   0   4  102.67    4.92
   9   0  -5   -0.13    0.41
   9   0   5   -0.13    0.46
   9   0  -5   -0.30    0.51
  -9   0   5    0.27    0.50
   9   0   5    0.17    0.50
  -9   0   5    0.27    0.35
   9   0  -5   -0.14    0.48
   9   0  -5    0.17    0.55
  -9   0  -5    0.63    0.55
   9   0  -5    0.36    0.56
  -9   0  -5    0.85    0.48
  -9   0  -5    0.45    0.58
   9   0  -5   -0.15    0.58
   9   0   5    0.62    0.44
   9   0  -5    0.34    0.48
  -9   0   5    0.60    0.52
  -9   0   5   -0.14    0.50
  -9   0   5   -0.29    0.53
   9   0   5    0.19    0.54
   9   0  -6  110.03    5.03
  -9   0   6  107.75    4.87
  -9   0   6  111.07    4.76
  -9   0  -6  103.68    4.98
   9   0  -6  106.63    4.67
   9   0  -6  105.40    4.88
  -9   0  -6  105.41    4.76
   9   0  -6  103.66    4.63
   9   0  -6  111.13    4.58
   9   0  -6  103.29    4.68
   9   0   6  100.35    4.80
  -9   0  -6  106.60    4.84
  -9   0   6  106.92    4.69
  -9   0   6   98.56    4.63
  -9   0   6  103.69    4.44
   9   0  -6  105.84    4.88
   9   0   6  105.43    4.55
   9   0   6  115.33    5.22
  -9   0  -6  108.50    4.49
  -9   0  -7    0.32    0.46
   9   0  -7    0.95    0.70
  -9   0   7    0.24    0.43
  -9   0  -7   -0.55    0.62
  -9   0  -7    0.51    0.66
  -9   0   7    0.17    0.48
   9   0   7    0.42    0.59
   9   0  -7    0.17    0.56
   9   0  -7    0.13    0.45
   9   0   7    0.51    0.56
   9   0  -7    0.73    0.66
   9   0   7    0.13    0.48
   9   0  -7    0.43    0.53
  -9   0   7    0.15    0.59
  -9   0   7    0.45    0.58
   9   0  -7    0.15    0.53
   9   0  -7    0.35    0.46
  -9   0  -7    0.24    0.50
   9   0  -8   -0.12    0.41
  -9   0   8    0.15    0.57
  -9   0   8   -0.30    0.71
  -9   0  -8    0.71    0.64
   9   0   8    0.22    0.59
   9   0   8    0.13    0.42
   9   0  -8    0.58    0.51
   9   0   8    0.17    0.58
  -9   0   8    0.82    0.50
   9   0  -8    1.22    0.64
  -9   0  -8    1.14    0.62
  -9   0  -8    0.19    0.57
  -9   0   8    0.17    0.51
  -9   0  -8    1.06    0.50
   9   0  -8   -0.37    0.66
   9   0  -8   -0.24    0.62
   9   0  -8    0.17    0.65
  -9   0  -9    0.12    0.49
   9   0  -9   -1.24    0.79
   9   0  -9   -0.15    0.59
   9   0  -9    0.70    0.67
  -9   0  -9   -0.67    0.65
   9   0   9   -0.51    0.63
  -9   0   9    0.12    0.52
   9   0  -9    0.24    0.47
   9   0  -9    0.17    0.62
   9   0   9    0.13    0.48
  -9   0  -9   -0.19    0.58
   9   0  -9   -0.56    0.68
  -9   0  -9    0.55    0.62
  -9   0   9    0.46    0.59
   9   0   9    0.23    0.67
  -9   0  10   15.56    1.84
  -9   0 -10   13.62    1.52
   9   0  10   15.01    1.82
   9   0 -10   14.15    1.52
   9   0 -10   11.17    1.70
  -9   0  10   10.77    1.32
   9   0 -10   11.53    1.18
  -9   0 -10   16.74    1.68
   9   0  10   13.08    1.49
   9   0 -10   13.91    1.43
   9   0 -10   14.46    1.52
   9   0 -11    0.36    0.66
  -9   0 -11    1.39    0.63
  -9   0 -11   -0.20    0.60
   9   0  11   -0.25    0.73
  -9   0  11    0.16    0.63
   9   0 -11   -0.16    0.58
  -9   0  11    0.25    0.75
   9   0 -11    2.34    0.99
   9   0 -11   -0.17    0.55
  -9   0  12   26.53    2.47
   9   0 -12   22.01    1.95
   9   0 -12   25.97    1.99
  -9   0 -12   22.13    1.99
  -9   0 -12   23.28    1.97
   9   0  12   18.99    2.18
   9   0 -12   18.45    2.14
   9   0  13   -0.27    0.83
   9   0 -13    0.33    0.68
  -9   0 -13    0.41    0.75
  -9   0  13    0.53    0.75
  -9   0 -13   -0.36    0.75
   9   0 -13   -0.19    0.74
   9   0 -13   -0.27    0.84
  -9   0 -14   45.11    3.03
  -9   0 -14   48.56    2.84
  -9   0 -14   50.25    3.02
   9   0 -14   42.85    3.37
   9   0  14   45.84    3.51
   9   0 -14   45.02    2.83
   9   0 -14   43.42    2.95
  -9   0  14   38.66    3.20
  -9   0  14   45.22    3.56
  -9   0  15    2.26    0.93
   9   0  15   -0.88    1.00
  -9   0 -15    0.75    0.76
  -9   0  15    0.31    0.83
   9   0 -15    1.74    1.07
  -9   0 -15    0.21    0.72
   9   0 -15    0.81    0.75
  -9   0 -16    0.43    0.88
  -9   0  16    0.95    0.97
  -9   0 -16    1.14    0.72
  -9   0  16    0.87    0.92
   9   0 -16    1.49    1.07
  -9   0 -16    0.22    0.73
  -9   0  17   -0.33    1.11
  -9   0  17   -0.30    0.95
  -9   0 -17    0.22    0.72
   9   0 -17    0.61    0.90
  -9   0 -17   -0.66    0.81
  -9   0 -18    4.71    1.21
  -9   0  18    3.37    1.28
  -9   0  18    4.59    1.38
  -9   0 -18    4.26    1.16
  -9   0 -19   -0.46    0.78
  -9   0 -19    0.23    0.78
  -9   0  19    0.31    1.10
  -9   0  19   -0.35    1.17
  -9   0 -20   24.52    2.38
  -9   0 -20   19.86    2.20
  -9   0  20   16.68    2.51
 -10   0   0    0.94    0.52
  10   0   0    0.32    0.52
 -10   0   0    1.21    0.52
  10   0   0    0.75    0.69
  10   0   0    1.14    0.72
  10   0   0    0.72    0.66
  10   0   0    0.61    0.63
 -10   0   0    0.25    0.54
 -10   0   0    0.15    0.49
 -10   0  -1    0.54    0.56
 -10   0   1   -0.27    0.61
  10   0   1    0.38    0.58
  10   0  -1    0.40    0.64
  10   0   1   -0.18    0.56
 -10   0   1   -0.30    0.57
 -10   0   1   -0.13    0.53
  10   0  -1    0.18    0.62
  10   0   1    0.19    0.63
 -10   0  -1    0.28    0.48
  10   0  -1    0.19    0.51
  10   0   1   -0.32    0.59
  10   0  -1   -0.47    0.53
  10   0  -1    0.37    0.64
 -10   0   1    0.13    0.46
 -10   0  -2  284.93    9.86
  10   0   2  283.24   10.42
  10   0   2  277.49   10.41
  10   0  -2  279.36   10.30
 -10   0   2  255.58   10.01
 -10   0  -2  279.22    9.95
  10   0   2  281.57   10.16
  10   0  -2  259.22   10.24
 -10   0   2  270.34    9.92
 -10   0   2  277.66    9.83
  10   0  -2  274.03   10.21
  10   0  -2  274.99   10.46
 -10   0   2  290.56    9.75
 -10   0   2  273.67    9.81
  10   0  -2  273.95   10.02
  10   0   2  257.38   10.25
  10   0  -3   -0.34    0.66
  10   0   3    0.20    0.69
 -10   0   3   -0.13    0.58
  10   0  -3   -0.35    0.63
  10   0   3    0.33    0.60
  10   0  -3    0.38    0.67
 -10   0   3    0.14    0.57
 -10   0  -3    0.13    0.52
  10   0   3    0.78    0.66
 -10   0  -3    0.76    0.56
  10   0   3    0.19    0.51
  10   0  -3   -0.40    0.80
 -10   0   3    0.12    0.37
  10   0  -3   -0.20    0.64
  10   0  -3    0.30    0.48
 -10   0   3   -0.32    0.69
  10   0   4  155.94    6.45
  10   0   4  145.50    6.59
  10   0  -4  156.61    6.64
 -10   0   4  153.67    6.19
 -10   0  -4  153.71    6.36
 -10   0  -4  153.75    6.33
 -10   0   4  151.50    6.34
 -10   0   4  160.88    6.13
  10   0  -4  160.01    6.78
  10   0   4  153.14    6.70
  10   0  -4  159.05    6.26
 -10   0   4  153.60    5.86
 -10   0  -4  160.98    6.16
  10   0  -4  157.69    6.43
  10   0   4  149.93    6.55
  10   0  -4  156.91    6.34
  10   0  -4  144.39    6.51
  10   0  -4  147.40    6.37
 -10   0   5   -0.16    0.58
 -10   0   5   -0.26    0.57
  10   0  -5    0.46    0.55
 -10   0  -5   -0.13    0.55
  10   0   5   -0.38    0.67
  10   0  -5   -0.76    0.56
  10   0  -5    0.29    0.49
  10   0   5   -0.41    0.67
  10   0  -5    0.99    0.79
 -10   0  -5    1.18    0.70
  10   0  -5   -0.19    0.56
  10   0   5    0.51    0.63
 -10   0   5   -0.15    0.64
  10   0  -5   -0.66    0.74
  10   0   5   -0.21    0.59
 -10   0  -5    0.32    0.46
 -10   0  -6   95.64    4.81
 -10   0  -6  113.81    4.98
  10   0   6  100.09    5.18
  10   0  -6  115.64    5.26
  10   0  -6  115.18    5.16
 -10   0   6  111.60    4.63
  10   0  -6  109.98    4.90
 -10   0  -6   99.29    5.05
 -10   0   6  107.51    4.81
 -10   0  -6  107.69    4.59
 -10   0   6  104.72    4.87
  10   0  -6  110.45    4.74
  10   0  -6  112.90    4.85
  10   0  -6   99.54    4.98
  10   0   6  108.11    4.98
  10   0   6  101.58    5.00
  10   0   7    0.38    0.60
 -10   0  -7    0.36    0.63
 -10   0  -7   -0.17    0.62
  10   0  -7   -0.26    0.66
 -10   0   7   -0.37    0.71
  10   0   7    0.45    0.72
  10   0  -7    0.58    0.65
  10   0   7    0.35    0.65
 -10   0   7    0.13    0.49
  10   0  -7    0.15    0.55
  10   0  -7    0.19    0.60
 -10   0  -7    0.52    0.55
  10   0  -7    0.98    0.63
  10   0   7    0.14    0.47
 -10   0   7   -0.32    0.62
 -10   0  -7    0.20    0.72
  10   0  -8  103.51    4.67
 -10   0  -8  105.42    5.08
  10   0   8  106.61    4.93
 -10   0  -8  107.53    5.00
 -10   0  -8  100.49    4.82
  10   0   8  106.20    5.37
 -10   0  -8  105.70    4.48
  10   0  -8  102.53    4.53
  10   0  -8  104.40    4.99
  10   0  -8  103.21    5.00
  10   0   8   97.00    4.85
  10   0   8  108.07    4.60
  10   0  -8   92.22    5.32
 -10   0   8  103.32    4.45
 -10   0  -9    0.72    0.61
  10   0  -9   -0.19    0.65
  10   0   9    0.54    0.63
  10   0  -9   -0.19    0.63
  10   0   9    0.19    0.51
  10   0  -9   -0.55    0.53
  10   0  -9   -0.16    0.64
  10   0   9    0.49    0.75
  10   0  -9   -0.27    0.82
 -10   0  -9   -0.20    0.57
 -10   0 -10    1.65    0.82
  10   0  10    3.08    0.97
 -10   0 -10    2.21    0.87
  10   0 -10    1.29    0.64
  10   0 -10    1.73    0.80
  10   0 -10    2.18    1.04
  10   0  10    1.90    0.79
  10   0 -10    1.16    0.75
  10   0  10    1.27    0.78
  10   0  11   -0.55    0.69
  10   0 -11   -0.16    0.56
  10   0 -11    0.28    0.79
 -10   0 -11    0.56    0.70
  10   0  11    0.53    0.96
  10   0 -11   -0.39    0.72
 -10   0 -11    0.21    0.71
  10   0 -12    0.85    0.63
  10   0 -12    0.20    0.63
 -10   0  12    0.28    0.87
  10   0  12    1.38    0.97
 -10   0 -12    1.53    0.67
  10   0 -12   -0.86    0.84
  10   0  12   -0.37    0.70
 -10   0 -12   -0.21    0.74
  10   0  13   -0.57    0.88
  10   0 -13    0.58    0.86
 -10   0  13   -0.29    0.86
 -10   0 -13   -0.97    0.83
  10   0 -13   -0.17    0.76
  10   0  13    0.18    0.72
  10   0 -13   -0.20    0.75
 -10   0 -13   -0.22    0.82
 -10   0  14   78.68    4.93
  10   0  14   78.90    4.92
 -10   0 -14   77.02    4.34
  10   0 -14   81.39    4.97
  10   0 -14   76.86    4.27
 -10   0 -14   81.36    4.28
 -10   0 -14   84.76    4.17
  10   0 -14   85.13    4.22
  10   0 -15   -0.31    0.90
 -10   0 -15    1.11    0.91
 -10   0 -15   -0.40    0.72
  10   0 -15   -0.85    0.85
 -10   0  15   -0.31    1.04
  10   0  15   -0.31    0.98
  10   0 -16   59.34    4.33
  10   0 -16   68.30    3.95
 -10   0  16   68.11    4.52
  10   0  16   61.44    4.41
 -10   0 -16   68.48    4.01
  10   0  17    0.33    1.01
  10   0 -17    0.32    1.05
 -10   0  17   -0.32    0.94
 -10   0 -17   -0.23    0.87
 -10   0 -17   -0.23    0.93
 -10   0 -18   22.88    2.31
  10   0  18   24.23    2.84
 -10   0  18   28.75    3.12
 -10   0 -18   27.91    2.50
 -10   0  18   24.23    2.81
 -10   0 -19   -0.71    1.02
 -10   0 -19    0.24    0.81
 -10   0  19   -0.73    1.35
  10   0  19    0.35    1.23
  11   0   0    0.21    0.72
  11   0   0    0.77    0.73
  11   0   0   -0.44    0.71
  11   0   0    0.20    0.69
 -11   0   0    0.29    0.56
  11   0   0   -0.17    0.59
  11   0   1   -0.35    0.56
  11   0   1   -0.41    0.68
  11   0  -1    0.17    0.56
 -11   0   1    0.42    0.52
  11   0   1    1.06    0.74
  11   0  -1    0.20    0.68
 -11   0  -1    0.61    0.60
  11   0  -1   -0.38    0.73
  11   0  -1    0.63    0.60
  11   0  -1   -0.44    0.69
  11   0  -2    2.03    0.88
  11   0  -2    2.34    0.98
  11   0  -2    2.54    0.85
  11   0   2    1.68    0.87
  11   0  -2    1.85    0.74
  11   0   2    2.14    0.73
 -11   0  -2    1.59    0.64
  11   0   2    2.96    0.86
  11   0   2    1.03    0.75
 -11   0   2    3.64    0.75
  11   0  -2    3.66    0.99
 -11   0   2    2.51    0.78
  11   0  -3   -0.55    0.67
  11   0  -3    0.85    0.65
  11   0  -3    0.50    0.63
  11   0  -3   -0.21    0.62
  11   0   3   -0.72    0.67
  11   0   3    0.21    0.70
 -11   0   3   -0.13    0.48
  11   0   3    0.21    0.72
 -11   0   3    0.30    0.65
 -11   0  -3    0.16    0.50
  11   0   3    0.21    0.68
  11   0   4    4.37    1.08
 -11   0  -4    7.81    1.11
  11   0  -4    4.89    1.08
  11   0   4    6.04    1.12
 -11   0   4    6.73    1.09
  11   0  -4    6.92    1.21
  11   0  -4    6.17    1.05
  11   0   4    5.29    1.15
  11   0  -4    5.22    0.98
 -11   0  -4    4.53    0.96
  11   0  -5   -0.21    0.68
  11   0  -5   -0.16    0.56
 -11   0  -5    0.53    0.66
 -11   0   5   -0.16    0.63
  11   0   5    0.64    0.76
  11   0  -5    0.17    0.54
  11   0   5   -0.23    0.66
  11   0  -5    0.21    0.68
 -11   0  -5    0.36    0.64
  11   0   5   -0.19    0.70
 -11   0  -6   -0.36    0.81
  11   0   6   -0.21    0.70
  11   0   6   -0.23    0.72
  11   0  -6    0.16    0.52
  11   0  -6    0.82    0.70
 -11   0  -6    0.18    0.72
  11   0  -6    0.47    0.66
 -11   0  -6    1.06    0.75
  11   0   6   -0.56    0.68
  11   0  -6    1.28    0.79
  11   0  -7   -0.21    0.74
  11   0  -7    0.21    0.70
 -11   0  -7   -0.43    0.79
 -11   0  -7    0.37    0.61
  11   0  -7    0.16    0.54
  11   0   7   -0.24    0.82
  11   0  -7   -0.49    0.68
  11   0   7    0.85    0.60
  11   0   7   -0.19    0.62
  11   0  -7   -0.28    0.86
  11   0  -8   52.82    2.95
  11   0  -8   51.26    3.69
  11   0  -8   56.90    3.45
  11   0  -8   49.18    3.21
 -11   0  -8   50.63    3.32
  11   0   8   44.55    3.36
  11   0   8   53.73    3.24
  11   0  -8   52.37    3.02
 -11   0  -8   50.65    3.15
  11   0   8   50.05    3.26
  11   0   9    0.58    0.72
  11   0   9    0.42    0.82
 -11   0  -9    0.97    0.79
  11   0   9   -0.52    0.77
 -11   0  -9   -0.22    0.76
  11   0  -9    0.41    0.76
  11   0  -9   -0.29    0.77
  11   0  -9   -0.21    0.83
  11   0  -9   -0.60    0.62
  11   0  -9    0.50    0.67
  11   0 -10  118.27    5.63
 -11   0 -10  120.21    5.51
 -11   0 -10  105.55    5.53
  11   0  10  107.69    5.89
  11   0 -10  127.89    5.69
  11   0  10  119.53    5.50
  11   0 -10  118.51    6.24
  11   0  10  108.55    5.46
  11   0 -10  123.49    5.32
 -11   0 -11    0.60    0.78
  11   0  11   -0.28    0.86
 -11   0 -11    0.45    0.85
  11   0 -11   -0.30    0.98
  11   0 -11   -0.63    0.81
  11   0  11    0.20    0.67
  11   0 -11    0.17    0.72
  11   0  12    2.57    0.95
 -11   0 -12    0.23    0.77
  11   0 -12    1.42    0.74
  11   0  12    0.87    0.93
 -11   0 -12    0.20    0.74
  11   0 -12    0.64    0.83
  11   0 -12    1.51    1.12
  11   0 -13   -0.18    0.66
 -11   0 -13   -0.19    0.73
  11   0 -13   -0.65    0.84
  11   0  13    0.30    0.89
  11   0 -13   -0.31    0.87
  11   0  13   -0.40    0.75
 -11   0 -13    0.62    0.68
 -11   0 -13   -0.46    0.82
  11   0 -14    9.37    1.46
  11   0  14    9.68    1.82
 -11   0 -14   10.98    1.59
 -11   0 -14    8.42    1.36
  11   0 -14   10.69    1.91
  11   0 -14    9.20    1.49
 -11   0 -14   12.00    1.67
 -11   0 -15    1.17    0.89
  11   0 -15   -0.45    0.98
  11   0  15   -0.32    1.16
 -11   0  15   -0.98    1.11
  11   0 -15   -0.32    0.94
 -11   0  16   57.90    4.39
  11   0  16   65.32    4.61
 -11   0 -16   65.89    3.99
  11   0 -16   59.05    3.77
  11   0 -16   62.34    4.46
 -11   0 -17    0.24    0.86
 -11   0  17   -0.34    1.16
  11   0 -17    0.33    1.02
 -11   0 -17    0.24    0.84
  11   0  17   -0.34    1.05
 -11   0 -18   71.03    4.29
  11   0  18   71.68    5.00
  12   0   0   20.37    2.20
  12   0   0   23.55    2.05
  12   0   0   21.97    2.22
 -12   0   0   29.21    2.08
  12   0   1    1.17    0.77
 -12   0  -1    0.17    0.60
  12   0   1   -0.24    0.74
 -12   0   1    0.46    0.43
  12   0  -1    0.24    0.82
  12   0  -1   -0.37    0.72
  12   0  -1    0.23    0.63
  12   0   1   -0.57    0.78
  12   0  -2    0.70    0.76
 -12   0   2    2.06    0.75
  12   0   2    1.16    0.77
 -12   0  -2    1.20    0.65
  12   0   2    1.78    0.88
  12   0  -2    2.34    0.95
  12   0  -2    1.83    0.82
  12   0   2    3.04    0.99
  12   0  -3    0.46    0.75
  12   0   3    0.47    0.66
  12   0   3   -0.78    0.76
 -12   0  -3    0.89    0.69
  12   0  -3   -0.18    0.63
  12   0   3    0.91    0.80
  12   0  -3   -0.23    0.74
  12   0   4    0.71    0.77
  12   0   4    0.59    0.71
  12   0  -4    0.70    0.77
  12   0  -4   -0.23    0.79
 -12   0  -4    1.10    0.71
  12   0  -4    0.18    0.62
  12   0   4    1.40    0.79
  12   0  -5   -0.22    0.80
  12   0  -5    0.23    0.87
  12   0   5    0.20    0.78
 -12   0  -5    0.90    0.86
  12   0   5   -0.23    0.91
 -12   0  -5   -0.56    0.83
  12   0   5    0.24    0.74
  12   0  -5   -0.35    0.73
  12   0   6    4.68    1.21
  12   0   6    3.00    1.13
  12   0  -6    2.35    0.96
 -12   0  -6    6.56    1.20
  12   0  -6    3.80    0.92
  12   0   6    2.03    0.88
 -12   0  -6    5.23    1.22
  12   0  -6    2.65    0.98
  12   0  -7   -0.17    0.63
  12   0  -7    0.22    0.84
  12   0   7    1.17    0.82
  12   0   7    0.26    0.79
  12   0  -7   -0.30    1.02
  12   0  -7    0.70    0.81
  12   0  -7   -0.94    0.77
 -12   0  -7   -0.46    0.87
  12   0   7   -0.20    0.76
 -12   0  -7   -0.20    0.75
  12   0   8  140.44    6.11
  12   0   8  122.24    6.33
  12   0  -8  128.99    5.68
 -12   0  -8  137.61    6.00
  12   0  -8  127.32    6.68
  12   0  -8  114.71    5.95
  12   0  -8  126.32    5.58
  12   0  -8  129.09    6.04
 -12   0  -8  129.74    6.16
  12   0   8  129.28    6.17
  12   0   9   -0.23    0.93
  12   0  -9    0.61    0.97
 -12   0  -9    0.83    0.68
  12   0  -9    2.35    0.98
  12   0   9    0.42    0.79
 -12   0  -9    1.16    0.90
  12   0   9   -0.28    0.88
  12   0  -9    0.22    0.75
  12   0  -9   -0.35    0.76
  12   0 -10    0.88    0.79
  12   0 -10    0.62    0.95
 -12   0 -10    0.70    0.86
  12   0 -10    1.17    0.99
  12   0  10    0.84    0.82
  12   0 -10    1.42    0.85
  12   0  10    1.15    0.94
  12   0  10    0.46    0.90
 -12   0 -10    0.63    0.84
 -12   0 -10   -0.17    0.78
  12   0 -11   -0.89    0.92
  12   0  11   -0.42    0.69
 -12   0 -11    0.21    0.87
  12   0  11   -0.30    0.97
 -12   0 -11   -0.24    0.82
  12   0 -11    0.36    0.69
  12   0 -11   -0.95    1.00
  12   0  12    2.75    0.99
 -12   0 -12    3.27    1.11
  12   0 -12    2.24    1.25
  12   0 -12    1.57    0.88
  12   0  12    3.97    1.33
 -12   0 -12    4.27    1.24
 -12   0 -13   -0.60    0.87
 -12   0 -13    0.22    0.88
 -12   0 -13   -0.48    0.84
  12   0 -13   -0.68    0.90
  12   0  13   -0.21    0.74
  12   0 -13    0.65    1.10
  12   0  13   -0.32    1.00
  12   0  14    3.58    1.36
 -12   0 -14    6.23    1.30
  12   0 -14    5.27    1.59
  12   0 -14    5.76    1.32
 -12   0 -14    5.80    1.37
  12   0 -15   -0.47    0.89
  12   0  15    1.01    0.99
  12   0 -15    1.34    1.14
 -12   0 -15    0.49    0.80
  12   0 -16    1.36    1.36
  12   0  16    2.76    1.31
 -12   0 -16    4.67    1.31
  12   0 -16    3.32    1.11
  12   0  17    0.71    1.24
  13   0   0   -0.25    0.84
  13   0   0   -0.41    0.79
 -13   0   0    0.17    0.68
  13   0   0    0.26    0.84
  13   0  -1   -0.20    0.68
  13   0  -1    0.75    0.97
  13   0  -1    0.77    0.79
  13   0   1    0.26    0.90
  13   0   1    1.80    0.95
 -13   0  -1    1.96    0.78
  13   0   1   -0.41    0.74
  13   0  -2   71.17    4.00
 -13   0  -2   86.55    4.18
  13   0   2   78.97    4.22
  13   0   2   79.55    4.63
  13   0  -2   71.33    4.37
  13   0  -2   75.74    4.51
  13   0   2   66.66    4.32
  13   0   3    0.42    0.84
 -13   0  -3    0.19    0.70
  13   0   3    0.26    0.90
  13   0  -3   -0.51    0.87
  13   0  -3    0.58    0.70
  13   0  -3    0.24    0.82
 -13   0  -4   82.03    4.19
  13   0   4   66.20    4.06
  13   0  -4   83.93    4.54
  13   0  -4   78.36    4.55
  13   0   4   68.46    4.38
  13   0  -4   80.19    4.15
 -13   0  -5   -0.20    0.88
 -13   0  -5    0.24    0.81
  13   0  -5   -0.26    1.02
  13   0   5    1.28    1.04
  13   0  -5   -0.19    0.66
  13   0   5    0.43    0.86
  13   0  -5   -0.71    1.07
 -13   0  -6  274.25   10.47
  13   0  -6  269.32   10.91
  13   0   6  274.89   11.05
  13   0  -6  273.62   10.26
  13   0   6  257.55   10.45
  13   0  -6  271.33   10.73
  13   0   6  277.93   10.99
 -13   0  -6  280.88   10.91
 -13   0  -7    1.05    0.84
  13   0  -7   -0.32    1.05
  13   0  -7    0.23    0.91
 -13   0  -7    0.24    0.84
  13   0   7   -0.27    0.93
  13   0   7    0.77    0.87
  13   0  -7   -0.18    0.73
  13   0  -7    2.05    1.13
  13   0   7    0.66    0.97
 -13   0  -8    9.23    1.49
  13   0   8    6.62    1.35
  13   0  -8   11.66    1.73
  13   0   8    7.90    1.59
  13   0  -8    7.09    1.61
  13   0  -8    6.66    1.53
  13   0   8   13.54    1.96
  13   0  -8    8.34    1.33
 -13   0  -8    8.24    1.57
  13   0   9    0.25    0.94
 -13   0  -9   -0.49    1.05
 -13   0  -9   -0.22    0.87
 -13   0   9    0.57    0.79
 -13   0  -9   -0.19    0.69
  13   0  -9   -0.23    0.88
  13   0   9    0.58    0.92
  13   0   9   -0.22    0.82
  13   0  -9    0.26    1.04
  13   0  -9    0.32    1.07
 -13   0 -10   29.67    2.59
  13   0 -10   29.63    2.62
  13   0 -10   36.69    3.00
 -13   0 -10   40.39    3.06
  13   0  10   40.37    2.91
  13   0 -10   37.41    3.37
  13   0  10   33.92    3.10
 -13   0 -11   -0.25    0.81
  13   0 -11   -0.47    0.77
  13   0  11   -0.22    0.85
  13   0 -11   -0.99    1.13
 -13   0 -11   -0.23    0.86
  13   0  11   -0.62    0.98
  13   0  12    3.51    1.33
  13   0  12    1.35    0.83
  13   0 -12    2.12    1.04
 -13   0 -12    1.98    1.06
 -13   0 -12    4.30    1.11
  13   0 -12    3.70    1.43
  13   0 -13   -0.34    1.12
 -13   0 -13   -0.64    0.87
  13   0 -13    0.24    0.83
 -13   0 -13   -0.50    0.97
  13   0  13    0.33    1.12
  13   0 -14   -0.69    1.05
  13   0  14   -0.68    1.25
  13   0 -14   -0.48    0.96
 -13   0 -14    0.21    0.77
 -13   0 -14   -0.25    0.95
 -13   0 -15   -0.51    0.98
  13   0  15   -1.04    1.35
  14   0   0  342.99   12.55
  14   0   0  356.21   13.18
  14   0  -1    0.21    0.84
  14   0   1    0.54    0.98
  14   0   1   -1.12    1.06
  14   0  -1   -0.53    1.00
  14   0   1   -0.22    0.88
  14   0  -1   -0.28    1.09
  14   0   2   30.09    2.93
  14   0  -2   45.00    3.25
  14   0  -2   34.75    2.72
  14   0  -2   35.15    3.03
  14   0   2   40.66    3.22
  14   0   2   34.51    2.80
  14   0   3    0.84    1.04
  14   0   3    0.28    1.06
  14   0   3    0.22    0.79
 -14   0  -3   -0.20    0.76
  14   0  -3   -0.28    1.06
  14   0  -3   -0.26    0.97
  14   0  -3   -0.21    0.83
  14   0  -4   88.09    5.19
  14   0   4   96.22    5.37
  14   0  -4   89.11    5.06
  14   0   4   98.53    5.05
  14   0  -4   97.30    4.86
 -14   0  -4   98.45    4.87
  14   0   5    3.61    1.23
  14   0  -5    0.25    0.88
 -14   0  -5    0.75    0.91
 -14   0  -5    0.42    0.88
  14   0  -5    0.20    0.75
  14   0   5    0.23    0.78
  14   0  -5    2.23    0.98
  14   0   6   16.90    2.12
 -14   0  -6   14.36    1.90
  14   0  -6   12.43    1.64
 -14   0  -6   14.55    1.85
  14   0  -6   20.61    2.28
  14   0  -6   14.18    2.05
  14   0   6   13.39    1.84
  14   0  -7    0.28    0.91
  14   0  -7   -0.25    0.96
 -14   0  -7    0.25    0.83
  14   0   7    1.66    0.94
  14   0   7    0.23    0.79
  14   0  -7    0.34    1.22
  14   0  -7   -0.39    0.73
 -14   0  -7   -0.22    0.80
 -14   0  -7    0.63    0.87
  14   0  -8   27.65    2.70
 -14   0  -8   22.12    2.14
 -14   0   8   27.47    2.31
 -14   0  -8   27.42    2.49
  14   0   8   28.54    2.53
  14   0  -8   28.74    2.54
  14   0  -8   22.75    2.76
  14   0   8   19.25    2.37
 -14   0  -8   22.55    2.39
  14   0   9   -1.37    1.21
  14   0  -9   -0.28    1.28
  14   0  -9   -0.98    0.95
 -14   0  -9    0.82    0.90
  14   0   9   -0.47    0.89
  14   0  -9   -0.34    1.05
 -14   0   9   -0.61    0.89
 -14   0  -9   -0.25    0.92
  14   0 -10    6.12    1.42
  14   0 -10    5.16    1.61
  14   0  10    4.72    1.31
 -14   0 -10    5.36    1.40
  14   0  11   -0.24    0.85
 -14   0 -11   -0.26    0.95
  14   0 -11   -0.35    1.02
 -14   0 -11    0.23    0.77
  14   0 -11   -0.74    0.95
  14   0 -12   26.65    3.02
 -14   0 -12   27.49    2.64
 -14   0 -12   21.83    2.28
  14   0  12   27.89    2.55
  14   0 -12   28.36    2.61
 -14   0 -13    0.23    0.92
 -14   0 -13    0.77    1.01
  15   0   0    0.46    0.94
  15   0   0   -0.28    1.04
  15   0   0    0.60    1.11
  15   0   1   -0.85    1.37
  15   0  -1   -0.83    1.17
  15   0  -1    0.90    1.14
  15   0  -1    0.46    0.89
  15   0   1    3.00    1.30
  15   0   1   -0.23    0.97
  15   0  -2  410.39   14.52
  15   0   2  412.09   14.66
  15   0  -2  404.45   14.96
  15   0  -2  364.32   14.99
  15   0   2  378.38   15.05
  15   0   2  399.89   15.14
  15   0  -3   -0.22    0.86
  15   0  -3   -0.54    1.07
  15   0  -3   -0.90    1.30
  15   0   3   -1.17    1.34
  15   0   3   -0.30    1.17
  15   0   3   -0.24    0.95
  15   0  -4    8.48    1.67
  15   0   4    4.17    1.51
  15   0   4    6.73    1.43
  15   0   4    6.89    1.63
  15   0  -4   10.75    1.59
  15   0  -4   12.59    2.02
  15   0   5   -0.60    1.08
 -15   0  -5   -0.67    0.99
  15   0  -5   -0.65    0.82
  15   0  -5   -0.26    1.02
 -15   0   5   -1.12    1.01
  15   0  -5    0.30    1.02
  15   0   5    0.48    0.99
  15   0   6    8.29    1.54
  15   0  -6   10.87    1.51
  15   0  -6    5.67    1.43
 -15   0  -6    9.83    1.62
  15   0  -6    9.63    1.80
  15   0   6    5.65    1.60
 -15   0   6    7.10    1.42
  15   0   7    0.25    0.93
 -15   0  -7   -0.66    0.96
  15   0   7    0.89    1.18
  15   0  -7    0.71    1.28
 -15   0   7    0.22    0.97
  15   0  -7   -0.26    0.93
  15   0  -7   -0.89    1.21
 -15   0  -8  107.58    5.58
 -15   0   8   99.97    5.14
 -15   0  -8  101.98    5.17
  15   0   8   86.00    5.40
  15   0   8  103.75    5.43
  15   0  -8  110.69    5.59
  15   0  -8   94.99    5.63
  15   0  -8   99.87    6.11
  15   0  -9   -1.18    1.06
 -15   0   9    0.21    0.85
  15   0  -9    0.36    1.13
  15   0   9    0.29    1.05
 -15   0  -9   -0.26    0.92
 -15   0  -9   -0.48    0.91
  15   0   9    0.49    1.05
  15   0  -9    0.26    0.92
 -15   0 -10    3.16    1.17
  15   0  10    1.98    1.15
  15   0 -10    3.23    1.43
 -15   0 -11   -0.79    1.12
  16   0   0    0.73    0.97
  16   0   0    1.60    1.25
 -16   0   0    0.72    0.98
  16   0   0    2.32    1.21
  16   0  -1    0.96    1.12
 -16   0   1    0.24    1.04
  16   0   1   -0.25    0.93
  16   0  -1    0.29    1.11
  16   0  -1    0.48    0.94
  16   0   1    0.88    1.20
 -16   0  -1   -0.24    1.08
  16   0   1    0.64    1.22
  16   0  -2  109.66    5.93
  16   0  -2  115.82    5.73
  16   0   2  115.01    5.79
  16   0   2  112.30    6.13
 -16   0   2  111.29    5.68
  16   0   2  110.49    6.22
 -16   0  -2  112.64    5.68
  16   0  -2  103.53    6.11
  16   0   3   -0.32    1.09
  16   0  -3   -0.96    1.39
  16   0   3    0.25    1.00
  16   0  -3   -0.23    0.87
  16   0  -3   -0.56    1.11
 -16   0  -3   -0.24    0.91
 -16   0   3   -0.24    0.95
 -16   0   4    5.94    1.43
 -16   0  -4    6.44    1.43
  16   0  -4    5.78    1.40
 -16   0   5   -0.71    1.15
  16   0  -5   -0.27    1.08
  16   0  -5    0.23    0.84
 -16   0  -5    0.24    1.03
 -16   0  -6   34.11    2.82
  16   0  -6   30.79    2.67
  16   0  -6   30.42    2.84
   0  -1   0   -0.02    0.03
   0   1  -1   -0.02    0.04
   0   1   1    0.12    0.09
   0   1   1    0.02    0.04
   0  -1   1    0.07    0.09
   0   1   1    0.06    0.07
   0  -1  -1    0.02    0.08
   0  -1  -1   -0.03    0.04
   0   1  -1    0.02    0.02
   0  -1   1    0.06    0.07
   0  -1  -1   -0.02    0.02
   0  -1   1    0.02    0.04
   0   1   1    0.02    0.04
   0   1  -1   -0.02    0.02
   0  -1   1    0.09    0.06
   0   1  -1   -0.02    0.04
   0  -1   1    0.15    0.10
   0   1   1   -0.02    0.05
   0  -1   2    0.09    0.09
   0   1   2    0.12    0.12
   0  -1   2    0.51    0.12
   0   1   2    0.03    0.08
   0  -1  -2    0.13    0.08
   0  -1   2    0.15    0.10
   0  -1   2    0.09    0.08
   0  -1  -2    0.02    0.06
   0   1  -2    0.10    0.08
   0   1  -2    0.02    0.06
   0  -1   2   -0.03    0.11
   0  -1   2    0.24    0.09
   0  -1   2    0.07    0.14
   0  -1   2    0.03    0.10
   0   1   2    0.11    0.10
   0  -1  -2    0.03    0.08
   0   1  -2    0.17    0.11
   0   1  -2    0.07    0.10
   0   1   2   -0.02    0.09
   0  -1   2    0.02    0.10
   0   1   2    0.03    0.12
   0   1   2    0.10    0.11
   0  -1   2    0.08    0.08
   0   1  -2   -0.02    0.09
   0   1   2    0.02    0.08
   0   1  -2    0.08    0.11
   0  -1  -2    0.03    0.10
   0   1  -2    0.08    0.06
   0  -1  -2    0.07    0.08
   0   1  -2    0.06    0.07
   0  -1  -2    0.03    0.09
   0   1   2    0.04    0.09
   0  -1  -2    0.07    0.08
   0   1  -2   -0.03    0.05
   0   1   3    0.16    0.20
   0   1   3    0.72    0.18
   0  -1  -3    0.20    0.16
   0  -1   3    0.12    0.10
   0  -1   3    0.20    0.15
   0   1  -3    0.10    0.10
   0   1   3    0.64    0.15
   0  -1  -3    0.14    0.15
   0   1  -3    0.04    0.14
   0   1   3    0.06    0.08
   0  -1  -3    0.21    0.14
   0  -1   3    0.05    0.12
   0  -1  -3    0.15    0.10
   0  -1  -3    0.33    0.13
   0   1  -3    0.21    0.14
   0  -1   3    0.09    0.10
   0  -1   3    0.04    0.12
   0   1  -3    0.09    0.14
   0  -1   3    0.15    0.09
   0  -1   3    0.04    0.16
   0  -1  -3    0.23    0.11
   0   1  -3    0.02    0.07
   0  -1  -3    0.21    0.12
   0  -1  -3    0.26    0.19
   0  -1   3    0.11    0.13
   0   1   3    0.22    0.14
   0  -1  -3    0.13    0.16
   0  -1   3    0.13    0.08
   0   1   3    0.03    0.13
   0  -1  -3    0.18    0.09
   0  -1   3    0.15    0.13
   0   1   3    0.23    0.12
   0   1  -3    0.08    0.10
   0   1   3    0.22    0.17
   0  -1  -3    0.09    0.15
   0   1   3    0.20    0.11
   0   1   3    0.06    0.12
   0   1  -3    0.07    0.09
   0   1  -3    0.44    0.18
   0   1  -4    0.09    0.10
   0   1  -4    0.08    0.14
   0   1   4    0.51    0.17
   0   1  -4    0.16    0.23
   0  -1   4   -0.03    0.14
   0   1   4    0.24    0.20
   0  -1   4    0.33    0.18
   0  -1  -4    0.32    0.11
   0  -1  -4    0.38    0.18
   0  -1  -4    0.15    0.19
   0  -1   4    0.45    0.21
   0   1   4    0.64    0.24
   0   1  -4    0.05    0.22
   0  -1   4    0.16    0.22
   0  -1  -4    0.07    0.14
   0  -1   4    0.30    0.19
   0  -1   4    0.14    0.16
   0  -1   4    0.05    0.24
   0   1   4    0.56    0.25
   0  -1  -4    0.51    0.17
   0   1  -4    0.56    0.21
   0   1   4    0.25    0.17
   0  -1  -4    0.15    0.18
   0  -1  -4    0.61    0.19
   0  -1   4    0.29    0.12
   0  -1   4    0.15    0.17
   0   1   4    0.35    0.24
   0   1   4    0.57    0.16
   0  -1   4    0.35    0.18
   0  -1  -4    0.22    0.16
   0   1   4    0.15    0.20
   0  -1  -4    0.64    0.19
   0  -1   4    0.07    0.18
   0   1   4    0.08    0.15
   0   1  -4    0.30    0.12
   0  -1   4    0.41    0.13
   0   1   4    0.22    0.13
   0   1  -5    0.07    0.21
   0   1   5    0.13    0.13
   0  -1  -5   -0.06    0.19
   0   1   5   -0.06    0.25
   0   1  -5    0.25    0.26
   0   1   5    0.14    0.20
   0   1   5    0.05    0.21
   0  -1  -5    0.38    0.18
   0   1   5    0.18    0.19
   0  -1  -5    0.33    0.18
   0  -1   5    0.05    0.16
   0  -1   5    0.18    0.17
   0   1   5    0.28    0.13
   0  -1  -5    0.36    0.25
   0   1   5    0.32    0.22
   0  -1   5   -0.06    0.19
   0   1  -5    0.22    0.12
   0  -1   5    0.14    0.17
   0   1   5    0.23    0.18
   0   1   5    0.12    0.25
   0   1  -5   -0.07    0.14
   0  -1   5    0.12    0.31
   0   1   5   -0.05    0.16
   0   1  -5    0.06    0.11
   0   1   5    0.28    0.17
   0  -1  -5    0.57    0.24
   0   1  -5    0.13    0.11
   0   1   5    0.33    0.14
   0  -1   5    0.32    0.13
   0   1   5    0.57    0.30
   0  -1   5   -0.06    0.19
   0   1   5    0.11    0.18
   0  -1   5    0.06    0.28
   0   1   5    0.27    0.25
   0  -1  -5    0.24    0.15
   0  -1   5    0.76    0.24
   0  -1   5   -0.06    0.19
   0   1   6   -0.06    0.20
   0   1   6    0.30    0.16
   0   1  -6    0.21    0.10
   0  -1  -6    0.24    0.20
   0  -1   6    0.14    0.11
   0  -1   6    0.07    0.19
   0  -1   6    0.31    0.26
   0   1   6    0.13    0.21
   0   1   6    0.16    0.20
   0   1   6    0.37    0.22
   0   1   6    0.22    0.23
   0   1   6    0.18    0.12
   0   1  -6    0.40    0.25
   0  -1   6    0.64    0.31
   0  -1   6    0.15    0.29
   0  -1  -6    0.09    0.17
   0   1   6    0.33    0.19
   0  -1  -6    0.12    0.19
   0   1   6    0.43    0.21
   0  -1   6    0.22    0.19
   0  -1   6    0.03    0.12
   0  -1  -6    0.33    0.23
   0  -1  -6    0.30    0.18
   0   1  -6    0.12    0.11
   0   1   6    0.29    0.12
   0   1   6    0.45    0.20
   0  -1   6    0.27    0.20
   0  -1   6    0.20    0.21
   0  -1  -6    0.41    0.25
   0   1   6    0.83    0.30
   0   1  -6    0.07    0.20
   0  -1   6    0.17    0.20
   0   1   6    0.43    0.24
   0   1   6    0.43    0.23
   0  -1   6    0.50    0.25
   0  -1   6    0.31    0.12
   0   1  -6    0.13    0.11
   0  -1   6    0.22    0.19
   0   1   6    0.30    0.27
   0  -1   7   -0.08    0.20
   0   1   7   -0.06    0.15
   0   1   7    0.06    0.15
   0  -1  -7    0.12    0.19
   0  -1   7    0.08    0.28
   0  -1   7    0.20    0.21
   0   1   7    0.19    0.23
   0  -1   7    0.08    0.18
   0  -1   7    0.07    0.21
   0  -1   7   -0.03    0.08
   0  -1  -7   -0.08    0.25
   0   1   7    0.22    0.24
   0   1   7    0.13    0.19
   0  -1   7    0.18    0.26
   0   1   7   -0.09    0.26
   0  -1   7   -0.05    0.17
   0   1  -7    0.18    0.28
   0   1   7   -0.08    0.23
   0  -1   7    0.26    0.24
   0   1   7    0.18    0.22
   0   1  -7    0.03    0.10
   0  -1   7    0.08    0.11
   0  -1  -7    0.20    0.20
   0   1   7    0.30    0.19
   0   1   7    0.13    0.29
   0  -1   7   -0.10    0.13
   0  -1   7    0.06    0.23
   0   1   7   -0.08    0.26
   0   1   7    0.07    0.25
   0  -1  -7    0.07    0.21
   0   1  -7    0.16    0.26
   0  -1   7    0.08    0.26
   0  -1   7    0.10    0.11
   0   1   7   -0.15    0.26
   0  -1  -7    0.07    0.23
   0  -1   8    0.09    0.29
   0  -1   8    0.15    0.20
   0   1   8    0.07    0.19
   0  -1   8    0.28    0.28
   0  -1  -8    0.08    0.26
   0   1   8    0.55    0.38
   0  -1   8    0.07    0.22
   0   1  -8    0.62    0.32
   0   1   8   -0.15    0.25
   0   1   8   -0.07    0.24
   0  -1   8   -0.11    0.20
   0  -1   8    0.09    0.30
   0  -1   8    0.08    0.23
   0  -1   8    0.02    0.10
   0   1  -8    0.27    0.35
   0  -1  -8   -0.08    0.20
   0   1  -8    0.03    0.11
   0   1   8    0.08    0.20
   0  -1  -8    0.09    0.24
   0  -1   8    0.10    0.31
   0  -1  -8    0.05    0.22
   0   1   8    0.28    0.25
   0   1   8   -0.16    0.31
   0   1   8    0.52    0.19
   0  -1   8    0.10    0.14
   0  -1   8    0.30    0.21
   0  -1   8    0.09    0.24
   0  -1   8    0.04    0.15
   0   1   8    0.07    0.25
   0   1   8    0.33    0.20
   0  -1   8    0.17    0.24
   0   1   8    0.10    0.31
   0  -1  -8    0.75    0.30
   0   1   8    0.18    0.25
   0   1   9    0.40    0.22
   0  -1   9   -0.12    0.25
   0   1  -9   -0.12    0.31
   0  -1   9    0.11    0.18
   0   1  -9   -0.10    0.30
   0  -1   9    0.33    0.31
   0   1   9   -0.08    0.35
   0  -1   9   -0.10    0.35
   0  -1   9    0.08    0.11
   0   1  -9    0.22    0.15
   0  -1   9   -0.10    0.27
   0   1   9    0.09    0.30
   0   1   9    0.29    0.27
   0   1   9    0.16    0.31
   0   1   9    0.17    0.34
   0  -1   9    0.24    0.32
   0   1   9   -0.09    0.25
   0  -1   9    0.17    0.27
   0   1   9    0.22    0.22
   0   1   9    0.10    0.32
   0  -1   9    0.49    0.31
   0  -1   9   -0.08    0.28
   0  -1   9    0.35    0.26
   0  -1   9    0.25    0.34
   0  -1  -9    0.23    0.25
   0   1   9   -0.08    0.22
   0  -1   9    0.10    0.34
   0  -1  -9    0.64    0.28
   0  -1  -9    0.09    0.29
   0   1   9    0.24    0.29
   0   1   9    0.40    0.35
   0   1   9   -0.23    0.38
   0  -1  10    0.34    0.31
   0   1  10    0.24    0.29
   0  -1  10    0.09    0.17
   0  -1  10    0.47    0.34
   0  -1  10    0.44    0.34
   0  -1  10    0.08    0.25
   0   1  10    0.09    0.30
   0  -1  10    0.43    0.36
   0   1  10   -0.13    0.40
   0   1  10   -0.10    0.28
   0   1  10   -0.22    0.37
   0  -1 -10    0.20    0.33
   0   1  10    0.28    0.32
   0  -1 -10    0.61    0.36
   0  -1  10   -0.11    0.32
   0  -1  10   -0.18    0.33
   0  -1 -10    0.05    0.08
   0   1  10   -0.08    0.18
   0  -1  10    0.49    0.33
   0   1  10    0.08    0.26
   0   1  10    0.11    0.33
   0   1 -10    0.07    0.16
   0  -1 -10   -0.10    0.21
   0  -1  10    0.13    0.37
   0  -1  10   -0.11    0.37
   0  -1  10   -0.09    0.29
   0  -1  10   -0.11    0.24
   0   1  10   -0.09    0.32
   0   1  10    0.09    0.25
   0  -1  10    0.15    0.13
   0   1  10   -0.29    0.39
   0  -1 -11    0.10    0.21
   0  -1  11    0.10    0.36
   0  -1  11   -0.10    0.36
   0   1  11    0.09    0.27
   0  -1 -11    0.11    0.34
   0  -1  11    0.29    0.39
   0  -1  11    0.10    0.35
   0  -1  11    0.15    0.40
   0   1  11    0.12    0.39
   0  -1  11   -0.10    0.34
   0  -1  11    0.05    0.21
   0  -1  11    0.27    0.32
   0  -1 -11    0.01    0.08
   0  -1  11   -0.12    0.32
   0   1  11   -0.43    0.41
   0   1  11   -0.41    0.36
   0  -1  11    0.12    0.40
   0  -1  11    0.12    0.15
   0   1  11    0.04    0.20
   0   1  11    0.44    0.31
   0  -1  11    0.60    0.41
   0  -1 -11    0.56    0.38
   0   1  11   -0.10    0.34
   0  -1  11   -0.12    0.28
   0   1  11    0.18    0.36
   0  -1  11    0.33    0.33
   0   1  11   -0.12    0.39
   0   1 -11    0.17    0.15
   0  -1  11    0.22    0.30
   0   1  11    0.21    0.27
   0   1  11    0.28    0.46
   0   1  11   -0.10    0.30
   0  -1  12   -0.13    0.42
   0   1  12   -0.11    0.37
   0  -1 -12    0.12    0.41
   0  -1  12    0.15    0.28
   0  -1  12   -0.13    0.35
   0   1  12    0.12    0.50
   0   1  12   -0.10    0.36
   0  -1  12   -0.13    0.46
   0  -1  12    0.11    0.39
   0  -1  12   -0.11    0.33
   0  -1  12   -0.26    0.41
   0  -1 -12    0.31    0.22
   0   1  12    0.40    0.48
   0  -1  12   -0.11    0.42
   0  -1 -12    0.25    0.36
   0   1  12    0.24    0.46
   0  -1  12    1.25    0.49
   0   1  12   -0.12    0.33
   0  -1  12   -0.08    0.33
   0   1  12    0.19    0.30
   0  -1  12    0.12    0.41
   0  -1  12    0.10    0.32
   0   1  12    0.19    0.29
   0  -1  12    0.28    0.23
   0   1  12    0.13    0.38
   0   1  12   -0.11    0.41
   0  -1  12   -0.24    0.33
   0   1  12    0.22    0.34
   0   1 -12   -0.03    0.16
   0   1  12    0.30    0.51
   0  -1  12    0.48    0.53
   0   1  13    0.12    0.45
   0   1  13    0.21    0.28
   0  -1  13    0.12    0.37
   0   1  13    0.16    0.57
   0  -1  13    0.18    0.45
   0  -1 -13   -0.13    0.43
   0  -1 -13   -0.16    0.25
   0   1  13    0.24    0.45
   0   1  13    0.24    0.37
   0  -1  13    0.13    0.38
   0  -1  13    0.11    0.42
   0   1  13   -0.13    0.36
   0   1  13    0.37    0.52
   0   1  13    0.42    0.46
   0   1  13    0.14    0.45
   0  -1  13    0.11    0.37
   0  -1  13    0.17    0.39
   0  -1  13   -0.14    0.33
   0  -1  13    0.24    0.40
   0   1  13   -0.10    0.32
   0   1  13   -0.13    0.44
   0  -1  13    0.69    0.59
   0  -1  13   -0.12    0.38
   0  -1  13    0.14    0.42
   0  -1  13    0.14    0.44
   0   1  13   -0.13    0.46
   0   1  13    0.10    0.33
   0  -1  13    0.13    0.40
   0  -1  14   -0.29    0.52
   0  -1  14    0.12    0.42
   0  -1  14   -0.13    0.41
   0   1  14   -0.15    0.49
   0  -1 -14    0.14    0.49
   0  -1  14    0.14    0.43
   0   1  14    0.14    0.38
   0   1  14   -0.40    0.59
   0   1  14    0.28    0.48
   0  -1  14   -0.19    0.60
   0   1  14    0.13    0.44
   0   1  14    0.38    0.48
   0  -1  14   -0.30    0.56
   0  -1  14    0.54    0.57
   0  -1  14    0.13    0.46
   0  -1  14    0.28    0.41
   0   1  14    0.13    0.46
   0   1  14   -0.88    0.62
   0   1  14   -0.13    0.45
   0   1  14    0.11    0.35
   0  -1  14   -0.11    0.42
   0   1  14    0.30    0.52
   0  -1  14   -0.13    0.57
   0   1  14    0.11    0.33
   0  -1  14    0.15    0.42
   0  -1  14   -0.31    0.49
   0  -1  15   -0.16    0.59
   0  -1  15    0.17    0.53
   0   1  15   -0.14    0.48
   0  -1  15   -0.15    0.39
   0   1  15   -0.30    0.53
   0  -1  15   -0.16    0.55
   0  -1  15   -0.13    0.47
   0  -1  15    0.95    0.78
   0   1  15   -0.22    0.66
   0   1  15   -0.15    0.57
   0   1  15    0.42    0.49
   0  -1  15    0.72    0.57
   0   1  15   -0.16    0.56
   0  -1  15   -0.14    0.58
   0   1  15    0.24    0.37
   0   1  15    0.54    0.48
   0  -1  15    0.25    0.53
   0   1  15    0.57    0.58
   0  -1  15    0.13    0.50
   0   1  15    0.19    0.71
   0  -1  15   -0.41    0.57
   0  -1 -15    0.15    0.54
   0  -1  15    0.15    0.60
   0   1  15   -0.32    0.63
   0  -1  16   -0.49    0.57
   0  -1 -16    0.64    0.60
   0   1  16    0.64    0.65
   0   1  16   -0.86    0.81
   0   1  16   -0.14    0.60
   0  -1  16    0.46    0.57
   0   1  16    0.37    0.46
   0  -1  16    0.22    0.69
   0   1  16   -0.45    0.57
   0  -1  16    0.36    0.55
   0   1  16   -0.16    0.58
   0   1  16   -0.46    0.65
   0   1  16    0.14    0.55
   0  -1  16    0.69    0.67
   0   1  16   -0.20    0.76
   0  -1  16    0.57    0.62
   0  -1  16    0.33    0.66
   0  -1  16   -0.13    0.63
   0  -1  16    0.34    0.59
   0  -1  16   -0.16    0.65
   0   1  17    0.24    0.78
   0  -1  17    0.54    0.59
   0  -1  17   -0.23    0.68
   0   1  17   -0.15    0.54
   0   1  17   -0.53    0.62
   0  -1  17    0.18    0.50
   0  -1 -17    0.17    0.54
   0   1  17   -0.16    0.55
   0  -1  17   -0.19    0.60
   0  -1 -18   -0.18    0.67
   0   1  18    0.26    0.85
   0  -1  18    0.19    0.63
   0   1  18   -0.19    0.64
   0  -1  18    0.20    0.60
   0  -1  18   -0.25    0.66
   0  -1  18    0.19    0.58
   0   1  18   -0.69    0.70
   0  -1  19   -0.20    0.64
   0  -1 -19    0.57    0.65
   0   1  19   -0.20    0.64
   0  -1  19   -0.26    0.82
   0  -1  19   -0.43    0.79
   0   1  19   -0.18    0.69
   0   1  19   -0.54    0.89
   0  -1  19    0.60    0.66
   0  -1  20   -0.21    0.60
   0  -1 -20   -0.40    0.66
   0  -1  20   -0.21    0.72
   0  -1  20    0.82    1.01
   0   1  20   -0.57    1.06
   0  -1  20   -0.23    0.90
   0  -1  21   -0.22    0.60
   0  -1 -21    0.21    0.72
   0  -1  21   -0.29    0.97
   0   1  21   -0.30    0.95
   0  -1  21   -0.24    0.70
   0  -1  21   -0.23    0.71
   0   1  22   -0.73    0.99
   0  -1  22   -0.24    0.81
   0   1  22    0.62    1.06
   0  -1  22    0.25    0.79
   0  -1  22   -0.30    0.98
   0  -1  23    1.86    1.12
   0  -1  23    0.50    0.76
   0   1  23   -0.32    1.09
   0  -1  23   -0.52    0.88
   0   1  23   -0.76    0.89
   0   1  24   -0.67    1.23
   0  -1  24   -0.27    0.89
   0   1  24   -0.53    1.05
   0  -1  24    0.64    0.98
   0  -1  24    1.04    0.94
   1   1   0   -0.06    0.08
   1   1   0    0.11    0.09
   1  -1   0    0.16    0.09
  -1   1   0    0.02    0.04
  -1  -1   0   -0.03    0.05
   1  -1   0   -0.02    0.03
  -1   1   0    0.15    0.08
   1   1   0   -0.03    0.08
   1   1   0    0.10    0.14
  -1  -1   0   -0.03    0.08
   1  -1   0    0.08    0.08
   1  -1   0    0.14    0.08
  -1  -1   0    0.24    0.13
  -1   1   0    0.10    0.13
   1  -1   0    0.02    0.03
  -1   1   0   -0.06    0.05
   1   1   0    0.02    0.06
  -1  -1   0    0.03    0.12
   1   1   0    0.53    0.16
  -1   1   0    0.04    0.07
  -1  -1   1   24.91    0.74
   1   1  -1   24.09    0.62
  -1  -1   1   26.24    0.81
   1  -1   1    5.33    0.38
   1   1  -1    0.59    0.15
  -1  -1   1   23.98    0.73
   1  -1   1   23.57    0.55
   1  -1  -1   22.27    0.59
   1   1  -1   23.05    0.64
   1  -1  -1   21.90    0.68
  -1   1  -1    0.02    0.06
   1   1   1   13.10    0.47
  -1   1  -1   23.50    0.53
  -1  -1   1   24.37    0.64
   1   1  -1   -0.03    0.09
   1   1   1   21.27    0.74
   1  -1  -1   14.46    0.53
  -1   1  -1   22.49    0.77
  -1  -1  -1   22.88    0.72
   1   1  -1   24.33    0.73
  -1   1   1   22.48    0.70
  -1   1  -1   24.31    0.55
   1  -1  -1   23.58    0.56
  -1  -1   1    1.96    0.24
  -1  -1  -1   23.34    0.76
  -1   1  -1   23.42    0.70
   1   1  -1   17.05    0.61
   1  -1  -1   -0.02    0.05
  -1   1   1   22.03    0.54
   1  -1   1    0.05    0.06
  -1  -1  -1    0.07    0.10
   1   1  -1   24.08    0.80
   1  -1   1   24.06    0.61
  -1   1  -1   24.39    0.60
   1   1   1   21.52    0.70
   1  -1   1   21.67    0.53
  -1   1   1   23.29    0.66
  -1  -1  -1    0.03    0.10
  -1   1   1    0.05    0.07
  -1  -1   1   23.73    0.62
   1   1  -1   16.98    0.52
  -1  -1   1   25.21    0.77
  -1   1  -1   22.94    0.62
   1  -1  -1   22.04    0.53
   1   1   1   22.62    0.77
   1   1   1   19.16    0.68
   1   1  -1    1.04    0.18
  -1  -1   1   23.91    0.66
   1  -1   1   24.35    0.64
   1  -1  -1    0.02    0.07
  -1  -1   1   24.93    0.79
   1   1  -1    5.99    0.38
   1   1  -1   14.53    0.50
   1  -1   1    0.09    0.08
   1  -1   1   23.85    0.59
   1   1  -2   21.82    0.97
  -1   1  -2   22.81    0.98
  -1   1   2   21.22    0.91
   1   1  -2   20.65    0.94
  -1   1  -2   21.24    0.84
  -1   1   2   20.05    0.88
   1  -1   2   21.43    0.86
  -1  -1   2   21.43    0.90
  -1  -1  -2   20.47    0.98
   1  -1   2   21.51    0.91
  -1   1   2   20.51    0.84
  -1  -1   2   21.61    0.97
  -1  -1   2   21.67    1.02
  -1   1  -2   21.63    0.90
  -1  -1   2   21.17    0.95
  -1  -1  -2   19.34    0.93
   1   1  -2   20.75    0.88
  -1   1   2   19.69    0.89
  -1   1   2   20.30    0.85
   1   1  -2   20.56    0.91
   1   1  -2   20.88    0.99
  -1  -1   2   20.92    0.96
  -1  -1   2   19.90    0.97
   1  -1   2   22.46    0.85
  -1  -1   2   21.77    0.93
  -1  -1   2   20.82    0.98
   1  -1   2   21.45    0.87
  -1  -1   2   22.07    0.87
  -1   1  -2   22.40    0.87
  -1   1   2   21.47    0.81
   1   1  -2   21.15    0.97
   1  -1  -2   20.18    0.80
  -1   1  -2   22.05    0.90
   1   1   2   19.87    0.97
   1  -1  -2   22.13    1.04
   1  -1   2   21.01    0.91
   1  -1   2   21.37    0.89
  -1  -1   2   23.11    1.02
  -1  -1  -2   19.62    1.01
   1  -1  -2   19.82    0.91
   1  -1  -2   22.04    0.86
  -1  -1   2   19.90    0.95
   1   1  -2   22.18    0.95
   1  -1   2   19.85    0.95
  -1   1  -2   21.13    0.95
   1  -1  -2   22.34    0.86
  -1  -1   2   20.08    0.92
  -1   1  -2   21.96    0.91
   1   1  -2   20.60    1.01
  -1   1  -2   20.91    0.85
  -1   1   2   21.61    0.96
   1  -1   2   21.51    1.03
   1   1  -2   21.22    0.97
   1  -1  -2   20.84    0.92
  -1  -1  -2   21.00    0.96
   1   1  -2   18.98    0.95
  -1  -1  -2   19.73    0.99
  -1   1   2   20.70    0.99
   1   1   2   21.75    0.97
  -1   1   3  625.51   19.63
  -1   1  -3  637.17   19.56
   1  -1  -3  620.39   19.75
   1   1   3  554.11   19.67
  -1  -1  -3  654.67   19.69
   1  -1   3  637.46   19.47
  -1  -1  -3  643.62   19.55
  -1  -1   3  658.66   19.62
   1   1  -3  659.71   19.61
   1   1  -3  632.06   19.53
   1   1   3  631.37   19.53
   1   1   3  659.98   19.65
  -1   1  -3  653.76   19.58
   1  -1   3  639.74   19.76
   1  -1  -3  618.60   19.70
  -1   1  -3  619.78   19.61
   1  -1   3  590.39   19.65
  -1  -1   3  661.56   19.56
  -1   1   3  634.55   19.76
  -1   1  -3  628.26   19.48
   1  -1   3  635.88   19.39
  -1  -1   3  598.49   19.79
  -1   1   3  609.77   19.54
  -1   1  -3  623.56   19.63
  -1  -1   3  665.19   19.67
  -1   1  -3  632.02   19.52
  -1  -1  -3  636.38   19.71
  -1   1   3  644.54   19.53
   1  -1   3  633.24   19.49
   1  -1  -3  634.20   19.40
   1  -1   3  621.29   19.57
  -1  -1   3  641.80   19.64
   1   1  -3  648.57   19.76
  -1  -1  -3  648.12   19.55
  -1  -1   3  659.50   19.50
  -1   1  -3  617.24   19.72
  -1  -1  -3  644.24   19.67
  -1   1   3  645.20   19.34
  -1  -1   3  668.19   19.74
  -1   1   3  634.42   19.62
  -1  -1   3  661.35   19.57
   1  -1   3  620.38   19.49
   1  -1  -3  584.93   19.32
   1   1  -3  666.16   19.65
   1  -1  -3  636.87   19.60
  -1   1   3  629.86   19.53
   1   1  -3  655.67   19.58
  -1  -1   3  660.65   19.68
   1   1  -3  663.93   19.46
   1  -1   3  594.92   19.56
   1   1  -3  667.63   19.40
   1  -1   3  618.56   19.40
   1   1   3  667.29   19.74
  -1  -1   3  661.57   19.60
   1   1  -3  654.38   19.45
   1  -1  -3  649.53   19.57
  -1  -1   3  680.25   19.58
  -1  -1  -3  633.87   19.50
  -1  -1   3  656.96   19.77
  -1   1   3  640.70   19.51
   1  -1   3  641.75   19.65
  -1   1   4  261.88    8.66
  -1  -1  -4  283.23    8.52
  -1   1   4  273.08    8.58
  -1  -1   4  267.22    8.46
  -1  -1   4  266.87    8.64
   1  -1  -4  261.98    8.62
   1  -1   4  273.11    8.54
   1   1   4  282.61    8.83
  -1  -1   4  265.49    8.64
   1  -1   4  270.52    8.76
   1  -1  -4  266.68    8.38
  -1  -1  -4  277.33    8.53
  -1  -1   4  263.68    8.42
   1   1  -4  261.18    8.39
   1   1  -4  262.39    8.66
  -1   1   4  276.19    8.63
  -1   1   4  267.09    8.85
   1   1   4  277.49    8.78
  -1   1  -4  279.64    8.50
  -1   1  -4  275.63    8.84
   1  -1  -4  266.88    8.69
  -1   1  -4  276.86    8.34
  -1   1  -4  272.33    8.62
  -1   1  -4  279.46    8.72
   1   1  -4  263.55    8.61
  -1  -1   4  261.70    8.83
  -1  -1  -4  273.08    8.57
   1   1  -4  270.49    8.41
  -1   1   4  263.30    8.48
  -1  -1  -4  273.53    8.72
   1  -1   4  273.68    8.68
   1  -1   4  282.56    8.40
   1  -1   4  281.28    8.65
  -1  -1   4  267.12    8.51
  -1  -1   4  261.24    8.45
  -1  -1  -4  274.99    8.50
  -1  -1  -4  274.29    8.72
   1  -1   4  276.72    8.87
  -1  -1  -4  275.88    8.53
  -1  -1   4  259.63    8.68
   1  -1   4  285.05    8.69
  -1  -1   4  268.38    8.63
  -1  -1   4  266.91    8.86
  -1  -1  -4  282.79    8.53
   1  -1   4  274.89    8.49
   1   1   4  281.92    8.66
  -1  -1   4  262.91    8.82
   1  -1  -4  271.69    8.86
  -1   1   4  268.59    8.73
  -1  -1   4  270.01    8.52
  -1  -1  -4  280.75    8.70
  -1  -1  -4  280.35    8.80
   1  -1   4  272.84    8.58
   1   1  -4  269.59    8.62
  -1  -1   4  262.80    8.52
   1  -1   4  280.30    8.76
  -1   1   4  257.31    8.62
  -1   1  -4  273.99    8.67
   1  -1   4  256.02    8.38
  -1  -1  -4  275.51    8.77
   1   1   4  269.42    8.56
   1   1   4  271.44    8.75
   1  -1  -4  268.65    8.78
  -1   1   4  271.84    8.82
  -1  -1  -4  268.60    8.72
   1  -1   4  273.31    8.40
   1   1  -4  266.24    8.83
   1  -1   5  545.13   17.34
   1   1   5  558.38   17.39
  -1  -1   5  545.64   17.45
  -1  -1   5  576.95   17.51
   1  -1   5  565.27   17.51
  -1  -1   5  564.72   16.98
  -1   1   5  535.79   17.39
  -1  -1   5  563.95   17.00
   1  -1  -5  534.72   17.26
  -1   1   5  554.46   17.06
  -1   1  -5  530.19   16.87
   1  -1   5  553.91   16.91
  -1  -1  -5  567.79   17.06
  -1  -1   5  559.84   17.20
  -1   1   5  550.79   17.22
   1   1   5  569.26   17.17
  -1   1   5  535.16   17.31
   1   1  -5  544.16   17.19
  -1   1  -5  551.09   17.30
   1  -1  -5  544.88   17.20
  -1   1  -5  561.07   16.99
   1  -1   5  536.53   17.15
   1   1   5  572.98   17.11
   1  -1   5  544.47   17.32
  -1  -1   5  549.69   17.22
   1  -1   5  536.77   16.99
   1   1   5  584.79   17.34
  -1  -1  -5  551.36   17.28
   1  -1  -5  541.68   16.85
  -1   1  -5  537.20   17.43
  -1  -1   5  554.81   16.95
  -1  -1  -5  566.24   17.24
   1   1   5  558.55   17.33
  -1  -1  -5  581.49   17.36
  -1  -1   5  535.59   17.23
   1  -1   5  555.22   17.24
   1   1  -5  561.82   17.24
  -1  -1   5  569.58   17.00
  -1   1  -5  532.05   17.19
  -1  -1  -5  558.57   17.25
  -1  -1   5  547.58   17.20
   1  -1   5  516.33   17.23
   1  -1  -5  515.16   17.35
   1  -1   5  559.49   16.86
   1   1   5  567.49   17.09
  -1  -1   5  550.93   16.89
   1   1  -5  567.10   17.17
  -1  -1   5  556.99   16.94
  -1   1  -5  529.54   17.28
  -1  -1  -5  580.11   16.98
  -1   1   5  545.29   17.48
  -1   1   5  545.66   17.15
  -1   1   5  543.81   17.11
  -1  -1  -5  571.75   17.15
   1  -1  -5  549.48   17.48
  -1  -1  -5  572.83   16.99
  -1  -1   5  560.90   17.27
  -1   1  -5  536.93   17.41
  -1   1  -5  534.65   17.23
   1  -1   5  553.14   17.24
  -1  -1  -5  553.31   17.11
  -1  -1  -5  570.79   16.99
   1   1  -5  559.72   17.47
   1  -1   5  535.01   17.07
  -1  -1  -5  557.52   17.29
  -1  -1   5  561.84   17.51
  -1   1   5  540.02   17.07
  -1  -1   5  545.76   16.93
   1   1  -6  556.56   17.11
   1  -1  -6  547.42   16.73
  -1  -1  -6  563.15   17.33
  -1  -1   6  538.98   16.87
   1   1   6  563.34   17.32
   1   1  -6  564.68   17.22
  -1  -1   6  519.66   17.17
  -1  -1  -6  552.18   17.13
  -1   1  -6  561.93   17.29
  -1  -1  -6  565.25   16.85
   1  -1   6  533.28   17.32
   1  -1   6  535.44   17.00
   1  -1   6  505.78   17.23
  -1   1   6  541.89   17.05
  -1  -1   6  551.09   16.84
   1  -1   6  559.42   16.87
  -1   1   6  559.70   17.22
  -1  -1  -6  547.89   17.18
  -1  -1   6  566.54   16.86
  -1  -1  -6  564.95   16.85
   1  -1   6  574.87   17.56
   1  -1   6  487.25   17.24
  -1  -1   6  552.06   17.24
   1  -1   6  472.46   17.22
   1   1   6  566.56   17.10
  -1   1   6  563.47   17.43
  -1   1   6  553.51   17.32
   1  -1   6  560.75   17.24
  -1  -1  -6  560.52   16.83
  -1  -1   6  532.02   17.20
   1  -1  -6  540.36   17.18
   1   1   6  555.09   17.05
  -1   1   6  521.38   17.10
  -1   1  -6  580.77   17.22
   1  -1   6  527.63   17.13
  -1  -1  -6  568.21   17.32
  -1  -1   6  545.71   16.83
  -1   1  -6  554.80   17.47
   1   1   6  556.37   17.07
  -1  -1   6  546.53   16.81
   1   1   6  552.59   17.27
  -1  -1  -6  547.53   17.23
  -1  -1   6  547.07   17.50
  -1   1  -6  571.30   17.23
   1   1   6  555.15   17.30
  -1  -1   6  550.50   17.48
   1  -1  -6  543.18   17.26
   1   1   6  550.08   17.38
  -1   1   6  546.96   17.05
  -1  -1   6  548.71   16.85
  -1   1  -6  546.74   17.29
  -1  -1   6  553.59   17.14
  -1   1  -6  546.51   16.77
  -1  -1   6  547.54   16.74
  -1   1  -6  532.48   17.41
  -1   1   6  547.40   17.50
  -1   1   6  542.27   17.05
  -1  -1   6  534.09   17.45
  -1  -1   6  545.60   17.15
  -1  -1  -6  556.32   17.11
  -1   1  -6  559.88   16.90
  -1  -1  -6  556.86   17.16
   1  -1   6  549.83   16.73
   1  -1  -6  528.94   17.34
   1   1  -6  536.37   17.45
  -1  -1  -6  547.14   17.27
  -1  -1   7  324.55   10.34
   1  -1   7  335.07   10.98
   1   1   7  336.23   10.95
  -1  -1   7  341.31   10.85
  -1  -1   7  338.58   10.75
  -1   1   7  321.01   10.69
  -1   1  -7  343.92   10.95
   1  -1   7  337.45   10.26
  -1   1  -7  329.87   11.05
  -1  -1  -7  333.86   10.34
   1  -1   7  339.58   10.88
  -1   1  -7  338.31   10.45
  -1  -1   7  322.21   10.82
  -1  -1   7  328.24   10.87
   1  -1   7  341.49   10.48
  -1  -1  -7  344.62   10.96
  -1  -1   7  328.66   11.11
  -1  -1  -7  342.40   10.35
  -1   1   7  341.33   10.66
  -1  -1   7  339.25   10.34
  -1   1   7  318.85   11.11
  -1   1   7  326.11   11.00
  -1   1  -7  337.95   10.84
  -1  -1   7  304.86   10.79
  -1  -1   7  342.91   10.36
  -1  -1   7  335.05   10.78
   1   1   7  339.54   10.73
  -1   1   7  328.95   10.70
  -1  -1  -7  326.92   10.87
  -1  -1  -7  340.19   10.72
   1   1   7  337.13   10.72
  -1  -1  -7  335.36   10.78
   1  -1   7  328.23   11.16
  -1  -1   7  349.22   11.13
  -1   1  -7  337.05   10.85
   1   1   7  319.48   10.98
  -1  -1   7  332.32   10.35
  -1  -1  -7  334.37   10.81
   1  -1   7  337.24   10.97
   1   1   7  339.44   11.28
   1   1   7  339.99   10.63
   1  -1   7  316.92   10.85
   1   1   7  345.41   10.94
  -1  -1  -7  332.65   10.84
  -1  -1   7  333.38   10.28
   1  -1   7  320.15   10.57
  -1   1   7  331.05   10.95
  -1   1  -7  331.25   10.89
  -1  -1  -7  336.79   10.73
  -1  -1   7  342.72   10.47
  -1  -1  -7  343.34   10.97
  -1   1  -7  337.44   10.33
   1  -1  -7  327.62   10.89
   1  -1  -7  324.80   10.25
   1  -1  -7  314.87   10.96
   1  -1   7  327.66   10.80
  -1  -1   7  336.03   11.16
  -1   1   7  331.61   10.67
   1   1   7  343.72   10.87
   1   1   7  327.33   10.97
  -1  -1   7  341.37   10.39
   1   1   7  331.03   10.64
  -1  -1   7  323.34   10.26
  -1  -1  -7  337.48   10.32
  -1   1  -7  332.54   11.11
  -1   1   7  329.68   10.84
   1  -1   7  324.51   10.85
   1  -1  -7  321.49   10.78
   1   1   8   49.55    2.33
  -1  -1   8   55.24    1.91
   1   1   8   54.60    2.34
  -1  -1   8   52.78    2.28
  -1   1  -8   48.77    2.34
  -1  -1  -8   49.41    2.37
  -1  -1   8   56.12    1.85
  -1   1  -8   42.88    2.35
   1  -1   8   48.60    2.25
  -1   1  -8   47.42    1.73
   1  -1   8   52.33    2.59
  -1   1   8   47.98    2.24
   1   1   8   52.13    2.44
   1   1   8   46.34    2.37
  -1   1   8   48.48    2.18
  -1  -1   8   52.44    2.37
   1  -1   8   46.61    1.72
   1   1   8   49.66    2.08
  -1  -1   8   55.41    1.91
   1   1   8   51.18    2.13
   1  -1  -8   50.33    1.73
  -1  -1  -8   51.33    1.78
  -1  -1   8   54.46    2.60
  -1   1  -8   46.25    1.81
  -1  -1   8   52.42    2.33
   1   1   8   50.45    2.22
  -1   1   8   48.74    2.43
  -1  -1   8   54.36    2.35
  -1  -1   8   53.30    2.55
   1  -1   8   52.05    2.42
  -1  -1   8   46.88    2.34
  -1  -1  -8   53.61    2.32
   1  -1   8   44.77    2.26
  -1  -1   8   49.47    1.97
  -1   1  -8   47.72    2.28
   1   1   8   50.79    2.22
  -1   1   8   51.59    2.14
   1   1   8   47.59    2.34
   1  -1   8   41.83    2.00
   1  -1  -8   48.96    2.40
  -1  -1  -8   53.98    2.26
  -1   1   8   48.59    2.16
  -1  -1   8   54.77    1.83
  -1  -1   8   54.25    1.81
  -1  -1  -8   49.68    2.15
  -1  -1  -8   51.75    2.38
   1   1   8   49.69    2.27
   1   1   8   53.01    2.64
   1  -1   8   49.88    1.99
   1  -1  -8   51.48    2.36
  -1  -1   8   54.29    2.54
  -1  -1   8   55.07    1.86
  -1   1   8   51.28    2.32
  -1  -1  -8   52.13    2.37
  -1   1   8   48.15    1.74
   1  -1   8   45.74    2.28
   1  -1   8   48.54    2.28
  -1   1   8   48.90    2.53
  -1  -1   8   53.89    1.76
  -1   1  -8   47.29    2.27
  -1   1   8   47.70    2.16
  -1   1   8   49.46    2.38
  -1  -1   8   53.76    2.52
  -1  -1  -8   50.39    2.22
   1  -1   8   46.51    2.34
  -1  -1   8   53.41    2.24
   1  -1   9   29.07    1.77
  -1   1  -9   32.48    1.28
   1   1   9   28.72    1.62
  -1  -1   9   28.97    1.13
  -1  -1   9   29.85    1.85
  -1   1   9   33.92    1.79
   1   1   9   33.43    1.81
   1   1   9   30.52    1.67
   1   1   9   30.38    1.53
  -1  -1   9   28.82    1.30
  -1  -1   9   30.85    1.66
  -1   1  -9   32.07    1.76
   1   1   9   31.63    1.82
  -1  -1   9   31.15    1.89
   1   1   9   31.89    1.78
  -1  -1   9   29.45    1.27
  -1  -1   9   30.49    1.14
   1   1   9   30.40    1.48
  -1  -1  -9   30.17    1.12
  -1   1   9   33.81    2.01
  -1  -1   9   30.34    1.60
  -1  -1   9   29.58    1.40
  -1  -1  -9   28.84    1.73
  -1  -1   9   27.15    1.62
   1  -1   9   33.69    1.47
  -1  -1  -9   30.92    1.63
  -1   1   9   29.57    1.57
  -1  -1   9   29.78    1.23
  -1   1  -9   29.20    1.69
  -1   1   9   33.56    1.69
  -1  -1  -9   31.40    1.70
   1  -1   9   33.21    1.79
   1  -1   9   27.55    1.72
  -1   1   9   32.13    1.65
  -1   1   9   32.15    1.15
   1   1   9   32.03    1.86
   1  -1  -9   30.92    1.76
  -1  -1   9   30.65    1.71
  -1   1   9   35.57    1.74
  -1   1  -9   32.04    1.14
   1   1   9   30.88    1.70
  -1  -1   9   30.15    1.71
  -1  -1  -9   31.02    1.77
   1   1   9   32.58    1.82
  -1   1  -9   33.36    1.93
   1  -1   9   31.87    1.76
  -1   1   9   32.46    1.81
   1  -1   9   31.42    1.74
  -1  -1   9   28.71    1.27
   1   1   9   32.33    1.68
   1  -1   9   27.76    1.64
   1  -1   9   32.06    1.13
  -1   1  -9   30.22    1.76
  -1   1   9   31.54    1.56
  -1   1   9   30.36    1.66
  -1   1   9   28.61    1.75
  -1  -1  -9   31.06    1.55
   1   1   9   35.69    2.11
  -1  -1   9   30.86    1.88
   1  -1   9   30.74    1.97
  -1   1   9   30.84    1.83
  -1  -1   9   27.55    1.87
   1  -1 -10  118.86    4.62
   1   1  10  107.81    4.43
   1  -1  10  121.09    5.01
   1  -1  10  116.62    4.53
   1   1  10  111.32    4.68
  -1  -1  10  121.11    4.89
   1   1  10  112.71    4.63
  -1  -1  10  124.29    4.61
  -1  -1  10  124.22    4.88
  -1   1  10  115.91    4.49
  -1  -1  10  122.65    4.51
  -1  -1 -10  119.70    4.65
  -1   1  10  118.78    4.72
   1   1  10  104.19    4.56
  -1  -1  10  120.64    4.51
  -1  -1  10  128.02    4.46
  -1   1 -10  109.80    4.75
  -1  -1 -10  113.94    4.64
  -1  -1  10  122.72    3.97
   1   1  10  111.80    4.96
  -1  -1  10  121.02    4.61
   1  -1  10  112.92    4.59
  -1  -1  10  124.51    3.88
  -1   1  10  123.56    4.79
   1  -1  10  113.92    4.61
   1  -1  10  116.55    4.15
   1  -1  10  116.16    4.69
  -1   1 -10  108.47    4.57
  -1   1  10  121.31    4.32
  -1  -1  10  122.48    4.71
   1   1  10  115.43    4.31
  -1  -1  10  117.45    4.55
  -1   1 -10  110.29    4.52
  -1  -1 -10  111.42    4.49
   1  -1  10  115.88    4.62
  -1  -1  10  121.18    4.14
  -1  -1 -10  110.10    4.38
  -1  -1  10  121.24    4.03
  -1  -1  10  123.28    3.96
  -1   1  10  116.23    4.59
  -1   1  10  113.48    4.49
   1  -1  10  106.24    4.61
  -1  -1  10  127.39    5.01
   1   1  10  120.43    4.64
   1  -1  10  109.14    4.53
  -1   1  10  116.21    4.90
  -1   1  10  116.20    4.44
   1   1  10  112.32    4.50
  -1  -1 -10  117.93    4.24
  -1  -1 -10  109.46    4.23
  -1   1  10  113.77    4.34
  -1  -1  10  130.17    4.91
   1   1  10  119.78    4.49
   1  -1 -10  117.27    3.90
   1   1  10  114.03    4.18
   1  -1  10  109.05    4.50
  -1   1  10  118.52    4.48
  -1   1 -10  109.11    3.88
  -1   1  10  117.35    4.49
  -1   1 -10  111.90    4.56
   1   1  10  109.07    4.60
   1   1  10  118.23    4.49
   1   1  10  117.36    4.69
  -1   1  10  114.44    4.66
  -1   1  11  186.87    6.84
   1   1  11  196.09    7.04
  -1   1  11  184.28    6.96
   1   1  11  196.82    6.91
  -1  -1  11  194.70    6.47
  -1  -1  11  193.36    6.99
  -1   1  11  190.20    7.08
  -1  -1  11  190.39    7.05
  -1   1  11  186.83    6.79
   1   1  11  183.33    7.03
   1  -1  11  201.10    7.50
  -1  -1  11  189.09    7.39
  -1  -1 -11  193.04    7.07
  -1  -1  11  187.72    6.26
  -1  -1  11  193.62    6.36
  -1  -1  11  189.20    6.83
  -1   1  11  188.80    6.88
  -1  -1  11  189.11    6.75
  -1  -1  11  190.29    7.22
  -1   1  11  182.86    7.00
   1  -1  11  183.49    6.95
   1  -1  11  186.22    6.91
   1   1  11  199.08    7.20
   1   1  11  198.85    6.71
   1   1  11  204.29    6.93
   1   1  11  191.94    6.49
  -1  -1 -11  197.40    6.95
   1  -1 -11  190.07    6.17
   1  -1  11  187.95    6.97
  -1  -1  11  187.91    6.86
  -1  -1  11  197.49    6.24
  -1  -1  11  201.30    7.39
  -1  -1  11  201.66    7.10
  -1  -1  11  189.37    6.93
  -1  -1  11  202.00    7.28
  -1  -1  11  187.72    6.92
  -1  -1  11  192.38    6.13
  -1  -1 -11  193.50    6.59
   1   1  11  199.54    7.13
  -1   1 -11  190.44    7.27
   1  -1  11  191.58    6.51
  -1   1  11  186.28    7.15
   1  -1  11  190.82    7.14
   1  -1 -11  184.17    6.98
   1  -1  11  197.34    7.16
  -1   1  11  182.99    7.08
  -1   1  11  192.71    6.63
  -1  -1 -11  196.83    7.06
   1  -1  11  198.05    7.08
   1   1  11  198.06    7.14
  -1   1  11  182.27    6.82
  -1   1  11  194.47    7.39
  -1  -1 -11  193.69    6.55
  -1   1  11  187.26    6.86
   1  -1  11  188.24    7.04
  -1  -1  11  193.96    7.07
  -1   1  11  178.19    6.68
   1   1  11  198.71    6.92
   1   1  11  191.83    7.50
  -1   1 -11  196.22    6.27
  -1   1 -11  197.17    7.00
   1   1  11  196.60    7.11
  -1   1 -11  185.69    6.98
  -1   1  11  187.51    6.88
   1   1  11  195.05    6.97
  -1  -1  12    4.34    0.50
  -1   1  12    6.22    0.83
  -1   1  12    4.62    0.79
  -1  -1  12    6.87    0.64
   1  -1  12    8.38    1.00
  -1  -1  12    3.34    0.80
  -1   1  12    6.18    0.78
  -1  -1  12    4.46    0.75
  -1  -1  12    4.96    0.76
   1  -1  12    6.93    0.83
  -1  -1  12    4.13    0.67
  -1  -1  12    4.68    0.84
  -1  -1  12    4.24    0.68
   1   1  12    6.61    0.88
   1   1  12    6.99    0.88
   1   1  12    5.90    0.80
  -1  -1 -12    5.81    0.83
   1   1  12    5.30    0.66
   1  -1 -12    5.93    0.46
  -1  -1  12    5.08    0.85
  -1   1  12    8.27    0.86
  -1   1  12    5.94    0.88
  -1   1  12    4.93    0.66
  -1   1 -12    7.86    0.56
  -1   1  12    4.86    0.73
  -1   1  12    5.94    0.87
  -1  -1 -12    5.83    0.63
   1  -1  12    6.69    1.02
  -1  -1 -12    6.37    0.67
   1   1  12    7.03    0.92
   1   1  12    6.14    0.76
  -1   1  12    4.11    0.86
   1  -1  12    6.64    0.67
   1  -1  12    7.42    0.90
  -1  -1 -12    6.54    0.46
  -1  -1  12    5.23    0.82
  -1   1  12    5.16    0.78
   1  -1  12    6.63    0.91
  -1  -1  12    2.68    0.59
   1   1  12    6.49    1.04
  -1   1  12    6.77    0.70
   1   1  12    6.56    0.93
  -1   1 -12    8.21    1.01
  -1  -1  12    5.01    0.89
  -1   1  12    6.95    0.81
   1   1  12    6.08    0.81
   1  -1  12    6.44    0.84
   1   1  12    7.39    0.92
   1   1  12    6.42    0.90
  -1   1  12    5.58    0.87
  -1  -1  12    5.12    0.73
  -1  -1  12    3.57    0.60
   1  -1 -12    6.62    0.84
   1   1  12    6.11    0.84
  -1   1 -12    8.08    0.92
   1  -1  12    8.20    0.96
  -1  -1  12    6.40    0.86
   1  -1  12    7.23    0.89
  -1  -1  12    5.03    0.81
   1  -1  12    8.30    0.93
  -1   1  12    6.39    0.81
  -1  -1 -12    6.15    0.83
   1  -1  13   44.28    2.47
  -1   1  13   44.98    2.79
  -1  -1 -13   40.41    2.46
  -1   1  13   46.76    2.45
  -1  -1  13   46.33    2.53
   1  -1  13   45.66    2.52
   1  -1  13   46.72    2.48
  -1  -1 -13   39.25    2.02
  -1  -1  13   41.30    2.70
  -1  -1  13   44.89    2.46
  -1  -1  13   42.16    2.39
  -1   1  13   41.30    2.50
   1  -1  13   45.68    2.83
   1   1  13   38.27    2.38
   1   1  13   45.21    2.89
   1   1  13   43.28    2.41
   1   1  13   42.79    2.31
  -1   1  13   46.05    2.43
  -1  -1  13   46.90    2.05
  -1  -1  13   42.17    2.34
  -1   1  13   42.57    2.57
   1  -1  13   43.91    2.37
   1   1  13   41.31    2.49
  -1   1  13   45.52    2.41
  -1   1  13   43.27    2.26
  -1  -1  13   46.78    2.84
  -1   1  13   43.31    2.33
  -1  -1 -13   43.38    2.04
  -1   1  13   46.81    2.43
  -1  -1  13   46.07    2.46
  -1   1  13   43.82    2.34
  -1  -1  13   45.73    2.28
  -1   1 -13   47.16    2.75
   1  -1  13   43.88    2.54
   1   1  13   42.11    2.51
  -1   1  13   47.50    2.54
   1   1  13   44.13    2.44
  -1  -1  13   49.19    2.63
  -1  -1  13   40.09    2.52
   1   1  13   42.73    2.51
  -1  -1  13   44.94    2.64
  -1   1  13   47.48    2.57
  -1  -1  13   43.10    2.48
   1  -1  13   49.66    2.70
  -1  -1  13   45.41    2.39
  -1   1  13   48.54    2.63
  -1  -1 -13   39.24    2.39
   1   1  13   43.93    2.38
   1   1  13   39.91    2.48
  -1  -1  13   43.58    2.50
   1  -1 -13   44.27    2.48
   1   1  13   44.06    2.21
   1  -1  13   48.11    2.61
  -1   1  13   40.77    2.19
   1  -1  13   46.15    2.12
   1  -1  14   85.10    4.05
   1  -1 -14   84.80    3.97
  -1  -1  14   84.37    3.87
   1  -1  14   81.31    3.85
  -1   1  14   88.17    3.85
  -1  -1  14   84.85    3.82
  -1   1  14   85.97    4.09
  -1   1  14   86.78    3.97
   1  -1  14   86.01    4.44
   1  -1  14   93.32    4.23
  -1  -1  14   91.36    4.21
  -1  -1  14   79.16    3.93
  -1   1  14   88.79    3.89
  -1  -1  14   83.90    3.90
  -1  -1  14   77.55    4.00
   1  -1  14   93.33    4.14
  -1   1  14   87.34    3.92
   1   1  14   90.57    3.93
  -1  -1  14   91.12    3.75
   1   1  14   88.93    4.51
  -1   1  14   88.72    4.16
   1   1  14   88.74    3.79
   1   1  14   84.18    3.95
  -1  -1 -14   80.17    4.00
  -1   1  14   85.36    3.68
  -1   1  14   80.97    3.79
  -1   1  14   83.83    4.03
  -1  -1  14   86.17    3.82
   1  -1  14   85.98    3.84
  -1   1  14   85.40    3.98
  -1  -1  14   84.95    3.90
  -1   1  14   85.02    3.79
  -1   1  14   91.90    3.76
   1   1  14   84.70    4.06
   1   1  14   81.05    4.04
  -1  -1  14   84.92    3.99
  -1   1  14   88.50    3.89
   1  -1  14   88.50    3.98
   1   1  14   90.00    4.13
   1  -1  14   85.91    3.96
   1   1  14   87.04    3.65
  -1  -1  14   88.84    4.10
  -1  -1  14   86.03    4.33
   1   1  14   84.69    4.04
  -1  -1  14   88.89    4.01
  -1  -1 -14   82.79    3.94
  -1  -1  14   87.27    4.33
  -1   1  14   89.35    4.39
   1  -1  15  365.21   13.15
  -1  -1  15  375.18   13.08
  -1  -1  15  378.89   12.85
  -1   1  15  391.13   12.61
  -1  -1  15  351.47   12.92
   1  -1  15  382.35   13.62
   1   1  15  380.38   13.37
  -1  -1 -15  370.62   12.95
   1   1  15  370.52   13.03
  -1  -1  15  366.20   13.11
  -1   1  15  371.68   12.81
   1  -1  15  381.18   13.09
  -1   1  15  373.83   12.74
  -1  -1  15  360.74   12.68
  -1  -1  15  375.81   12.84
   1  -1  15  396.09   12.84
  -1  -1  15  364.57   12.72
  -1   1  15  382.05   12.74
   1  -1  15  371.89   13.09
  -1   1  15  373.65   12.93
   1   1  15  359.95   13.08
  -1   1  15  377.33   13.12
   1   1  15  378.71   12.97
   1  -1  15  378.98   12.89
  -1   1  15  385.77   13.02
   1   1  15  386.78   13.72
   1  -1 -15  360.41   12.97
  -1   1  15  365.73   12.82
  -1  -1 -15  348.75   12.92
  -1   1  15  380.99   13.06
  -1   1  15  375.87   13.13
  -1   1  15  384.35   12.81
   1   1  15  362.60   13.00
  -1   1  15  380.08   12.95
  -1  -1  15  385.66   13.19
  -1  -1  15  358.79   13.39
  -1  -1  15  379.28   12.95
   1  -1  15  374.42   12.94
  -1   1  15  373.35   13.45
  -1  -1  15  364.39   12.87
  -1  -1  15  370.97   12.94
  -1   1  15  372.84   12.75
  -1  -1  15  379.67   13.49
   1  -1  15  359.89   12.85
   1  -1  16  302.39   11.05
   1  -1  16  288.17   11.17
   1  -1 -16  307.61   11.21
   1  -1  16  321.24   10.99
   1  -1  16  306.26   11.14
  -1  -1  16  332.00   11.49
  -1   1  16  305.39   10.88
  -1  -1  16  312.74   10.97
  -1  -1  16  318.01   11.34
   1   1  16  326.49   12.00
   1  -1  16  303.61   11.28
  -1   1  16  315.01   11.67
  -1  -1  16  310.54   11.07
   1   1  16  313.94   11.19
   1  -1  16  326.11   11.92
  -1  -1  16  299.72   11.13
  -1   1  16  318.03   11.08
  -1  -1  16  305.47   10.91
  -1  -1  16  311.24   11.15
   1  -1  16  302.61   10.82
  -1   1  16  313.54   10.97
  -1  -1 -16  314.48   11.18
   1  -1  16  318.31   11.44
  -1  -1  16  295.89   11.15
  -1  -1  16  318.35   11.37
  -1   1  16  333.41   11.99
  -1  -1  16  323.43   11.78
  -1   1  16  327.90   11.44
   1   1  16  298.80   11.28
   1   1  16  306.35   11.24
   1   1  16  307.89   11.54
  -1   1  16  305.60   11.11
  -1   1  16  311.76   11.10
  -1   1  16  322.75   11.29
   1  -1  16  300.71   11.07
   1  -1  17   73.80    3.96
   1   1  17   78.27    4.45
   1  -1 -17   80.04    3.93
   1  -1  17   72.17    3.74
  -1  -1 -17   74.37    3.82
  -1  -1  17   76.48    4.00
  -1   1  17   69.34    3.53
  -1  -1  17   76.58    3.83
   1  -1  17   74.91    4.30
  -1   1  17   69.98    3.63
  -1   1  17   74.21    3.66
   1  -1  17   72.53    3.90
   1  -1  17   74.26    3.56
  -1   1  17   71.63    3.73
  -1  -1  17   70.78    3.81
  -1  -1  17   75.04    4.25
  -1  -1  17   74.44    3.93
  -1  -1  17   70.01    3.84
  -1   1  17   76.57    4.33
   1  -1  17   69.78    3.83
  -1  -1 -18    0.89    0.66
   1  -1  18    1.26    0.96
  -1   1  18    2.31    0.76
  -1   1  18    1.18    0.62
  -1  -1  18    1.88    0.73
  -1  -1  18    1.08    0.65
   1  -1  18    0.21    0.68
  -1   1  18    0.77    0.87
  -1  -1  18    0.59    0.61
   1  -1 -18    0.91    0.62
   1  -1  18    1.39    0.77
   1   1  18    0.52    0.77
  -1  -1  18    1.20    0.82
  -1  -1 -19   10.71    1.39
   1  -1  19   14.88    1.74
  -1  -1  19   13.10    1.57
   1  -1  19   13.01    1.86
   1   1  19   12.39    1.86
   1  -1  19   14.78    1.67
  -1  -1  19   11.33    1.52
  -1   1  19   12.74    1.52
   1  -1 -19   10.01    1.44
  -1   1  19   11.84    1.77
  -1   1  19    9.43    1.35
  -1  -1  19   10.67    1.69
  -1  -1  19    9.97    1.35
  -1  -1  20   23.29    2.18
  -1  -1  20   22.64    2.07
   1  -1  20   20.31    2.10
  -1  -1  20   22.17    2.31
   1   1  20   22.79    2.46
  -1  -1  20   23.98    2.13
  -1  -1 -20   16.50    1.80
  -1   1  20   19.60    1.93
  -1   1  20   21.74    2.40
   1  -1  20   22.56    2.16
   1  -1  20   18.98    2.22
   1  -1  21   -0.29    1.05
  -1  -1  21   -0.23    0.82
  -1  -1  21   -0.22    0.61
   1  -1  21    0.24    0.75
  -1  -1  21    0.87    0.74
  -1  -1 -21   -0.21    0.69
  -1   1  21   -0.21    0.63
   1  -1  21    0.24    0.77
  -1  -1  21   -0.56    1.04
  -1   1  21   -0.59    0.97
   1   1  21   -0.30    0.99
  -1  -1  22    2.34    1.19
  -1  -1  22    1.60    0.97
  -1  -1  22    0.98    0.86
   1  -1  22    3.04    1.08
  -1  -1  22    1.59    0.89
   1   1  22    1.48    0.92
   1  -1  22    2.13    1.35
   1   1  22    2.51    1.33
  -1   1  22    0.92    1.01
  -1  -1  23    4.55    1.23
  -1  -1  23    5.10    1.31
   1  -1  23    4.77    1.39
   1   1  23    4.38    1.28
  -1   1  23    7.66    1.78
   1   1  23    5.22    1.57
  -1   1  23    5.72    1.41
  -1  -1  23    5.16    1.47
   1  -1  23    3.49    1.41
  -1  -1  23    5.22    1.30
   1  -1  24   -0.28    0.91
  -1  -1  24    0.75    0.88
   1   1  24    0.34    1.22
  -1  -1  24    1.57    1.16
   1  -1  24    0.33    1.11
  -1  -1  24    0.27    0.90
  -1   1  24   -0.26    0.85
   1   1  24    0.54    0.99
  -1   1  24   -0.66    1.12
   2   1   0 2275.85   66.13
  -2   1   0 2175.54   65.98
   2  -1   0 2225.58   66.03
  -2  -1   0 2135.61   66.19
   2   1   0 2171.10   66.21
  -2   1   0 2246.92   66.02
  -2  -1   0 2191.46   66.28
   2  -1   0 2190.78   66.26
   2  -1   0 2148.06   66.04
  -2  -1   0 2179.91   66.14
  -2   1   0 2063.50   66.03
   2  -1   0 2227.89   66.02
  -2   1   0 2217.80   65.95
   2   1   0 2234.72   66.02
   2  -1   0 2231.34   65.93
  -2  -1   0 2185.12   66.04
  -2   1   0 2162.54   66.23
   2   1   0 2217.56   66.20
  -2   1   0 2072.62   66.01
  -2  -1   0 2174.70   65.94
   2   1   0 2149.83   65.89
   2   1   0 2177.97   66.27
  -2   1  -1   66.35    2.19
  -2   1   1   65.45    2.35
  -2   1   1   64.51    2.28
  -2  -1   1   60.64    2.41
   2  -1   1   66.94    2.34
  -2  -1  -1   64.06    2.44
  -2  -1   1   60.68    2.34
   2   1   1   61.94    2.44
  -2   1   1   66.25    2.37
   2  -1  -1   66.62    2.50
   2  -1  -1   66.73    2.19
   2   1  -1   62.25    2.41
   2   1  -1   63.70    2.44
   2   1   1   60.66    2.29
   2   1   1   64.04    2.49
  -2   1  -1   65.94    2.34
   2   1   1   62.57    2.38
  -2  -1  -1   62.82    2.29
   2  -1  -1   66.58    2.33
   2  -1  -1   66.32    2.15
   2  -1   1   67.21    2.34
  -2   1  -1   69.90    2.35
  -2   1   1   63.85    2.33
   2  -1  -1   63.04    2.32
  -2   1  -1   66.21    2.31
   2  -1  -1   66.92    2.34
   2  -1  -1   66.88    2.20
  -2   1   1   67.80    2.33
   2   1  -1   60.93    2.49
  -2  -1   1   63.11    2.43
   2   1  -1   61.25    2.45
  -2   1  -1   69.99    2.33
   2   1   1   61.67    2.51
  -2   1  -1   69.52    2.35
   2  -1   1   68.57    2.55
  -2  -1   1   61.55    2.51
  -2  -1   1   59.28    2.41
  -2   1  -1   66.97    2.53
  -2  -1  -1   63.52    2.39
   2  -1   1   69.20    2.36
   2   1   1   62.55    2.28
  -2  -1   2    0.92    0.24
  -2  -1   2    0.28    0.24
   2   1  -2    0.13    0.19
   2   1  -2    1.27    0.27
   2  -1  -2    1.22    0.23
   2   1   2    1.24    0.24
  -2  -1   2    0.76    0.26
   2  -1   2    0.61    0.18
  -2  -1  -2    1.04    0.25
   2   1  -2    0.57    0.24
  -2   1  -2    0.68    0.18
  -2   1   2    1.17    0.15
   2   1  -2    0.45    0.22
   2  -1  -2    1.05    0.23
   2  -1   2    0.44    0.16
  -2  -1   2    0.32    0.24
  -2   1   2    0.87    0.21
  -2   1  -2    1.02    0.28
  -2   1   2    1.06    0.18
  -2  -1  -2    0.79    0.23
  -2   1   2    1.05    0.16
   2  -1  -2    0.87    0.20
   2   1  -2    0.92    0.23
   2  -1   2    0.57    0.25
   2   1  -2    0.96    0.26
  -2  -1   2    1.04    0.24
  -2   1  -2    0.45    0.19
  -2  -1   2    0.57    0.26
  -2  -1  -2    0.86    0.24
   2   1  -2    0.85    0.23
  -2   1  -2    0.73    0.20
   2  -1  -2    1.15    0.19
  -2   1   2    0.73    0.22
  -2  -1   2    0.72    0.24
   2  -1   2    0.81    0.23
   2   1   2    0.94    0.22
  -2  -1   2    0.88    0.16
   2  -1  -2    1.10    0.18
   2   1  -2    0.75    0.15
  -2   1  -2    0.80    0.19
   2   1  -2    0.50    0.22
   2  -1   2    1.14    0.26
  -2   1   2    0.81    0.20
  -2   1  -2    0.64    0.20
  -2   1  -2    1.12    0.21
   2   1  -2    0.76    0.27
  -2   1   2    1.55    0.26
  -2   1   2    1.15    0.19
  -2   1   2    1.11    0.28
   2  -1  -2    0.98    0.16
   2   1   2    0.98    0.25
   2  -1  -2    1.53    0.31
  -2  -1   2    0.74    0.23
  -2   1   2    0.99    0.20
   2  -1   2    0.83    0.13
   2  -1  -2    1.17    0.21
  -2   1  -3  102.27    3.60
  -2  -1   3  109.52    3.81
  -2  -1  -3  103.85    3.71
   2  -1   3   98.93    3.61
   2   1  -3  111.87    3.58
   2  -1  -3  101.39    3.58
  -2  -1   3  106.37    3.73
  -2  -1   3  106.48    3.45
   2   1  -3  104.80    3.65
  -2  -1   3  111.09    3.59
  -2   1  -3   92.45    3.52
   2  -1  -3  106.19    3.52
   2  -1   3   98.39    3.60
  -2   1   3   98.03    3.58
   2  -1   3  100.50    3.47
   2   1   3  102.39    3.64
  -2  -1   3  107.85    3.62
  -2  -1   3  110.96    3.79
   2  -1  -3  101.77    3.73
   2   1  -3  109.86    3.70
   2   1   3  105.66    3.57
  -2   1   3   97.41    3.51
  -2  -1   3  107.57    3.77
  -2   1  -3   99.43    3.37
   2   1  -3  106.53    3.67
   2  -1   3   97.09    3.50
   2   1  -3  107.66    3.74
   2  -1   3   98.57    3.56
   2   1  -3  107.91    3.57
   2  -1   3   98.51    3.38
  -2  -1   3  102.97    3.58
   2   1  -3  104.18    3.36
   2   1   3  101.01    3.72
  -2   1   3  101.72    3.40
   2   1  -3  105.49    3.69
  -2  -1   3  109.79    3.75
   2   1  -3  107.46    3.79
   2  -1  -3  100.17    3.47
  -2   1   3  103.60    3.38
  -2   1  -3   97.70    3.55
  -2   1   3   99.58    3.77
   2  -1  -3  101.89    3.65
   2  -1  -3   99.08    3.49
   2  -1  -3  104.50    3.49
  -2   1   3  104.22    3.48
   2   1  -3  104.25    3.69
  -2   1  -3  105.00    3.56
   2   1  -3  109.02    3.70
  -2   1   3   97.13    3.49
  -2  -1   3  108.11    3.69
   2  -1  -3  102.53    3.31
  -2   1   3   97.10    3.50
   2  -1  -3  105.95    3.55
  -2  -1   3  103.88    3.75
  -2  -1  -3  114.19    3.64
  -2   1  -3  101.98    3.47
  -2  -1  -3  104.20    3.75
   2  -1  -3   99.52    3.34
  -2  -1   4  156.57    5.49
  -2   1  -4  154.07    5.41
  -2  -1  -4  164.49    5.17
   2  -1   4  170.24    5.12
   2   1  -4  158.17    5.43
   2  -1  -4  153.62    5.28
  -2  -1   4  145.18    5.51
  -2   1  -4  172.99    5.20
  -2  -1   4  156.49    5.58
  -2   1  -4  159.74    5.60
  -2   1  -4  163.54    5.37
   2   1  -4  153.02    5.01
  -2   1   4  155.03    5.36
   2   1  -4  153.54    5.44
  -2  -1  -4  160.55    5.30
   2  -1   4  160.65    5.42
  -2   1  -4  161.79    5.28
   2  -1  -4  155.85    5.35
  -2  -1   4  161.02    5.46
   2  -1   4  156.91    5.43
   2  -1   4  169.41    5.23
  -2   1   4  152.62    5.33
  -2   1   4  160.17    5.04
  -2  -1   4  158.02    5.28
  -2  -1   4  160.21    5.30
   2  -1   4  164.64    5.24
   2  -1  -4  146.84    5.24
   2  -1  -4  154.98    5.45
  -2  -1   4  163.72    5.52
  -2  -1  -4  171.30    5.33
  -2  -1  -4  161.38    5.55
  -2  -1   4  156.64    5.23
  -2   1   4  164.04    5.51
  -2  -1   4  159.82    5.44
  -2  -1   4  159.61    5.50
  -2   1   4  160.80    5.17
  -2   1   4  148.26    5.27
   2  -1  -4  153.94    5.18
   2  -1   4  164.14    5.20
   2  -1  -4  161.08    5.26
   2   1  -4  156.16    5.07
  -2   1   4  153.56    5.56
   2   1   4  162.12    5.35
   2   1  -4  150.87    5.23
  -2   1   4  152.62    5.21
  -2   1   4  155.56    5.13
   2   1  -4  157.01    5.40
   2   1  -4  156.38    5.20
  -2   1  -4  164.10    5.21
  -2  -1  -4  163.23    5.55
  -2  -1   4  153.24    5.55
  -2  -1   4  159.78    5.07
  -2   1  -4  165.98    5.09
  -2  -1   4  164.48    5.25
   2   1  -4  154.32    5.34
   2   1   4  159.20    5.55
   2   1  -4  156.37    5.60
   2   1   4  164.94    5.62
   2  -1   4  166.72    5.35
   2  -1   4  166.57    5.47
   2  -1  -4  159.99    5.65
   2   1  -4  154.06    5.39
  -2  -1  -4  166.84    5.54
  -2   1   5    0.12    0.08
  -2   1  -5    0.47    0.14
  -2  -1  -5    0.32    0.19
   2   1   5    0.13    0.11
   2  -1  -5    0.05    0.16
  -2   1   5    0.04    0.18
   2  -1   5   -0.06    0.20
  -2   1   5    0.07    0.13
  -2   1   5    0.09    0.29
   2  -1  -5    0.13    0.13
  -2  -1  -5    0.06    0.23
  -2   1   5    0.27    0.16
  -2  -1   5    0.04    0.16
  -2   1   5    0.45    0.22
   2  -1  -5    0.20    0.19
  -2  -1   5    0.06    0.21
   2   1  -5    0.30    0.22
   2  -1   5    0.39    0.23
  -2  -1  -5    0.07    0.18
   2  -1   5    0.20    0.19
  -2  -1   5    0.33    0.24
   2  -1  -5    0.29    0.22
   2  -1  -5   -0.26    0.29
  -2   1  -5    0.26    0.17
   2   1   5    0.08    0.23
  -2   1  -5    0.11    0.17
  -2   1   5    0.22    0.13
  -2  -1   5    0.21    0.19
  -2  -1  -5   -0.05    0.18
  -2   1  -5    0.32    0.20
  -2   1   5   -0.11    0.21
  -2  -1   5    0.15    0.30
  -2   1  -5    0.08    0.23
   2   1  -5    0.37    0.11
  -2  -1   5    0.07    0.14
   2   1  -5   -0.06    0.17
  -2   1   5    0.06    0.19
  -2   1   5    0.17    0.11
   2   1  -5    0.18    0.20
  -2  -1   5   -0.07    0.22
   2  -1   5    0.36    0.15
  -2   1  -5    0.59    0.25
   2   1  -5    0.18    0.13
  -2  -1   5    0.07    0.25
   2  -1   5    0.19    0.20
  -2  -1  -5    0.37    0.22
  -2  -1   5    0.74    0.33
   2   1  -5    0.08    0.22
   2  -1   5    0.34    0.29
  -2   1  -5    0.22    0.18
   2   1   5    0.07    0.27
   2   1  -5    0.15    0.09
  -2  -1   5    0.14    0.17
  -2  -1  -5    0.20    0.14
   2  -1   5    0.44    0.21
  -2  -1   5    0.24    0.26
   2  -1  -5    0.04    0.14
  -2   1  -5    0.28    0.19
  -2  -1  -5    0.07    0.18
  -2   1   5   -0.07    0.22
   2   1  -6    5.98    0.60
  -2  -1   6    7.21    0.61
  -2  -1   6    7.18    0.68
   2  -1  -6    6.09    0.65
  -2  -1  -6    5.88    0.57
   2  -1   6    3.41    0.51
   2  -1  -6    7.28    0.58
  -2   1   6    6.78    0.52
   2   1  -6    6.93    0.38
   2   1   6    5.09    0.43
  -2   1  -6    5.34    0.58
  -2  -1   6    6.72    0.66
  -2  -1  -6    6.66    0.66
   2   1  -6    6.18    0.41
  -2  -1   6    6.80    0.64
   2  -1  -6    7.94    0.66
  -2   1   6    6.68    0.33
   2  -1  -6    6.72    0.75
   2   1  -6    6.39    0.63
  -2  -1   6    6.92    0.75
  -2   1  -6    5.09    0.58
  -2   1  -6    5.79    0.57
   2  -1   6    5.87    0.62
   2  -1   6    5.30    0.33
   2   1   6    5.34    0.46
  -2   1  -6    5.20    0.56
   2  -1   6    4.71    0.51
  -2  -1  -6    5.40    0.51
   2   1   6    4.98    0.69
  -2  -1   6    6.37    0.61
  -2  -1   6    7.56    0.77
  -2  -1   6    6.95    0.56
  -2   1   6    7.76    0.67
   2  -1   6    5.74    0.63
  -2  -1  -6    5.11    0.43
   2  -1   6    4.08    0.38
  -2  -1  -6    4.98    0.59
  -2  -1   6    5.98    0.63
  -2  -1   6    6.06    0.51
  -2   1   6    7.73    0.68
  -2   1   6    8.19    0.56
  -2   1   6    6.79    0.76
   2   1  -6    6.64    0.62
  -2  -1  -6    6.00    0.62
   2   1   6    4.81    0.61
  -2  -1  -6    5.56    0.56
   2  -1  -6    6.63    0.46
  -2   1   6    8.28    0.67
  -2   1  -6    4.40    0.51
  -2  -1   6    4.86    0.55
   2   1   6    3.40    0.56
  -2   1  -6    6.06    0.70
  -2  -1  -6    4.98    0.50
  -2  -1  -6    6.18    0.62
  -2   1  -6    5.47    0.52
  -2   1   6    6.87    0.61
  -2   1  -6    4.41    0.46
   2  -1   6    5.98    0.72
  -2  -1   6    6.22    0.45
  -2   1   6    7.69    0.47
   2   1  -6    5.73    0.69
   2  -1   6    3.84    0.48
  -2   1   6    6.50    0.69
   2  -1   6    5.80    0.35
  -2   1  -6    4.73    0.39
  -2   1  -7  110.74    3.72
   2  -1   7  111.27    3.66
  -2  -1  -7  116.49    4.06
  -2  -1   7  113.19    4.43
  -2   1   7  100.82    3.83
   2   1   7  110.39    4.33
  -2  -1  -7  115.88    3.82
  -2  -1   7  112.04    3.71
   2  -1   7  115.57    4.54
  -2  -1  -7  117.22    3.94
   2   1   7  115.73    3.91
   2  -1  -7  105.32    3.73
  -2  -1   7  111.57    4.13
  -2   1   7  108.87    3.72
   2  -1   7  103.29    4.05
  -2  -1   7  118.67    4.53
  -2   1   7  111.05    3.88
  -2   1   7  104.23    4.20
   2  -1   7  107.37    4.21
   2   1  -7  114.22    4.20
   2   1   7  116.03    4.57
  -2   1  -7  108.86    4.12
  -2  -1  -7  119.39    4.28
  -2   1  -7  108.15    3.84
   2   1  -7  119.93    4.22
   2   1   7  116.75    3.91
  -2   1  -7  111.40    4.22
  -2  -1   7  112.87    4.15
   2  -1  -7  110.90    4.48
  -2   1  -7  113.37    4.33
   2  -1  -7  114.64    4.18
  -2  -1   7  109.05    4.17
   2   1   7  113.15    4.35
   2   1  -7  112.02    4.12
  -2  -1  -7  113.43    4.14
  -2   1   7  109.35    4.32
  -2   1  -7  114.57    4.21
  -2   1   7  107.35    4.09
  -2   1   7  106.60    4.48
  -2   1  -7  106.18    3.88
   2  -1   7  110.10    3.56
   2  -1   7  107.18    3.73
  -2  -1   7  114.51    4.52
  -2  -1  -7  111.42    4.17
   2  -1   7  110.33    4.26
  -2  -1   7  121.26    3.97
  -2  -1   7  112.75    4.24
   2  -1   7  115.18    4.32
  -2   1  -7  109.62    4.42
  -2  -1  -7  114.44    4.12
  -2   1  -7  108.91    4.07
  -2   1  -7  108.28    4.11
  -2  -1   7  114.27    4.18
  -2  -1  -7  113.94    4.17
  -2  -1   7  114.98    3.90
  -2   1  -7  107.26    4.14
  -2   1   7  116.49    4.19
  -2  -1  -7  117.09    4.29
  -2  -1   7  120.10    3.75
  -2   1   7  107.18    4.11
   2  -1  -7  111.11    4.01
  -2  -1   7  114.05    4.22
   2  -1  -7  106.39    4.29
   2  -1   7  108.31    4.03
  -2   1  -8    5.55    0.78
  -2   1   8    6.10    0.69
  -2   1   8    6.22    0.85
  -2  -1   8    5.76    0.65
   2  -1  -8    4.42    0.40
  -2   1  -8    5.54    0.62
  -2   1  -8    7.45    0.76
  -2  -1  -8    5.63    0.50
   2  -1  -8    5.11    0.75
  -2  -1   8    4.28    0.56
  -2   1  -8    5.85    0.66
  -2  -1  -8    5.87    0.67
   2  -1   8    6.19    0.72
   2  -1   8    6.98    0.74
  -2  -1  -8    5.19    0.61
  -2   1   8    4.43    0.62
   2  -1  -8    5.00    0.63
   2  -1  -8    5.79    0.60
  -2   1   8    5.21    0.65
  -2   1  -8    7.72    0.81
  -2   1  -8    7.71    0.58
   2   1   8    5.81    0.76
   2  -1   8    6.92    0.47
   2  -1   8    6.45    0.34
  -2  -1  -8    5.37    0.49
  -2  -1  -8    5.30    0.69
  -2  -1   8    4.84    0.38
  -2   1   8    6.39    0.62
  -2   1   8    5.62    0.57
   2  -1   8    6.52    0.69
  -2  -1   8    5.44    0.49
  -2  -1   8    4.93    0.60
  -2  -1   8    4.93    0.48
   2  -1   8    7.66    0.90
  -2  -1  -8    5.36    0.64
  -2   1   8    6.20    0.53
  -2  -1   8    4.99    0.60
  -2  -1  -8    5.99    0.63
  -2  -1   8    5.06    0.36
  -2  -1   8    4.31    0.39
   2   1   8    4.88    0.68
   2  -1   8    6.11    0.62
   2  -1   8    6.50    0.73
  -2   1   8    5.59    0.50
   2   1  -8    5.19    0.64
  -2  -1  -8    7.23    0.67
  -2  -1   8    6.36    0.72
  -2   1  -8    6.12    0.69
  -2  -1  -8    5.79    0.65
  -2   1  -8    5.46    0.49
  -2  -1  -8    6.86    0.75
   2   1   8    5.91    0.56
  -2  -1   8    5.55    0.78
   2   1   8    5.81    0.79
  -2   1   8    6.72    0.78
   2  -1   8    6.03    0.44
   2   1   8    4.97    0.50
  -2  -1   8    5.44    0.78
  -2  -1   8    4.63    0.47
  -2   1  -8    7.32    0.69
  -2   1  -8    5.59    0.63
  -2  -1   8    3.40    0.64
  -2   1   8    5.61    0.63
  -2  -1   9  343.80   10.53
   2  -1   9  345.80   10.17
   2   1   9  332.76   11.22
  -2  -1   9  324.30   10.96
   2  -1   9  333.67   11.53
   2   1   9  339.13   10.79
  -2  -1   9  312.04   10.34
   2  -1  -9  312.44   10.83
   2  -1  -9  333.05   11.07
  -2   1  -9  341.52   10.60
  -2   1   9  308.74   10.74
  -2   1   9  318.25   10.94
  -2  -1  -9  338.90   10.50
   2   1   9  348.07   10.70
  -2  -1   9  328.71   10.99
  -2  -1   9  328.64   11.38
   2  -1   9  338.67   10.45
  -2  -1  -9  337.95   10.99
  -2  -1   9  329.00   10.30
  -2  -1  -9  336.43   10.48
  -2   1  -9  320.61   11.08
  -2  -1  -9  330.36   11.09
   2   1   9  320.67   11.27
   2  -1   9  348.85   11.24
  -2  -1  -9  344.73   10.36
  -2   1   9  321.75   10.55
  -2  -1  -9  336.94   10.95
  -2  -1   9  321.14   11.06
  -2   1  -9  322.64   11.37
  -2   1   9  331.43   11.49
  -2  -1   9  330.18   10.43
  -2  -1   9  339.97   11.52
  -2   1   9  324.14   10.60
  -2  -1  -9  332.67   11.18
  -2   1   9  314.39   10.96
  -2  -1   9  334.43   10.21
  -2  -1  -9  338.55   10.98
  -2   1  -9  320.00   11.20
  -2   1   9  311.03   11.09
   2   1   9  342.72   11.62
  -2   1   9  320.10   11.23
  -2   1  -9  345.98   11.04
  -2   1   9  311.75   10.97
  -2   1  -9  324.09   11.03
  -2   1  -9  336.20   11.00
   2   1   9  340.21   11.10
   2  -1   9  330.82   10.99
  -2  -1   9  311.34   11.28
  -2   1  -9  336.25   10.52
  -2   1  -9  341.45   11.10
  -2  -1  -9  343.95   11.14
  -2  -1   9  337.89   11.04
  -2  -1  -9  339.99   10.89
  -2  -1   9  319.43   10.56
   2  -1   9  346.42   11.27
  -2   1   9  315.65   10.79
   2  -1   9  337.70   11.15
  -2  -1   9  326.35   10.49
  -2  -1  10   30.76    1.77
   2  -1  10   27.68    1.78
  -2   1 -10   28.42    1.35
  -2  -1 -10   26.75    1.64
  -2  -1 -10   28.07    1.28
  -2  -1  10   32.58    2.04
  -2  -1  10   30.59    1.36
  -2  -1  10   30.61    1.78
  -2  -1 -10   30.23    1.63
  -2   1  10   30.99    1.77
   2   1  10   24.70    1.79
  -2   1  10   32.34    1.69
  -2   1  10   32.07    2.09
   2  -1  10   29.59    1.86
   2   1  10   29.24    1.51
  -2   1 -10   27.99    1.84
  -2  -1  10   34.57    1.86
  -2  -1  10   31.57    1.33
  -2   1  10   35.21    1.86
   2  -1  10   28.39    1.66
  -2   1 -10   31.29    1.81
  -2   1  10   32.60    1.68
   2  -1  10   28.73    1.73
   2  -1  10   29.56    1.36
  -2  -1  10   31.41    1.44
  -2   1  10   29.89    1.42
  -2  -1  10   30.08    1.32
  -2   1  10   27.95    1.80
  -2  -1 -10   26.83    1.26
  -2  -1  10   30.62    1.75
   2  -1  10   29.57    1.84
  -2   1 -10   29.24    1.72
   2  -1 -10   35.54    1.88
  -2   1 -10   26.88    1.73
  -2  -1 -10   30.53    1.86
  -2  -1  10   30.55    1.72
  -2  -1 -10   27.61    1.74
  -2   1  10   30.97    1.93
   2   1  10   27.17    2.01
  -2  -1 -10   28.31    1.66
  -2   1  10   29.25    1.45
  -2   1  10   32.30    1.67
  -2  -1  10   29.34    1.78
  -2  -1 -10   29.94    1.63
   2  -1  10   31.11    2.09
  -2   1 -10   29.36    1.78
  -2   1 -10   30.94    1.45
  -2  -1 -10   29.07    1.72
  -2  -1  10   29.95    1.95
  -2   1 -10   27.63    1.70
  -2   1  10   30.90    1.78
   2   1  10   28.08    1.83
  -2  -1 -10   29.61    1.20
  -2  -1  10   31.30    1.18
   2  -1 -10   31.30    1.08
  -2  -1  10   33.17    2.11
  -2  -1  10   31.89    1.23
  -2  -1 -10   27.53    1.74
   2   1  10   29.11    1.78
   2   1  10   30.64    1.63
   2  -1  11  125.26    4.71
  -2   1 -11  118.89    4.14
  -2  -1 -11  122.07    4.85
  -2   1  11  121.27    4.97
  -2  -1 -11  120.52    4.90
  -2  -1 -11  117.14    4.71
  -2   1  11  116.81    4.73
   2  -1  11  117.45    5.23
  -2   1  11  119.93    5.20
   2  -1  11  118.80    4.20
  -2  -1  11  123.12    4.90
  -2   1  11  119.38    4.22
   2   1  11  111.45    5.16
   2   1  11  122.95    4.99
   2  -1  11  115.05    4.73
  -2   1  11  116.72    4.58
  -2  -1  11  117.33    3.89
  -2  -1  11  124.03    4.77
   2  -1  11  110.38    4.79
  -2   1  11  118.65    4.71
  -2  -1 -11  121.48    4.67
  -2  -1  11  115.44    4.67
  -2  -1 -11  120.90    4.53
  -2  -1 -11  117.52    4.48
  -2  -1 -11  120.86    3.98
  -2   1 -11  121.86    4.24
  -2   1  11  117.83    4.53
   2   1  11  123.82    4.44
  -2   1 -11  121.82    4.81
  -2  -1  11  125.25    4.82
  -2  -1  11  122.43    4.70
  -2   1  11  124.94    4.69
   2  -1 -11  118.93    3.78
   2  -1  11  120.46    4.95
  -2   1 -11  125.46    5.03
  -2   1  11  123.31    4.31
   2  -1 -11  120.39    3.97
  -2  -1  11  126.84    5.13
  -2  -1  11  115.91    4.20
   2   1  11  127.38    4.61
  -2  -1  11  122.58    4.23
  -2   1  11  119.05    4.87
  -2   1  11  120.85    5.01
  -2  -1  11  117.59    4.77
  -2   1  11  117.51    4.55
   2   1  11  120.14    4.92
  -2  -1  11  125.30    4.02
  -2  -1  11  117.98    4.00
   2   1  11  120.65    4.83
  -2  -1  11  116.51    4.77
  -2   1  11  119.97    4.74
  -2  -1 -11  119.59    4.77
  -2  -1  11  120.50    5.09
  -2   1 -11  119.81    4.73
   2  -1  11  122.58    4.95
   2  -1 -11  120.47    4.83
  -2   1 -11  119.80    4.80
  -2  -1  11  119.71    3.83
  -2  -1 -11  113.90    4.62
  -2  -1  11  115.61    5.16
  -2  -1 -11  117.24    3.86
  -2  -1  11  122.79    4.18
  -2   1 -11  114.14    4.69
   2   1  12   47.25    2.59
  -2  -1  12   47.95    2.70
   2  -1  12   46.24    2.54
  -2  -1  12   49.28    2.69
   2  -1  12   40.16    2.31
  -2  -1  12   40.25    2.40
   2   1  12   39.99    2.16
  -2   1  12   42.39    2.51
  -2   1  12   43.42    2.72
   2  -1  12   46.57    2.35
  -2   1 -12   38.73    2.26
  -2  -1  12   48.93    2.42
  -2  -1  12   45.71    1.92
  -2  -1 -12   41.81    2.36
  -2   1  12   42.13    2.31
  -2   1  12   43.91    1.87
  -2   1  12   41.57    2.18
   2   1  12   40.81    2.03
  -2  -1 -12   38.66    2.17
  -2   1  12   44.36    2.34
  -2  -1  12   43.51    2.67
  -2   1 -12   41.74    2.33
  -2   1  12   46.02    2.59
  -2  -1 -12   43.15    2.36
  -2  -1  12   45.85    2.40
   2  -1 -12   40.26    2.35
  -2   1 -12   39.95    2.47
  -2  -1 -12   41.06    2.10
  -2  -1  12   42.63    2.25
  -2  -1  12   44.92    2.36
  -2  -1  12   44.88    1.87
  -2   1 -12   42.15    2.36
   2  -1  12   43.75    1.91
   2  -1  12   44.53    2.45
  -2  -1  12   44.24    2.42
  -2   1  12   43.33    1.96
   2  -1  12   43.54    2.74
   2  -1  12   40.05    1.85
  -2  -1  12   46.57    2.46
  -2  -1  12   41.32    2.54
  -2   1 -12   43.46    1.88
  -2   1  12   43.99    2.28
   2   1  12   38.25    2.66
  -2   1  12   43.48    2.16
  -2   1  12   46.16    2.28
   2  -1  12   42.49    2.47
  -2   1  12   42.43    2.44
   2   1  12   39.52    2.34
  -2   1  12   43.40    2.33
  -2  -1 -12   40.39    2.05
  -2   1  12   43.47    2.51
   2   1  12   40.64    2.43
  -2  -1  12   42.17    2.27
  -2  -1 -12   41.46    2.41
  -2  -1  13    3.71    0.80
  -2  -1 -13    1.65    0.60
   2   1  13    2.49    0.58
   2   1  13    2.77    0.75
  -2  -1 -13    3.38    0.69
  -2   1  13    3.28    0.71
   2   1  13    3.70    0.88
  -2  -1  13    2.14    0.58
  -2   1  13    3.38    0.61
  -2   1 -13    3.53    0.77
  -2   1  13    3.44    0.69
   2   1  13    3.20    0.74
  -2  -1  13    2.33    0.73
  -2   1  13    2.29    0.56
   2  -1  13    3.88    0.74
   2  -1  13    2.69    0.70
  -2   1  13    3.61    0.72
  -2   1  13    1.61    0.63
   2  -1  13    1.81    0.63
  -2  -1  13    4.45    0.97
  -2   1  13    3.30    0.68
  -2  -1  13    3.34    0.82
  -2  -1  13    2.19    0.58
   2   1  13    3.08    0.71
  -2   1  13    3.16    0.66
  -2  -1  13    2.37    0.61
  -2  -1  13    3.42    0.81
  -2  -1  13    3.10    0.67
  -2   1  13    3.63    0.69
   2  -1  13    2.25    0.64
   2  -1  13    2.83    0.65
  -2  -1  13    3.24    0.65
  -2  -1 -13    2.30    0.48
  -2   1 -13    4.18    0.77
  -2  -1 -13    2.92    0.57
  -2  -1 -13    2.23    0.58
  -2   1  13    2.15    0.85
   2  -1 -13    3.55    0.69
  -2   1  13    2.57    0.62
   2   1  13    2.05    0.47
  -2   1  13    4.11    0.69
   2  -1  13    2.84    0.82
  -2   1  13    4.83    0.88
  -2  -1  13    1.99    0.61
  -2  -1  13    3.17    0.63
  -2   1 -13    2.86    0.61
  -2   1  13    3.12    0.69
  -2  -1  14    8.30    0.97
  -2  -1  14    7.91    1.01
  -2   1  14    8.11    0.97
  -2   1  14    9.90    1.19
  -2   1  14    8.04    1.13
   2   1  14    9.79    1.18
   2  -1  14    9.20    1.10
  -2   1  14    7.93    0.99
   2  -1  14    8.56    1.11
  -2   1  14    9.15    1.35
  -2  -1  14    7.32    1.07
  -2   1  14    8.50    1.10
  -2   1  14    9.22    1.04
  -2   1  14    7.31    0.98
   2  -1 -14    9.63    1.09
  -2   1 -14    7.49    1.02
  -2  -1  14    8.36    1.00
  -2   1  14    8.19    1.08
  -2   1 -14    9.87    1.10
  -2  -1  14    7.33    1.04
  -2  -1  14    8.22    1.17
  -2   1  14    8.70    0.97
  -2   1  14    9.92    1.21
  -2  -1 -14    9.18    1.08
  -2  -1 -14    7.95    1.05
  -2   1 -14    9.95    1.26
   2   1  14    7.10    1.26
  -2  -1  14    9.60    1.15
  -2  -1  14    7.99    1.16
   2  -1  14    8.96    1.16
  -2  -1 -14    8.70    0.86
  -2  -1  14    9.53    1.07
   2  -1  14    6.64    0.94
   2   1  14   10.95    1.22
  -2  -1  14    7.43    1.01
  -2   1  14    7.74    0.89
  -2  -1  14   10.07    1.38
   2  -1  14    7.91    1.08
  -2   1  14    9.14    1.01
  -2  -1  14    8.21    1.08
  -2   1  14   10.27    1.09
  -2  -1  14    9.26    1.04
  -2  -1 -14    8.50    1.05
   2  -1  14   11.60    1.44
   2   1  14    8.85    1.18
  -2  -1  14    7.76    1.08
  -2  -1  15    0.96    0.58
  -2  -1  15    1.69    0.71
  -2  -1  15    0.85    0.69
  -2  -1  15    0.39    0.62
  -2   1  15    0.85    0.63
  -2  -1  15    1.01    0.61
  -2   1  15    0.14    0.50
  -2  -1  15    0.57    0.48
  -2  -1 -15    0.31    0.55
  -2   1  15    0.36    0.46
   2  -1  15    1.09    0.74
  -2  -1  15    0.61    0.58
  -2   1  15    0.13    0.41
  -2  -1  15    0.68    0.58
   2  -1  15    0.58    0.59
  -2   1  15    1.31    0.70
   2  -1  15    1.25    0.56
   2  -1  15    0.15    0.59
  -2   1  15    0.28    0.52
   2  -1  15    0.87    0.65
  -2   1  15    0.16    0.52
  -2   1  15    0.41    0.51
  -2   1 -15    0.30    0.45
   2  -1 -15    1.83    0.63
  -2   1  15    0.16    0.59
  -2  -1  15    0.78    0.61
  -2   1 -15    0.18    0.58
   2  -1  15    0.52    0.51
  -2  -1 -15    0.88    0.57
  -2   1  15   -0.14    0.52
   2   1  15    2.01    0.89
  -2  -1  15    1.25    0.56
   2  -1  15    0.55    0.54
  -2  -1  15    0.94    0.56
  -2   1  15   -0.20    0.75
  -2  -1  15    0.47    0.54
  -2  -1  15    0.87    0.59
  -2   1  15    0.36    0.49
  -2   1  15    0.53    0.51
  -2  -1  15    1.21    0.84
   2   1  15    1.26    0.67
   2   1  15    0.82    0.69
  -2  -1  16    4.56    1.05
  -2   1  16    5.51    1.13
  -2  -1  16    3.66    0.79
  -2   1  16    5.03    0.88
  -2  -1  16    5.86    1.16
  -2  -1  16    5.27    0.95
   2  -1  16    5.79    1.22
  -2  -1  16    4.62    1.02
  -2   1  16    4.22    0.83
  -2   1  16    3.49    0.81
   2  -1  16    3.15    0.89
  -2  -1  16    3.63    0.93
  -2  -1  16    4.97    0.90
   2   1  16    5.64    1.06
   2  -1  16    4.86    1.02
  -2  -1  16    5.24    0.98
   2  -1  16    3.68    0.83
   2   1  16    4.04    1.04
  -2  -1  16    4.25    0.84
   2  -1  16    2.93    0.80
  -2   1  16    4.30    0.85
  -2  -1 -16    3.61    0.86
   2  -1  16    2.49    0.84
  -2   1  16    5.24    0.87
   2  -1 -16    3.42    0.86
  -2  -1 -16    3.17    0.80
  -2   1  16    3.58    0.85
  -2   1  17  222.07    8.19
  -2  -1  17  221.41    8.47
  -2   1  17  220.77    8.23
   2  -1  17  203.96    8.49
  -2   1  17  207.73    7.99
  -2   1  17  207.42    8.14
   2   1  17  209.14    9.00
  -2  -1  17  210.20    8.20
  -2   1  17  231.08    8.58
  -2  -1 -17  223.72    8.45
   2  -1  17  213.99    8.20
  -2  -1 -17  210.54    8.29
   2  -1 -17  217.27    8.40
   2  -1  17  224.98    8.69
  -2  -1  17  212.80    8.36
  -2  -1  17  215.92    8.83
   2  -1  17  201.65    8.89
  -2   1  18   24.56    2.35
   2  -1  18   21.74    2.04
  -2  -1  18   20.37    2.15
  -2  -1 -18   26.87    2.12
  -2   1  18   22.74    1.85
   2  -1  18   29.57    2.56
   2   1  18   28.13    2.53
  -2   1  18   21.44    1.86
  -2   1  18   22.89    1.92
   2  -1  18   27.95    2.27
  -2  -1  18   22.40    1.97
  -2  -1  18   23.23    2.05
  -2  -1  18   22.63    1.92
   2  -1 -18   25.22    2.06
  -2  -1 -18   21.52    1.93
   2  -1  19    3.55    1.19
  -2  -1  19    4.26    0.96
  -2  -1  19    3.49    1.04
  -2   1  19    2.30    0.81
  -2  -1  19    4.15    0.99
  -2  -1  19    6.00    1.31
   2  -1  19    4.47    1.09
   2   1  19    3.91    1.30
  -2  -1 -19    5.22    1.09
  -2   1  19    1.81    0.80
  -2   1  19    3.21    1.14
  -2  -1  20    2.28    0.92
   2   1  20    1.76    1.09
   2  -1  20    2.11    1.08
  -2   1  20    2.80    1.12
  -2  -1  20    2.16    0.87
  -2   1  20    1.35    0.80
   2  -1  20    5.45    1.42
  -2  -1 -20    4.71    1.16
  -2  -1  20    3.42    1.10
  -2  -1  20    2.60    0.96
   2  -1  21   13.58    1.81
  -2  -1  21   11.28    1.80
  -2  -1 -21   12.79    1.58
  -2  -1  21   11.19    1.70
   2   1  21   14.98    2.07
  -2   1  21   10.24    1.81
   2  -1  21   16.19    2.19
  -2  -1  21    9.98    1.46
  -2  -1  21   10.01    1.50
  -2   1  21    8.78    1.39
   2  -1  22  102.71    5.41
  -2  -1  22  103.53    5.67
  -2  -1  22  100.00    5.15
  -2   1  22   96.92    5.67
  -2  -1  22  102.25    5.11
  -2  -1 -22   98.55    5.05
   2   1  22   92.72    5.67
   2   1  22  107.26    5.47
  -2  -1  22   98.91    5.24
   2  -1  22   91.88    5.60
  -2  -1  23    1.25    0.88
  -2   1  23    3.48    1.45
   2  -1  23    1.35    1.12
  -2  -1  23    0.69    0.74
   2  -1  23    0.97    1.17
   2   1  23    0.52    0.80
  -2   1  23    1.71    0.97
   2   1  23   -0.33    1.12
  -2   1  24    3.29    1.30
  -2   1  24    3.27    1.42
  -2  -1  24    3.90    1.27
  -2  -1  24    4.61    1.26
   2  -1  24    7.05    1.69
   2   1  24    5.48    1.65
   3   1   0    0.12    0.21
  -3  -1   0    0.08    0.19
  -3  -1   0    0.10    0.25
  -3   1   0    0.03    0.17
   3  -1   0    0.19    0.23
   3   1   0    0.25    0.24
   3  -1   0   -0.14    0.27
  -3  -1   0    0.07    0.17
   3   1   0    0.40    0.19
  -3  -1   0    0.17    0.25
   3   1   0    0.50    0.36
  -3   1   0    0.07    0.25
   3  -1   0    0.05    0.18
   3  -1   0    0.04    0.19
  -3  -1   0    0.36    0.31
   3   1   0    0.19    0.22
  -3   1   0   -0.03    0.14
  -3   1   0    0.19    0.21
  -3  -1   1  514.48   16.16
   3  -1   1  512.43   15.84
   3   1   1  502.68   16.13
   3  -1   1  533.26   15.88
   3  -1  -1  499.06   15.88
  -3   1  -1  484.16   15.84
  -3   1  -1  498.74   15.78
   3  -1  -1  497.91   15.83
   3   1   1  526.54   15.88
  -3   1   1  502.26   15.83
  -3  -1  -1  525.81   16.00
  -3  -1   1  500.59   15.70
   3   1  -1  510.36   15.92
   3   1   1  512.31   15.83
   3  -1  -1  484.70   15.68
   3  -1   1  517.16   15.57
   3  -1  -1  512.38   15.91
   3   1  -1  495.17   16.10
  -3   1   1  502.43   15.48
  -3  -1  -1  516.96   15.81
   3  -1   1  525.77   15.75
   3  -1   1  514.12   15.85
   3  -1  -1  495.70   15.81
  -3  -1  -1  494.52   15.88
   3   1  -1  492.13   15.96
  -3  -1   1  523.28   15.98
  -3   1   1  501.39   16.06
   3   1   1  506.93   16.04
  -3  -1  -1  520.46   15.73
   3  -1  -1  507.73   15.44
   3  -1   1  528.17   16.17
   3  -1  -1  502.84   15.83
   3   1  -1  513.24   16.04
  -3   1  -1  513.60   15.67
  -3   1  -1  522.01   15.85
  -3   1  -1  512.40   16.09
  -3   1  -1  517.54   15.58
  -3  -1   1  497.21   15.94
   3  -1  -1  495.48   15.71
   3   1  -2  240.79    8.00
   3  -1  -2  236.04    7.46
   3   1   2  233.38    7.73
  -3   1   2  238.62    7.87
   3  -1  -2  234.44    7.69
   3  -1   2  239.67    7.77
   3  -1  -2  248.40    7.47
  -3   1  -2  236.29    8.00
   3  -1   2  245.88    7.70
   3   1  -2  233.14    7.94
   3   1   2  234.43    7.91
  -3   1  -2  246.50    7.74
   3   1  -2  231.13    7.80
  -3   1  -2  240.02    7.62
   3  -1  -2  240.06    7.75
   3   1  -2  218.49    7.34
  -3   1  -2  245.32    7.40
   3   1   2  238.63    7.55
  -3   1  -2  245.20    7.80
   3  -1  -2  241.90    7.81
   3   1  -2  232.52    7.84
  -3  -1   2  235.22    7.39
   3   1  -2  234.98    7.91
  -3  -1  -2  234.45    7.75
  -3   1   2  242.16    7.72
   3  -1   2  243.89    7.74
  -3   1  -2  244.30    7.43
  -3   1   2  244.90    7.50
   3  -1  -2  240.98    7.79
   3  -1   2  244.64    7.57
   3   1  -2  229.33    7.99
  -3   1  -2  243.48    7.83
  -3  -1  -2  237.15    7.78
  -3  -1   2  242.43    7.87
  -3   1   2  235.23    7.89
  -3   1  -2  236.72    7.66
   3   1  -2  227.62    7.82
   3  -1  -2  238.16    8.02
   3  -1  -2  241.83    7.69
   3  -1  -2  241.52    7.57
   3  -1  -2  246.76    7.64
   3  -1   2  248.28    7.79
   3  -1   2  237.32    8.04
   3  -1  -2  241.53    7.75
  -3   1   2  236.63    7.73
  -3  -1   2  242.95    8.05
   3   1  -2  238.31    7.98
  -3   1   3    0.49    0.27
  -3  -1   3    0.11    0.22
  -3  -1   3    0.07    0.25
  -3   1  -3    0.35    0.21
   3   1   3    0.19    0.23
   3   1   3    0.19    0.18
  -3  -1   3    0.18    0.12
   3   1  -3    0.49    0.25
  -3  -1   3    0.46    0.29
   3  -1   3    0.49    0.28
  -3  -1   3   -0.13    0.26
  -3   1  -3    0.36    0.18
   3  -1  -3    0.26    0.11
   3  -1  -3    0.59    0.33
  -3   1  -3    0.44    0.20
   3   1  -3    0.13    0.24
   3  -1  -3    0.76    0.23
   3  -1  -3    0.28    0.18
  -3   1   3    0.34    0.16
   3   1  -3    0.16    0.26
   3   1  -3    0.18    0.21
  -3  -1   3    0.55    0.31
   3   1   3    0.39    0.22
   3  -1   3    0.75    0.22
   3   1  -3    0.13    0.24
   3   1  -3   -0.06    0.20
   3  -1  -3    0.62    0.22
  -3   1  -3    1.30    0.28
  -3   1  -3    0.38    0.12
   3   1  -3   -0.05    0.20
  -3   1   3    0.36    0.16
   3  -1   3    0.24    0.26
  -3   1  -3    0.09    0.15
   3  -1  -3    0.34    0.14
  -3   1   3    0.26    0.21
  -3  -1  -3    0.33    0.29
  -3  -1  -3    0.31    0.25
  -3   1   3    0.77    0.19
  -3   1   3    0.05    0.17
  -3   1   3    0.48    0.21
   3  -1   3    0.30    0.19
  -3   1   3    0.14    0.17
  -3   1   3    0.50    0.31
   3  -1  -3    0.68    0.22
  -3  -1  -3    0.27    0.20
   3   1  -3    0.20    0.27
  -3  -1   3    0.23    0.22
   3  -1  -3    0.05    0.18
   3   1  -3    0.07    0.19
   3  -1   3    0.45    0.14
  -3   1   3    0.84    0.27
  -3  -1   3    0.25    0.27
   3  -1   3    0.52    0.24
   3  -1  -3    0.63    0.21
   3  -1  -3    0.41    0.16
   3  -1  -4  544.99   16.84
  -3   1   4  548.91   17.05
   3   1  -4  549.91   17.28
  -3   1   4  558.82   17.20
  -3   1  -4  546.21   16.95
  -3   1   4  549.67   16.95
   3  -1  -4  551.54   17.13
   3   1   4  553.76   16.97
   3  -1   4  545.19   17.11
  -3  -1  -4  541.85   16.85
  -3  -1   4  538.66   17.36
  -3  -1   4  558.10   17.36
   3   1   4  550.13   17.33
  -3   1  -4  528.36   16.86
   3   1   4  517.29   17.13
  -3  -1   4  551.88   17.33
   3   1  -4  556.39   16.88
  -3  -1   4  561.40   16.82
   3  -1  -4  544.64   16.70
  -3   1  -4  544.93   17.11
  -3   1  -4  552.37   17.11
   3  -1   4  547.60   17.10
   3  -1  -4  563.21   16.99
   3  -1  -4  545.86   17.14
  -3  -1   4  540.91   17.37
   3   1  -4  551.61   17.18
  -3   1  -4  539.15   17.17
  -3   1   4  553.68   16.95
  -3  -1   4  500.07   17.07
   3  -1  -4  539.80   17.00
  -3  -1  -4  522.68   17.24
   3   1  -4  551.82   17.02
   3   1  -4  547.49   17.22
   3   1  -4  524.20   17.16
  -3   1   4  554.45   16.81
   3  -1  -4  559.47   16.94
   3  -1   4  538.39   16.82
   3   1  -4  550.39   17.05
   3   1  -4  541.93   17.20
  -3   1  -4  544.78   16.78
   3  -1   4  516.31   17.02
   3  -1  -4  541.00   16.97
  -3  -1  -4  545.86   17.27
  -3   1  -4  524.81   17.35
  -3   1   4  543.52   16.97
   3  -1  -4  556.27   17.57
  -3   1   4  541.35   17.45
   3  -1  -4  556.53   17.35
  -3   1   4  547.99   16.97
   3  -1   4  522.53   17.22
   3   1  -4  536.16   16.68
   3   1  -4  555.75   17.26
   3   1  -4  562.51   17.46
  -3   1   4  549.55   17.19
   3  -1   4  544.85   16.96
  -3   1   4  532.96   17.22
  -3  -1   4  559.63   17.20
   3   1  -4  550.32   17.25
  -3  -1   4  548.58   17.31
   3  -1  -4  555.20   16.60
   3   1  -5   16.99    1.04
  -3  -1   5   16.76    1.17
   3  -1   5   15.68    0.90
  -3  -1   5   13.99    1.07
  -3   1  -5   15.21    1.03
  -3   1   5   17.11    1.10
  -3   1  -5   15.32    0.97
   3  -1   5   15.36    0.70
   3   1  -5   15.74    1.19
  -3  -1  -5   13.83    1.09
  -3   1   5   16.95    1.07
  -3  -1  -5   14.82    1.10
   3  -1   5   13.92    0.84
  -3   1   5   14.05    1.14
   3   1  -5   15.99    1.03
  -3   1  -5   12.52    0.78
   3   1   5   15.81    1.13
  -3   1   5   15.32    0.88
   3  -1  -5   16.47    1.25
   3  -1  -5   12.32    0.94
  -3  -1   5   15.89    1.06
   3   1   5   15.45    0.90
  -3   1   5   13.74    0.83
   3  -1  -5   13.79    0.90
   3   1  -5   15.51    0.89
  -3  -1   5   15.24    1.08
  -3   1  -5   14.24    0.96
   3  -1  -5   15.10    1.03
   3   1  -5   14.87    0.80
  -3   1   5   14.36    0.96
  -3   1   5   13.22    0.89
  -3  -1  -5   16.49    0.80
   3  -1   5   15.70    1.01
  -3   1   5   14.57    1.05
  -3  -1  -5   15.29    1.00
   3  -1   5   14.62    1.05
  -3  -1   5   14.69    0.84
   3  -1  -5   14.63    0.87
  -3  -1  -5   17.32    0.91
   3  -1   5   14.95    0.78
  -3   1   5   15.74    0.76
   3  -1  -5   14.58    0.89
   3   1  -5   14.02    1.02
   3   1   5   14.15    0.96
  -3  -1   5   15.36    1.12
   3  -1   5   14.47    0.98
   3   1   5   16.80    1.18
  -3  -1  -5   17.38    1.12
  -3   1   5   14.98    0.89
  -3   1  -5   13.29    1.08
   3  -1  -5   13.87    0.86
  -3   1  -5   15.42    0.93
   3   1  -5   15.01    1.03
   3   1  -5   16.41    1.04
  -3  -1   5   16.36    1.11
  -3  -1   5   16.41    1.18
  -3   1  -5   14.74    0.85
   3  -1  -5   14.94    0.67
  -3  -1   5   16.33    0.99
   3  -1  -5   14.45    0.89
   3  -1  -6   43.24    1.96
  -3  -1  -6   46.67    2.28
  -3  -1   6   43.75    2.18
  -3  -1   6   45.26    2.12
   3  -1   6   43.16    2.03
  -3  -1   6   43.86    2.31
  -3   1   6   46.14    2.12
   3   1  -6   42.91    2.09
  -3   1   6   43.02    2.00
  -3   1   6   44.01    1.88
  -3   1  -6   44.09    2.09
  -3  -1   6   46.28    2.18
   3  -1  -6   41.98    1.86
  -3  -1  -6   52.71    2.27
  -3   1  -6   42.64    1.99
   3  -1  -6   43.59    1.54
  -3  -1   6   42.27    1.98
   3  -1  -6   42.91    1.90
  -3  -1   6   45.04    2.21
   3  -1  -6   44.82    2.08
  -3   1   6   44.98    1.86
  -3  -1   6   42.38    2.21
  -3   1  -6   43.06    1.80
   3  -1   6   42.27    2.06
   3  -1   6   43.63    1.92
  -3   1  -6   42.37    1.92
  -3  -1  -6   49.39    1.74
   3  -1  -6   44.21    1.86
  -3   1   6   42.78    2.28
  -3   1  -6   43.63    2.29
   3  -1   6   43.28    2.15
   3   1  -6   44.72    1.52
   3   1   6   45.04    2.01
   3   1  -6   43.88    1.71
  -3   1   6   44.85    1.64
  -3   1  -6   47.07    2.07
   3  -1  -6   44.72    2.35
   3   1  -6   47.52    2.13
   3  -1   6   43.30    1.84
  -3  -1   6   44.65    1.90
  -3   1  -6   43.35    1.86
   3  -1   6   45.83    1.71
   3   1  -6   43.32    2.05
   3   1  -6   43.62    2.00
   3   1   6   41.83    2.26
   3   1  -6   42.74    2.29
   3   1   6   44.24    2.23
  -3   1   6   44.72    2.16
  -3  -1   6   46.44    2.30
   3  -1  -6   40.31    2.08
  -3  -1   6   44.71    1.95
  -3  -1   6   40.69    2.10
  -3  -1  -6   44.53    1.89
  -3   1   6   43.25    1.82
   3   1  -6   42.15    1.77
  -3  -1  -6   47.87    2.11
  -3  -1  -6   47.84    2.27
  -3   1   6   40.63    1.97
  -3  -1   6   47.95    1.62
  -3  -1  -7  320.83   10.12
  -3   1   7  323.51   10.60
  -3  -1   7  314.16   10.77
   3  -1   7  330.80   10.53
  -3  -1  -7  327.64   10.73
   3  -1  -7  317.85   10.29
  -3   1   7  324.76   10.41
  -3   1   7  314.88   10.23
  -3   1  -7  326.87   10.43
  -3  -1   7  315.12   10.69
   3  -1   7  326.31   10.81
   3  -1   7  318.95   10.28
   3   1   7  319.26   10.86
   3   1  -7  326.31   10.15
  -3   1  -7  302.69   10.48
   3   1   7  306.46   10.45
  -3   1   7  334.91   11.16
   3  -1   7  334.48   10.10
   3   1  -7  330.57   10.11
  -3   1  -7  324.06   10.43
  -3   1  -7  332.85   10.58
  -3  -1  -7  309.05   10.63
   3  -1   7  324.59   10.59
  -3  -1  -7  321.33   10.72
   3   1  -7  318.00    9.91
  -3  -1   7  315.19   10.57
  -3  -1   7  317.91   10.74
  -3   1   7  321.82   10.63
  -3  -1   7  331.37   10.80
  -3   1  -7  329.96   10.24
  -3  -1   7  319.46   10.46
  -3   1   7  322.69    9.98
   3  -1   7  329.97   11.14
   3  -1  -7  331.00   10.69
   3  -1  -7  324.13   10.38
  -3   1  -7  317.62   10.94
  -3  -1   7  326.06   11.08
   3   1  -7  323.05   10.50
   3  -1  -7  325.58   11.14
  -3  -1   7  324.20   10.00
   3   1  -7  316.75   10.65
  -3   1   7  331.05   10.84
  -3   1   7  309.64   10.66
  -3   1  -7  322.32   10.74
   3  -1   7  340.63   10.79
  -3   1   7  319.83   10.30
   3   1  -7  318.49   10.68
  -3  -1   7  328.91   10.97
  -3  -1   7  314.82   10.92
  -3  -1   7  335.95   10.45
  -3   1   7  306.30   11.02
   3   1  -7  319.04   11.04
  -3   1  -7  329.46   10.72
  -3  -1  -7  328.14   10.46
   3   1  -7  320.40   10.69
   3   1   7  312.80   11.03
  -3   1  -7  335.02   10.64
  -3  -1  -7  323.81   10.83
   3  -1  -7  323.33   10.58
  -3  -1   7  309.32   10.80
  -3  -1  -8   30.93    1.42
   3  -1  -8   31.78    1.70
  -3   1  -8   30.75    1.76
  -3  -1   8   29.52    1.78
  -3  -1  -8   31.40    1.62
  -3  -1   8   31.01    1.54
  -3  -1  -8   33.19    1.79
   3  -1   8   30.14    1.42
  -3   1  -8   30.11    1.37
  -3   1  -8   30.07    1.62
  -3  -1   8   27.38    1.76
  -3  -1  -8   34.99    1.81
  -3   1   8   28.15    1.95
  -3   1   8   29.79    1.37
  -3   1   8   28.06    1.90
   3   1   8   32.86    1.93
  -3  -1  -8   29.71    1.80
  -3  -1   8   32.27    1.65
  -3   1  -8   30.11    1.59
  -3   1   8   30.05    1.71
   3   1  -8   32.02    2.02
  -3  -1   8   28.68    1.86
   3   1  -8   32.22    1.76
  -3  -1  -8   33.41    1.73
   3  -1  -8   32.35    2.04
  -3   1  -8   33.25    1.81
  -3   1  -8   30.14    1.66
  -3   1   8   33.11    1.76
   3  -1   8   31.37    1.16
  -3  -1   8   31.14    1.79
   3  -1   8   32.84    1.29
   3  -1  -8   30.94    1.54
  -3   1  -8   31.33    1.75
  -3  -1  -8   33.60    1.35
  -3   1  -8   32.67    1.67
   3  -1   8   29.17    1.75
  -3  -1  -8   31.18    1.62
   3   1   8   30.97    1.90
   3   1  -8   30.33    1.25
  -3   1   8   28.87    1.16
  -3  -1   8   30.82    1.73
  -3  -1   8   30.98    1.23
  -3  -1   8   29.80    1.66
  -3   1  -8   33.51    1.58
  -3  -1  -8   34.18    1.81
  -3   1   8   28.04    1.66
  -3   1   8   31.79    1.71
   3  -1   8   28.65    1.63
   3  -1   8   32.42    1.87
   3  -1   8   31.29    1.14
  -3  -1   8   30.38    1.99
  -3   1  -8   29.50    1.90
  -3  -1   8   30.15    1.89
  -3   1   8   34.78    1.93
  -3   1   8   32.74    1.58
  -3   1   8   32.99    1.48
   3   1  -8   34.73    1.33
   3   1   8   30.09    1.99
   3  -1   8   32.98    2.07
   3   1  -8   31.16    1.75
   3  -1  -8   29.15    1.42
  -3  -1   8   31.93    1.81
  -3   1   9  172.48    5.85
  -3   1   9  177.19    6.19
  -3   1  -9  177.09    6.30
  -3  -1  -9  178.68    6.39
  -3   1  -9  170.57    6.59
  -3  -1   9  174.21    6.43
  -3  -1  -9  182.38    6.13
   3  -1  -9  167.87    6.83
   3  -1   9  181.74    6.21
   3   1   9  177.41    6.70
   3  -1   9  179.90    5.68
  -3  -1  -9  187.38    6.33
  -3   1   9  169.27    6.36
  -3   1  -9  177.40    6.78
  -3   1  -9  176.56    6.36
  -3  -1  -9  188.16    6.49
  -3  -1   9  181.80    6.79
  -3   1   9  175.75    5.98
  -3  -1   9  181.25    6.57
  -3   1  -9  174.39    6.46
   3  -1   9  172.01    6.56
  -3   1   9  182.64    6.41
  -3   1  -9  173.64    6.45
  -3   1  -9  169.22    6.25
  -3  -1   9  169.58    6.55
  -3  -1   9  179.10    6.90
   3   1  -9  186.67    6.51
  -3  -1   9  181.89    6.51
   3  -1   9  180.90    6.60
  -3  -1  -9  182.08    6.41
   3  -1  -9  172.98    6.11
  -3  -1   9  183.02    5.92
   3  -1  -9  175.02    6.41
  -3   1  -9  174.65    6.11
  -3   1   9  174.30    6.90
  -3  -1  -9  175.87    6.43
  -3  -1   9  181.55    6.17
  -3   1  -9  174.87    5.85
   3   1  -9  182.57    6.50
  -3   1  -9  180.65    6.10
  -3  -1   9  184.26    6.54
  -3   1  -9  176.41    6.28
  -3  -1   9  181.87    6.13
  -3  -1  -9  183.18    6.40
  -3  -1  -9  179.83    6.56
  -3   1   9  169.74    6.42
   3   1   9  176.54    6.64
   3   1   9  181.21    6.93
  -3  -1   9  176.73    6.32
   3  -1   9  180.52    5.65
  -3  -1  -9  177.60    5.89
  -3   1   9  172.35    6.44
  -3  -1   9  187.13    6.43
   3  -1   9  178.14    6.34
  -3   1   9  183.01    6.67
  -3   1   9  173.97    6.38
   3  -1   9  179.51    6.93
   3  -1   9  176.76    5.71
  -3   1  -9  172.42    6.44
  -3  -1 -10    6.47    0.77
   3  -1  10    5.64    0.66
  -3  -1  10    4.83    0.73
  -3   1  10    4.88    0.71
  -3  -1 -10    6.07    0.71
  -3  -1  10    5.31    0.88
   3  -1 -10    5.63    0.63
  -3  -1  10    3.83    0.63
  -3  -1  10    6.59    0.83
  -3   1  10    5.02    0.75
  -3   1  10    4.19    0.60
  -3   1 -10    8.02    1.02
  -3  -1  10    7.22    0.96
  -3   1  10    5.00    0.52
  -3  -1 -10    5.60    0.73
   3   1  10    8.53    1.06
  -3  -1 -10    6.77    0.85
   3   1 -10    5.81    0.76
   3  -1 -10    6.32    0.93
  -3   1 -10    6.73    0.87
  -3   1 -10    8.31    0.88
  -3   1 -10    6.15    0.78
   3   1  10    5.14    0.54
  -3   1 -10    7.23    0.76
   3  -1  10    6.51    0.86
   3  -1  10    7.09    0.88
  -3  -1 -10    5.18    0.77
   3   1  10    5.66    0.85
  -3  -1 -10    5.99    0.75
  -3   1 -10    7.09    0.64
  -3  -1  10    6.21    0.84
  -3   1 -10    5.59    0.57
  -3   1 -10    7.91    0.81
  -3  -1  10    5.56    0.40
  -3  -1  10    5.03    0.47
  -3   1  10    5.74    0.96
  -3  -1  10    5.72    0.61
  -3  -1  10    6.03    0.73
   3  -1  10    5.75    0.73
  -3   1  10    5.46    0.80
  -3  -1 -10    5.65    0.50
   3  -1 -10    5.75    0.76
  -3  -1 -10    7.09    0.80
  -3   1  10    5.84    0.75
  -3   1 -10    6.18    0.72
   3   1  10    7.35    0.90
  -3   1  10    5.63    0.47
  -3   1  10    6.53    0.87
  -3   1 -10    4.69    0.75
   3  -1  10    7.03    0.48
   3  -1  10    6.52    1.01
   3  -1  10    8.07    0.49
  -3  -1  10    5.86    0.77
  -3  -1  10    5.94    0.90
  -3   1  10    4.82    0.72
  -3  -1  10    7.06    0.68
  -3  -1 -10    5.46    0.59
  -3  -1  10    7.20    0.89
  -3  -1 -10    5.65    0.72
  -3  -1  10    5.31    0.75
   3  -1  10    5.69    0.42
  -3   1  11   34.37    1.88
   3   1  11   33.62    2.19
   3  -1  11   37.45    1.40
   3  -1  11   34.99    2.05
   3  -1  11   37.07    2.22
  -3   1  11   32.16    1.86
  -3   1  11   36.20    1.89
   3  -1  11   37.19    2.25
  -3   1 -11   36.39    1.77
  -3   1  11   37.42    2.09
  -3  -1  11   42.51    2.17
  -3   1  11   36.25    2.04
  -3  -1  11   37.55    2.36
   3   1  11   39.12    1.77
  -3  -1  11   38.04    2.11
  -3  -1  11   36.42    1.53
  -3  -1  11   38.86    1.81
  -3  -1 -11   37.24    2.05
  -3  -1 -11   39.94    2.10
  -3  -1 -11   39.31    1.72
  -3   1  11   40.81    2.16
   3  -1 -11   37.61    2.12
  -3   1 -11   33.60    2.05
  -3  -1 -11   36.52    2.11
  -3  -1  11   33.52    2.30
   3  -1 -11   34.89    1.86
  -3   1  11   34.69    1.65
   3  -1  11   40.63    2.03
  -3  -1 -11   37.17    1.97
  -3   1  11   40.08    2.22
   3   1  11   38.87    2.51
  -3   1 -11   33.05    2.26
  -3   1  11   37.46    2.26
  -3  -1 -11   38.24    1.53
  -3   1  11   34.45    2.40
  -3  -1 -11   33.24    1.65
  -3  -1  11   37.84    1.73
   3  -1  11   38.06    2.48
  -3   1 -11   35.15    2.10
  -3   1 -11   38.95    2.17
  -3  -1  11   34.86    2.12
   3   1  11   44.53    2.42
  -3  -1 -11   32.28    2.11
  -3  -1  11   42.24    2.23
  -3  -1  11   41.21    1.79
  -3  -1  11   38.34    2.11
  -3   1  11   34.33    2.05
  -3  -1  11   34.20    2.07
  -3   1 -11   34.61    2.00
  -3  -1  11   36.63    2.41
  -3  -1  11   33.53    2.10
  -3   1 -11   37.88    2.24
  -3  -1 -11   36.37    2.02
  -3   1 -11   35.44    1.72
  -3   1 -11   37.31    2.02
   3  -1  11   36.72    1.51
  -3  -1 -11   37.12    2.01
  -3  -1 -11   33.36    2.09
  -3  -1  12   13.96    1.31
  -3  -1 -12   12.09    1.18
  -3  -1  12   14.46    1.27
  -3  -1  12   15.39    1.31
  -3  -1  12   15.60    1.48
  -3   1  12   16.67    1.39
   3  -1  12   13.96    1.25
  -3  -1  12   14.24    1.24
  -3   1  12   17.42    1.31
   3   1  12   15.87    1.43
  -3   1 -12   13.92    1.21
  -3  -1 -12   12.65    1.14
  -3  -1  12   12.96    1.46
  -3   1  12   14.39    1.25
  -3  -1  12   13.41    1.23
   3  -1 -12   14.89    1.28
  -3  -1  12   15.93    1.38
  -3   1 -12   15.40    1.30
  -3   1  12   14.64    1.13
  -3  -1 -12   10.52    1.06
   3   1  12   14.14    1.52
  -3  -1  12   16.73    1.55
  -3   1 -12   16.17    1.43
  -3   1  12   15.60    1.44
  -3   1 -12   15.04    1.00
  -3  -1 -12   12.78    1.17
   3  -1  12   13.18    1.30
   3  -1  12   14.61    1.21
  -3   1 -12   11.30    1.17
  -3  -1 -12   11.08    1.05
  -3  -1 -12   14.14    1.11
  -3   1  12   14.07    1.13
  -3   1  12   15.30    1.29
  -3   1  12   13.86    1.52
  -3  -1  12   13.49    1.26
   3   1  12   12.83    0.94
   3  -1  12   17.65    1.49
  -3   1  12   14.25    1.24
  -3  -1  12   14.13    1.27
   3   1  12   10.05    1.21
   3  -1  12   14.86    1.59
  -3   1 -12   14.04    1.17
  -3  -1 -12   11.83    1.19
  -3   1 -12   14.27    1.27
  -3   1  12   15.13    1.15
  -3  -1 -12   12.37    1.25
  -3  -1  13   41.49    2.69
  -3  -1  13   35.70    2.45
  -3  -1  13   35.98    2.21
  -3  -1  13   33.64    2.28
  -3  -1  13   37.69    2.24
  -3   1  13   38.36    2.33
  -3  -1 -13   37.46    2.19
   3  -1 -13   38.25    2.29
  -3   1 -13   40.79    2.46
  -3   1  13   40.44    2.49
  -3  -1  13   38.51    2.51
  -3  -1 -13   38.54    2.08
  -3  -1  13   43.83    2.34
  -3   1  13   35.69    2.16
  -3   1  13   34.72    1.99
  -3  -1  13   35.36    2.30
  -3  -1 -13   35.41    2.10
  -3   1 -13   35.78    2.24
  -3  -1 -13   39.26    2.17
  -3   1  13   40.09    2.23
  -3  -1  13   37.12    2.23
  -3   1  13   36.66    2.08
  -3   1  13   36.59    2.03
   3  -1  13   35.51    2.10
  -3   1  13   37.70    2.21
   3  -1  13   42.85    2.52
   3  -1  13   32.69    2.52
  -3   1  13   38.55    2.45
   3   1  13   34.13    2.34
  -3  -1 -13   34.92    2.27
  -3   1 -13   36.86    1.79
  -3  -1  13   38.41    2.26
  -3  -1 -13   34.94    2.19
   3   1  13   39.66    2.74
   3  -1  13   35.79    2.22
  -3   1 -13   35.51    2.19
  -3   1  13   38.48    2.43
  -3   1  13   35.20    2.18
  -3   1 -13   36.95    2.19
  -3   1  13   38.01    2.63
  -3   1  13   37.55    2.04
   3   1  13   40.19    2.46
   3  -1  13   38.81    2.40
  -3  -1  13   36.31    2.23
  -3  -1 -13   34.75    2.21
  -3  -1  14   21.95    1.72
  -3  -1 -14   22.26    1.72
  -3  -1 -14   22.32    1.78
  -3  -1  14   21.09    1.90
  -3   1  14   23.17    1.58
  -3  -1 -14   23.97    1.69
  -3   1 -14   25.50    1.79
  -3  -1  14   21.67    1.70
  -3   1  14   26.17    2.00
  -3   1  14   27.46    1.85
   3  -1  14   25.17    1.70
   3  -1  14   28.27    1.91
  -3  -1  14   19.51    1.71
  -3   1  14   20.84    1.99
  -3   1  14   25.85    1.98
  -3   1  14   20.87    1.65
  -3   1  14   22.44    1.67
  -3  -1  14   23.74    1.73
  -3  -1  14   20.28    1.65
  -3   1  14   22.27    1.78
  -3  -1 -14   27.13    1.87
   3   1  14   22.53    1.89
  -3  -1 -14   22.44    1.54
  -3  -1  14   20.18    1.65
   3  -1  14   28.92    2.03
  -3   1  14   21.82    1.52
  -3   1  14   23.67    1.76
  -3   1  14   20.59    1.53
  -3   1 -14   23.49    1.78
  -3  -1  14   22.81    2.08
  -3  -1  14   20.80    1.69
  -3  -1  14   23.35    1.96
  -3  -1  14   21.42    1.73
   3  -1  14   20.91    1.76
  -3   1  14   26.10    1.70
  -3  -1 -14   22.02    1.68
  -3  -1 -14   23.17    1.65
   3  -1 -14   21.01    1.69
   3   1  14   23.17    2.13
  -3   1 -14   26.43    1.98
   3  -1  14   25.36    2.20
  -3   1 -14   23.95    1.77
   3   1  14   21.37    1.83
  -3   1  14   21.39    1.83
  -3  -1  15  133.82    5.78
  -3   1 -15  122.64    5.37
  -3  -1  15  126.20    5.35
  -3   1  15  117.06    5.49
   3  -1  15  121.02    5.16
  -3   1  15  122.29    5.17
  -3   1  15  120.93    5.26
   3   1  15  128.46    5.60
   3   1  15  136.14    6.17
  -3   1  15  123.55    5.59
  -3   1  15  128.36    5.18
   3  -1 -15  127.18    5.42
  -3  -1  15  129.70    5.31
  -3  -1 -15  132.03    5.40
  -3  -1 -15  121.19    5.41
  -3  -1  15  122.32    5.35
  -3   1  15  122.21    5.26
  -3  -1  15  133.69    5.95
   3  -1  15  118.00    5.30
   3  -1  15  116.75    5.39
   3  -1  15  138.65    6.18
   3   1  15  133.57    5.70
  -3  -1 -15  131.79    5.42
  -3   1  15  135.04    5.65
  -3  -1  15  129.96    5.78
  -3  -1  15  134.05    5.33
  -3  -1  15  124.22    5.64
   3  -1  15  125.21    5.60
  -3   1  15  122.69    5.87
  -3   1  15  132.33    5.12
  -3  -1  15  131.92    5.21
  -3  -1  15  130.54    5.44
  -3  -1  15  127.87    5.38
  -3  -1  15  127.47    5.34
  -3   1  15  125.72    5.34
  -3   1  15  127.95    5.32
  -3   1 -15  122.52    5.56
  -3  -1  15  117.35    5.36
  -3   1  15  121.68    5.42
   3  -1  16   12.23    1.46
  -3   1  16   11.54    1.47
   3  -1  16   11.43    1.35
  -3  -1  16   12.43    1.36
  -3  -1  16   12.00    1.56
  -3  -1  16   12.13    1.25
  -3   1  16   10.98    1.26
  -3  -1  16   11.70    1.34
  -3   1  16   12.35    1.51
  -3  -1  16    9.17    1.38
  -3  -1  16   11.12    1.34
  -3  -1 -16   14.53    1.52
   3  -1 -16   10.90    1.38
   3   1  16   13.61    1.71
  -3   1  16   10.53    1.27
  -3   1 -16   14.25    1.54
  -3  -1  16   12.03    1.32
  -3   1  16   12.45    1.32
  -3   1  16   11.90    1.24
  -3   1 -16   10.94    1.34
  -3  -1  16   11.37    1.48
  -3  -1  16   11.62    1.28
  -3  -1 -16   13.80    1.40
  -3   1  16   13.63    1.29
  -3  -1 -16   11.08    1.25
   3  -1  16    8.43    1.43
  -3  -1  17   36.15    2.51
   3  -1  17   35.90    2.87
   3  -1  17   38.43    2.71
  -3   1  17   34.32    2.37
  -3   1  17   34.64    2.36
  -3   1  17   38.71    2.39
  -3   1  17   37.06    2.36
  -3   1 -17   36.60    2.64
  -3  -1  17   29.81    2.32
  -3   1 -17   34.61    2.48
  -3  -1 -17   37.16    2.53
   3   1  17   42.43    3.13
  -3  -1  17   35.75    2.43
  -3  -1  17   39.20    2.83
  -3  -1  17   39.06    2.46
  -3  -1 -17   39.90    2.56
  -3  -1  18   27.61    2.23
  -3  -1  18   28.93    2.28
  -3   1  18   28.90    2.17
   3  -1  18   26.29    2.53
  -3  -1  18   30.34    2.57
  -3   1  18   24.45    2.03
   3   1  18   30.91    2.74
  -3  -1 -18   29.59    2.21
  -3  -1  18   27.49    2.10
  -3   1  18   30.40    2.16
  -3  -1 -18   28.49    2.28
   3  -1  18   24.99    2.26
   3   1  19   -0.28    0.80
  -3  -1 -19    0.18    0.67
  -3  -1 -19    0.20    0.70
  -3   1  19   -0.18    0.76
  -3  -1  19   -0.20    0.66
  -3  -1  19    0.25    0.69
   3  -1  19    0.68    0.82
  -3  -1  19    0.36    0.65
  -3  -1  19    0.20    0.61
  -3   1  19   -0.17    0.57
   3  -1  19   -0.28    0.83
  -3   1  19    1.33    0.81
  -3  -1  20   29.46    2.41
   3  -1  20   24.67    2.36
  -3   1  20   33.40    2.38
  -3   1  20   33.06    2.89
  -3  -1  20   29.28    2.39
  -3  -1  20   24.73    2.13
  -3  -1 -20   28.42    2.27
  -3  -1  20   31.09    2.74
   3   1  20   25.68    2.71
  -3  -1 -20   27.73    2.34
   3  -1  20   23.92    2.61
  -3  -1  21    1.96    0.96
   3   1  21    1.46    1.06
   3   1  21    0.93    1.06
  -3  -1  21    1.42    0.84
  -3  -1  21    1.79    0.97
   3  -1  21    1.00    0.83
   3  -1  21    0.92    1.17
  -3   1  21    1.74    1.21
  -3  -1 -21    2.04    0.95
  -3  -1  22    1.07    0.94
  -3  -1  22    0.68    0.82
  -3  -1  22    0.25    0.84
  -3   1  22    0.30    0.93
  -3   1  22   -0.46    0.89
   3   1  22   -0.51    0.92
  -3  -1 -22   -0.21    0.85
   3   1  22    0.32    1.03
   3  -1  22    1.05    1.00
   3  -1  22    0.32    1.02
  -3  -1  22   -0.23    0.79
  -3   1  23   10.65    1.94
  -3  -1  23   18.99    2.20
  -3   1  23   12.65    1.79
   3   1  23   14.62    2.02
   3   1  23   11.10    2.04
  -3  -1  23   13.92    1.77
  -3  -1  23   16.61    1.99
   3  -1  23   10.67    1.81
   3  -1  23   12.64    2.17
  -3  -1  24   24.67    2.47
  -3   1  24   31.99    2.75
   3  -1  24   22.35    2.87
  -3  -1  24   28.49    2.54
  -3   1  24   28.14    2.96
  -3  -1  24   33.12    2.87
  -4   1   0 1483.09   45.14
  -4  -1   0 1468.07   45.08
  -4   1   0 1493.08   45.47
   4   1   0 1483.99   45.57
  -4   1   0 1464.99   45.18
   4  -1   0 1516.48   45.57
   4  -1   0 1479.92   44.80
   4  -1   0 1477.10   45.15
  -4   1   0 1521.71   45.20
  -4   1   0 1486.53   44.86
  -4  -1   0 1502.65   45.61
   4   1   0 1428.66   45.45
   4   1   0 1505.60   45.22
   4  -1   0 1381.29   45.26
   4   1   0 1548.57   45.38
   4  -1   0 1431.10   45.25
   4   1   0 1444.59   45.16
  -4   1   0 1467.54   45.24
  -4   1   0 1513.29   44.73
  -4   1   0 1478.10   44.98
  -4  -1   0 1467.70   45.27
  -4  -1   0 1473.15   45.11
   4  -1  -1   63.32    2.55
   4  -1  -1   59.14    2.54
   4  -1  -1   58.04    2.42
  -4   1   1   56.37    1.98
  -4  -1  -1   60.29    2.28
   4  -1  -1   59.83    2.19
  -4  -1   1   60.11    2.51
  -4  -1  -1   54.94    2.41
   4   1  -1   63.71    2.50
  -4   1   1   57.03    2.13
   4  -1   1   57.13    2.40
  -4   1  -1   57.34    2.37
   4  -1  -1   58.98    2.33
  -4   1   1   60.65    2.40
   4  -1   1   57.58    2.66
  -4  -1   1   62.93    2.74
   4  -1   1   56.59    2.42
   4   1   1   59.43    2.40
  -4   1  -1   57.93    2.15
   4   1  -1   62.37    2.63
  -4   1  -1   56.01    2.59
   4   1   1   60.67    2.47
   4   1   1   64.23    2.61
   4   1  -1   62.86    2.73
  -4   1   1   60.22    2.63
   4  -1  -1   59.37    2.46
   4   1  -1   59.94    2.55
   4  -1  -1   58.96    2.45
  -4   1  -1   63.07    2.43
  -4   1  -1   59.27    2.40
   4   1   1   61.67    2.63
   4  -1   1   56.82    2.42
  -4   1   1   57.58    2.30
   4   1  -1   61.58    2.39
  -4   1   1   56.02    2.41
   4   1   1   59.04    2.69
   4  -1   1   59.62    2.25
  -4   1  -1   57.41    2.18
  -4  -1   1   64.79    2.38
   4  -1   2  208.43    7.43
   4   1   2  203.60    7.18
   4  -1  -2  208.96    7.01
   4   1  -2  222.69    7.21
  -4   1  -2  212.88    7.14
  -4   1  -2  215.96    7.38
   4   1  -2  217.38    7.40
  -4   1   2  209.26    7.08
   4  -1  -2  203.43    7.12
   4   1  -2  206.11    7.36
   4  -1  -2  198.08    6.90
   4  -1   2  205.96    6.93
   4  -1   2  210.55    6.89
   4  -1   2  214.52    7.17
   4   1  -2  215.05    7.34
  -4   1   2  211.13    7.32
   4  -1  -2  211.32    7.11
  -4   1  -2  210.47    6.85
   4  -1   2  209.52    7.13
  -4   1  -2  223.37    7.09
   4  -1  -2  219.45    7.46
  -4   1   2  209.16    7.28
   4   1   2  211.20    7.46
  -4  -1   2  217.12    7.28
   4   1  -2  218.16    7.42
  -4   1   2  208.12    6.70
   4   1  -2  225.26    7.50
  -4   1  -2  207.58    7.04
  -4  -1   2  223.30    7.50
  -4   1   2  213.26    7.35
  -4   1   2  220.58    7.08
   4   1   2  206.76    7.25
  -4   1   2  208.44    7.02
  -4   1  -2  210.85    6.74
   4  -1  -2  214.09    6.94
  -4  -1   2  209.90    7.22
  -4  -1  -2  209.84    7.08
   4   1   2  209.48    7.30
   4   1  -2  221.89    7.24
   4  -1  -2  214.01    7.22
   4  -1  -2  212.63    7.11
  -4  -1  -2  211.01    7.13
   4  -1   2  214.15    7.13
  -4  -1   2  219.09    7.00
   4  -1  -2  219.72    7.21
   4   1   2  218.92    7.05
  -4  -1  -3  332.84   10.57
  -4   1   3  327.71   10.85
  -4   1   3  325.84   10.62
   4  -1  -3  326.31   10.99
   4   1  -3  324.29   10.73
  -4   1   3  321.21   10.60
   4  -1  -3  320.54   10.38
  -4   1  -3  338.73   10.73
   4   1   3  341.81   10.56
  -4  -1  -3  334.83   10.82
   4  -1   3  345.76   11.11
  -4   1   3  327.03   10.57
  -4   1   3  329.03   10.90
  -4  -1   3  321.45   10.76
  -4  -1   3  325.08   10.14
   4   1  -3  330.55   10.72
   4  -1   3  359.28   10.77
   4  -1  -3  326.91   10.54
  -4   1  -3  325.51   10.56
  -4   1   3  340.15   10.64
  -4  -1  -3  331.19   10.75
   4   1  -3  326.88   10.89
   4  -1  -3  327.50   10.60
   4   1   3  320.67   10.83
   4   1  -3  318.70   10.91
   4   1  -3  319.38   10.70
   4  -1  -3  309.24   10.63
   4  -1   3  295.33   10.70
   4   1  -3  330.22   10.89
  -4   1  -3  326.45   10.44
   4  -1  -3  333.45   10.56
  -4   1   3  327.03   10.34
  -4   1  -3  328.64   10.79
   4   1  -3  308.84   10.81
   4  -1  -3  320.59   10.61
  -4   1   3  331.07   10.62
   4  -1  -3  327.12   10.75
  -4  -1   3  337.11   11.03
  -4   1  -3  333.09   10.59
  -4   1  -3  340.04   10.19
  -4   1  -3  341.58   10.13
   4   1   3  340.46   10.28
  -4  -1   3  320.80   10.76
   4  -1  -3  336.84   10.73
   4  -1   3  317.94   10.64
   4  -1   3  324.55   10.50
   4   1  -3  323.87   10.90
   4  -1   3  331.34   10.55
   4  -1  -3  324.47   10.20
   4   1  -4  143.11    5.32
  -4   1   4  141.27    5.31
   4   1  -4  139.68    5.10
   4  -1  -4  142.10    5.38
   4  -1   4  145.60    5.49
  -4  -1   4  144.38    5.45
  -4  -1   4  144.89    4.68
   4  -1  -4  143.90    4.57
  -4  -1   4  147.08    5.41
   4  -1   4  138.16    5.04
   4   1  -4  145.19    5.31
  -4   1   4  153.42    5.18
   4   1   4  138.01    5.20
   4  -1  -4  147.84    5.04
  -4  -1   4  148.32    5.49
  -4   1   4  144.97    5.27
   4   1  -4  145.05    5.17
   4   1   4  151.86    4.97
  -4   1   4  136.58    5.07
   4  -1   4  139.03    5.13
   4   1  -4  141.94    5.09
  -4  -1   4  138.19    5.22
   4  -1   4  148.38    5.05
  -4   1   4  142.74    5.04
  -4  -1   4  147.91    5.19
   4  -1  -4  147.57    4.85
  -4   1   4  139.86    4.87
   4  -1   4  138.78    5.07
   4   1  -4  144.90    5.30
  -4   1  -4  147.89    5.15
  -4   1  -4  138.07    5.20
  -4   1   4  142.61    5.54
  -4   1  -4  144.24    4.67
  -4  -1  -4  144.27    4.93
  -4   1   4  136.30    4.98
  -4  -1  -4  144.71    4.70
  -4  -1  -4  144.18    5.24
   4   1  -4  153.05    5.00
   4   1  -4  142.31    5.25
  -4   1  -4  135.39    4.95
  -4  -1  -4  144.13    5.24
   4   1  -4  147.02    5.50
   4  -1  -4  144.61    4.77
   4  -1  -4  140.46    5.06
   4  -1  -4  143.07    5.17
   4  -1   4  139.96    5.00
   4  -1  -4  143.09    5.00
  -4  -1   4  146.17    5.40
   4  -1  -4  141.91    5.06
   4   1  -4  136.86    5.21
   4   1  -4  137.13    5.24
   4  -1  -4  146.19    4.97
  -4  -1  -5  159.43    5.43
   4   1  -5  165.38    5.76
  -4   1  -5  162.45    5.86
   4  -1  -5  171.78    5.41
  -4   1  -5  167.37    5.89
   4   1  -5  167.11    5.63
  -4  -1  -5  170.18    6.17
   4  -1   5  167.19    5.91
   4  -1   5  167.00    5.55
   4  -1  -5  172.79    5.75
  -4   1   5  170.55    6.08
   4   1  -5  163.17    5.29
  -4   1   5  164.78    5.87
  -4  -1   5  168.64    6.15
   4  -1  -5  174.88    5.67
   4   1   5  168.87    6.15
   4   1   5  161.85    5.62
  -4   1   5  167.32    5.69
   4  -1  -5  168.12    6.11
   4  -1  -5  167.50    5.77
  -4   1  -5  167.37    5.47
   4   1  -5  164.27    6.00
   4  -1   5  161.39    5.74
  -4  -1   5  163.33    6.10
   4  -1  -5  180.09    6.47
   4   1  -5  162.33    5.93
   4  -1   5  161.59    6.22
  -4   1   5  166.65    5.67
   4   1  -5  168.37    6.27
  -4   1   5  166.01    5.70
  -4  -1   5  160.10    5.93
  -4   1  -5  160.22    5.68
  -4   1  -5  170.17    6.16
   4  -1  -5  165.85    5.74
   4   1  -5  163.32    5.94
   4  -1  -5  173.20    5.95
   4  -1   5  158.43    5.58
  -4   1   5  169.59    5.78
   4  -1   5  163.86    5.79
  -4  -1   5  169.51    5.48
  -4   1   5  169.81    5.86
  -4  -1   5  161.47    6.16
   4   1  -5  172.23    5.97
   4  -1  -5  164.85    5.61
  -4  -1   5  159.83    6.17
  -4  -1   5  162.05    6.06
  -4  -1  -5  162.18    5.97
  -4   1  -5  171.07    5.98
   4   1  -5  160.24    6.01
  -4   1   5  178.40    5.98
   4   1  -5  171.95    6.00
  -4   1   5  167.61    6.30
  -4   1   5  161.33    5.96
   4   1  -5  173.16    6.08
   4  -1   5  171.17    5.84
  -4  -1   5  162.12    5.84
  -4  -1  -5  164.06    6.03
   4   1   5  150.03    5.84
  -4   1  -6    1.33    0.49
  -4   1  -6    1.81    0.45
  -4   1   6    0.90    0.28
   4   1   6    1.01    0.46
  -4  -1   6    2.34    0.53
  -4   1   6    0.71    0.36
  -4  -1  -6    1.20    0.37
  -4  -1   6    1.99    0.52
  -4  -1  -6    0.64    0.43
  -4   1   6    1.39    0.32
  -4   1   6    0.65    0.26
   4  -1  -6    1.57    0.50
   4   1  -6    2.70    0.62
  -4   1   6    0.56    0.35
   4  -1  -6    2.42    0.42
   4   1  -6    2.16    0.47
  -4   1   6    0.19    0.37
   4  -1   6    0.91    0.36
  -4   1  -6    0.69    0.24
   4  -1   6    1.31    0.37
  -4  -1   6    1.87    0.46
  -4  -1  -6    1.21    0.40
  -4   1   6    0.63    0.43
   4  -1   6    1.08    0.36
   4  -1   6    1.19    0.31
  -4  -1   6    1.55    0.49
  -4   1  -6    2.17    0.35
  -4  -1  -6    0.70    0.24
  -4  -1   6    2.18    0.50
  -4   1   6    1.31    0.40
   4  -1  -6    1.48    0.34
  -4  -1   6    1.50    0.37
  -4   1   6    0.64    0.34
  -4   1  -6    0.99    0.39
  -4   1   6    0.74    0.25
   4  -1  -6    1.80    0.41
   4   1   6    1.25    0.44
   4  -1  -6    1.13    0.32
  -4  -1  -6    0.55    0.20
   4   1  -6    1.89    0.32
  -4   1   6    1.27    0.24
  -4  -1   6    1.73    0.33
   4   1  -6    2.28    0.45
  -4  -1  -6    1.77    0.47
  -4   1  -6    1.45    0.38
   4   1   6    1.49    0.33
   4  -1  -6    1.66    0.32
   4   1   6    1.30    0.37
   4  -1  -6    0.91    0.30
   4   1  -6    2.82    0.53
   4   1  -6    1.72    0.42
   4   1  -6    1.90    0.46
   4  -1  -6    1.16    0.20
   4   1  -6    1.97    0.37
   4  -1  -6    1.23    0.30
   4  -1   6    1.25    0.26
   4  -1   6    0.89    0.40
  -4  -1   6    1.80    0.41
  -4  -1   6    2.58    0.52
   4  -1   6    1.64    0.35
   4   1  -7   11.85    1.06
   4   1  -7   16.94    1.17
  -4   1   7   10.87    0.99
   4   1  -7   15.35    1.11
   4  -1  -7   11.56    1.21
   4  -1   7   13.94    0.84
   4  -1   7   14.12    1.20
   4   1  -7   13.37    1.10
  -4  -1   7   15.18    1.26
  -4  -1  -7   14.83    1.22
   4  -1  -7   12.32    0.96
   4  -1  -7   12.59    0.88
  -4   1   7   13.27    0.89
  -4   1  -7   14.03    1.26
   4   1   7   13.46    1.19
  -4  -1  -7   15.77    0.77
  -4   1  -7   13.34    0.89
  -4   1   7   12.91    1.13
   4  -1  -7   13.12    0.93
  -4  -1   7   14.38    0.66
  -4   1   7   12.16    1.20
  -4  -1   7   15.70    1.08
   4  -1   7   14.55    0.99
  -4  -1   7   15.23    1.21
   4   1   7   16.27    1.10
   4   1   7   13.30    1.23
  -4   1   7   14.93    1.12
   4  -1   7   14.74    0.97
  -4  -1   7   13.75    1.18
   4  -1  -7   13.48    1.02
  -4  -1  -7   15.57    1.27
  -4  -1   7   14.21    0.92
  -4  -1   7   15.28    1.05
  -4  -1   7   13.06    1.09
  -4   1  -7   14.61    1.14
  -4  -1   7   13.09    1.18
   4  -1   7   14.19    0.85
   4  -1  -7   13.56    0.66
  -4   1   7   13.69    1.01
  -4   1   7   14.17    1.00
  -4  -1  -7   15.45    0.97
   4  -1  -7   14.20    1.10
   4   1   7   13.66    0.90
   4  -1   7   13.04    1.05
  -4   1  -7   12.44    0.87
  -4   1   7   15.33    1.20
   4  -1   7   14.36    0.71
  -4   1  -7   13.25    0.99
  -4   1  -7   13.61    1.05
   4   1  -7   12.30    0.80
  -4  -1  -7   14.56    1.07
  -4   1   7   14.42    1.14
  -4   1   7   13.52    0.76
  -4  -1   7   13.89    1.25
  -4   1   7   15.03    0.95
   4  -1  -7   12.10    0.90
   4   1  -7   14.14    1.31
   4  -1   7   16.80    1.18
  -4   1  -7   13.41    1.04
  -4  -1  -7   14.52    0.91
  -4  -1   8  166.57    6.39
   4   1   8  169.13    5.87
  -4   1   8  182.12    6.11
  -4  -1   8  163.37    6.42
  -4   1   8  174.05    5.91
   4   1  -8  171.40    6.29
   4   1   8  161.43    6.07
  -4   1   8  176.00    6.36
  -4  -1   8  170.18    6.70
  -4   1  -8  179.15    6.09
   4   1  -8  171.08    6.70
  -4   1  -8  178.63    6.64
  -4  -1   8  171.55    6.61
   4   1   8  179.38    6.74
  -4  -1   8  163.54    6.29
   4  -1   8  177.82    6.10
   4  -1   8  162.78    6.43
  -4   1  -8  169.52    5.98
  -4   1   8  171.89    5.86
  -4  -1  -8  172.47    5.91
  -4  -1   8  176.67    6.12
   4  -1   8  180.39    6.37
  -4  -1   8  158.23    6.57
  -4   1  -8  169.89    6.00
   4   1  -8  166.01    5.71
   4  -1   8  176.25    5.88
   4   1  -8  171.01    5.74
   4  -1   8  179.55    5.74
  -4   1   8  170.01    6.23
   4   1   8  170.47    6.50
  -4  -1  -8  173.30    6.35
  -4   1   8  178.40    6.49
  -4   1  -8  175.02    6.23
  -4  -1  -8  173.93    5.58
   4  -1   8  175.73    6.28
   4  -1  -8  175.37    6.16
  -4   1  -8  175.41    6.24
  -4  -1  -8  165.59    6.50
   4   1  -8  174.80    5.50
  -4   1   8  169.53    5.57
   4   1  -8  164.82    6.12
  -4  -1  -8  173.45    6.33
  -4  -1   8  175.60    6.45
  -4  -1   8  161.87    5.87
  -4   1   8  177.09    6.46
  -4   1  -8  179.63    6.38
  -4  -1   8  178.01    6.01
   4  -1  -8  169.87    6.27
   4   1  -8  168.67    6.32
  -4  -1   8  170.68    6.13
  -4   1   8  172.20    6.25
  -4   1  -8  166.63    6.31
  -4  -1  -8  172.83    6.20
   4  -1  -8  176.49    6.80
  -4  -1   8  166.38    6.49
  -4   1  -8  171.14    5.85
   4  -1  -8  173.30    5.91
  -4  -1  -8  168.98    6.33
  -4   1   8  168.68    6.16
  -4   1   8  182.87    6.80
   4   1  -8  165.04    6.25
  -4  -1  -8  167.95    6.44
  -4   1  -9  118.80    4.37
  -4  -1   9  112.35    4.87
   4  -1   9  115.66    4.00
  -4  -1  -9  114.76    4.75
   4   1  -9  115.25    3.95
   4  -1   9  121.02    4.29
  -4   1  -9  116.67    4.13
  -4   1   9  110.50    4.98
   4  -1   9  112.67    4.44
  -4   1  -9  114.95    4.94
  -4  -1   9  122.92    5.14
  -4   1   9  119.75    4.59
  -4  -1  -9  111.97    4.15
   4  -1   9  109.57    4.77
  -4  -1   9  111.04    4.90
   4  -1   9  116.41    4.70
  -4   1  -9  110.59    4.62
  -4   1   9  111.99    4.19
  -4   1   9  122.80    4.83
  -4   1   9  113.30    4.65
   4  -1   9  108.63    4.58
  -4   1   9  116.11    4.60
  -4   1   9  114.73    4.14
  -4  -1   9  109.48    4.78
  -4   1   9  118.49    3.84
  -4  -1   9  113.26    4.16
  -4  -1  -9  115.90    4.62
  -4   1  -9  115.42    4.36
  -4  -1   9  108.97    4.60
  -4  -1   9  123.82    4.44
   4  -1  -9  120.12    5.15
   4  -1  -9  123.02    3.83
  -4   1  -9  114.97    4.51
   4   1  -9  114.46    4.02
   4   1  -9  107.48    4.37
   4  -1  -9  123.09    4.29
  -4   1  -9  112.52    4.63
   4  -1  -9  117.60    4.54
  -4  -1   9  116.69    4.74
  -4  -1  -9  116.54    4.63
  -4   1  -9  123.04    4.73
   4   1  -9  115.39    5.03
  -4   1   9  115.89    4.43
  -4  -1  -9  113.15    4.54
   4   1   9  107.23    4.35
  -4  -1   9  117.88    4.39
  -4   1  -9  112.23    4.34
   4   1  -9  121.85    4.70
   4   1   9  130.40    5.21
  -4  -1   9  115.81    4.51
  -4   1   9  114.60    4.60
   4  -1  -9  115.54    4.64
   4   1  -9  113.73    3.79
  -4   1   9  117.46    4.79
  -4   1  -9  112.78    4.52
   4   1  -9  121.35    4.69
  -4  -1  -9  115.27    4.63
  -4  -1   9  110.96    4.71
   4   1   9  111.02    4.80
  -4  -1   9  122.46    4.79
   4  -1  10   36.06    2.13
  -4  -1  10   36.84    2.36
   4   1 -10   35.50    1.62
  -4   1  10   38.27    1.71
   4  -1 -10   34.09    2.38
  -4   1  10   38.34    1.79
  -4   1  10   37.66    2.13
  -4  -1  10   41.26    2.31
  -4  -1 -10   37.11    2.09
  -4  -1  10   37.31    2.29
  -4   1  10   39.34    2.00
   4  -1  10   38.35    2.07
   4   1 -10   37.54    1.47
  -4   1 -10   36.52    2.14
   4   1 -10   35.53    2.11
  -4   1  10   42.46    2.24
  -4  -1  10   38.53    2.24
  -4   1 -10   37.83    1.70
   4   1 -10   41.20    2.54
   4  -1  10   35.88    2.45
  -4   1  10   40.36    2.32
  -4   1 -10   36.88    1.96
   4   1  10   37.01    2.45
   4  -1  10   38.33    1.60
  -4   1  10   35.63    2.41
  -4   1 -10   37.07    2.04
   4  -1 -10   38.69    1.85
   4  -1  10   39.41    1.91
   4  -1 -10   40.65    2.15
  -4  -1  10   40.73    2.54
  -4   1 -10   34.90    2.01
  -4   1  10   39.25    2.16
   4   1 -10   43.66    2.27
  -4  -1 -10   38.41    2.03
  -4   1  10   37.51    2.12
  -4   1 -10   33.93    1.85
   4   1  10   35.84    2.27
   4  -1  10   35.60    2.18
  -4  -1  10   39.79    2.42
  -4  -1 -10   38.86    1.73
  -4  -1 -10   40.79    2.14
  -4  -1  10   40.27    1.97
  -4  -1  10   38.20    2.20
  -4  -1 -10   37.99    2.12
  -4   1 -10   37.84    2.16
  -4   1 -10   39.71    1.98
  -4  -1  10   41.96    2.05
  -4  -1  10   37.98    1.74
  -4  -1 -10   37.69    2.11
   4   1 -10   38.11    1.41
  -4  -1  10   40.36    2.22
  -4  -1 -10   35.17    2.18
  -4   1 -10   36.27    2.34
  -4  -1  10   34.76    2.15
  -4  -1 -10   39.01    2.15
  -4  -1  10   38.97    2.09
  -4   1 -10   36.18    2.15
   4  -1  10   36.66    2.27
  -4  -1 -11   14.95    1.10
  -4   1  11   13.60    1.26
  -4  -1  11   14.71    1.26
  -4   1 -11   14.94    1.36
  -4   1 -11   16.51    1.18
   4  -1  11   11.71    1.19
   4  -1 -11   14.95    1.06
  -4  -1  11   15.81    1.38
  -4  -1  11   14.77    1.33
  -4  -1  11   16.00    1.14
  -4  -1  11   15.21    1.40
  -4  -1 -11   14.85    1.24
  -4  -1  11   15.67    1.51
  -4   1 -11   13.07    1.04
   4  -1  11   16.78    1.62
   4  -1 -11   14.50    1.26
  -4  -1 -11   13.49    1.18
  -4   1 -11   16.17    1.12
  -4  -1  11   15.06    1.54
  -4   1 -11   15.13    1.47
  -4   1  11   16.27    0.95
  -4  -1  11   14.19    1.32
  -4   1 -11   13.23    1.17
  -4  -1  11   18.45    1.43
   4   1 -11   14.66    1.28
   4   1  11   13.35    1.48
  -4  -1 -11   16.45    1.32
  -4   1  11   14.12    0.96
  -4   1 -11   11.96    1.19
   4   1 -11   14.25    1.26
  -4  -1  11   15.12    1.38
   4  -1  11   16.52    1.47
  -4   1  11   16.61    1.35
  -4   1 -11   14.49    0.90
  -4   1  11   12.97    1.32
  -4   1  11   15.92    1.33
  -4  -1  11   14.00    1.16
   4  -1 -11   12.49    1.42
  -4  -1  11   14.51    1.11
  -4  -1 -11   13.41    1.19
  -4   1 -11   16.27    1.35
   4  -1  11   17.10    1.19
  -4  -1  11   15.68    1.50
  -4  -1 -11   13.91    1.21
  -4   1  11   15.83    1.18
  -4   1 -11   17.10    1.38
  -4   1  11   15.67    1.60
  -4  -1 -11   15.58    1.37
   4  -1  11   16.76    1.43
  -4  -1 -11   15.48    1.22
   4   1  11   13.40    1.37
   4  -1  11   15.07    1.26
  -4   1 -11   15.39    1.20
  -4   1  11   12.22    1.38
  -4   1  11   15.86    1.32
  -4   1  11   12.89    1.18
   4  -1  12    4.01    0.81
   4  -1  12    4.30    0.81
   4  -1  12    3.75    0.94
   4  -1 -12    5.51    1.00
  -4  -1  12    3.35    0.86
  -4   1 -12    4.57    0.71
  -4   1  12    5.99    0.87
  -4  -1  12    4.40    0.91
   4  -1  12    4.24    0.75
  -4  -1 -12    2.86    0.64
  -4   1  12    5.13    0.91
  -4  -1  12    4.51    0.83
  -4  -1  12    3.12    0.76
  -4  -1  12    4.61    0.78
  -4  -1  12    3.72    0.75
  -4   1 -12    3.71    0.85
  -4   1 -12    4.91    0.81
  -4   1 -12    4.73    0.66
   4   1  12    4.66    0.96
  -4  -1 -12    3.83    0.68
   4  -1 -12    4.27    0.73
  -4   1 -12    4.27    0.85
  -4  -1 -12    4.76    0.75
  -4   1  12    6.18    0.89
   4  -1  12    5.02    0.84
  -4   1  12    2.48    0.69
  -4  -1 -12    3.52    0.78
  -4   1  12    4.82    0.81
  -4  -1 -12    5.38    0.85
  -4  -1  12    5.99    1.00
  -4  -1  12    5.67    0.80
  -4   1 -12    4.45    0.61
  -4  -1  12    4.13    0.78
  -4  -1  12    6.04    0.93
  -4  -1  12    4.43    0.91
   4  -1  12    3.37    0.60
  -4   1  12    4.19    0.99
  -4   1  12    4.28    0.86
  -4   1 -12    5.08    0.82
  -4  -1 -12    4.06    0.75
  -4  -1  12    4.33    0.78
  -4   1  12    4.08    0.78
  -4   1  12    4.82    0.71
  -4   1 -12    5.61    0.84
  -4   1 -12    3.81    0.72
  -4  -1 -12    2.54    0.60
   4   1  12    4.29    0.86
  -4  -1 -12    4.45    0.69
  -4  -1 -13   42.94    2.39
  -4   1 -13   39.48    2.45
  -4  -1  13   42.40    2.34
  -4  -1 -13   38.23    2.24
  -4   1  13   38.17    2.34
  -4  -1 -13   41.51    2.47
   4  -1  13   42.38    2.23
  -4  -1  13   42.45    2.59
  -4   1  13   42.23    2.79
   4  -1  13   33.69    2.29
  -4   1  13   43.69    2.88
  -4  -1  13   39.30    2.33
  -4   1  13   36.36    2.46
  -4   1  13   41.17    2.24
  -4  -1  13   41.02    2.77
  -4   1  13   38.05    2.31
  -4  -1  13   39.10    2.32
   4  -1  13   37.11    2.53
  -4  -1 -13   37.11    2.40
  -4  -1  13   38.92    2.57
  -4  -1  13   38.61    2.38
  -4  -1 -13   40.69    2.27
  -4   1  13   41.64    2.37
  -4  -1 -13   37.33    2.19
  -4   1 -13   36.46    2.32
  -4   1 -13   35.73    2.08
  -4  -1  13   42.60    2.49
  -4   1  13   40.98    2.43
  -4   1  13   36.44    2.23
  -4  -1  13   43.12    2.44
  -4   1 -13   38.33    2.32
  -4   1  13   41.63    2.15
  -4   1  13   36.95    2.09
   4   1  13   41.60    2.63
  -4   1 -13   37.05    1.94
  -4  -1  13   43.05    2.51
  -4  -1  13   38.72    2.65
   4  -1 -13   37.31    2.31
   4  -1  13   36.95    2.27
  -4  -1  13   38.57    2.64
   4   1  13   41.04    2.80
  -4   1 -13   40.64    2.28
   4   1  13   39.82    2.54
  -4   1 -13   40.32    2.39
   4  -1  13   36.84    2.42
   4  -1  13   37.94    2.74
  -4  -1  13   35.33    2.31
  -4  -1 -13   40.47    2.29
  -4  -1 -14    0.32    0.47
  -4  -1  14   -0.13    0.52
  -4   1  14    0.17    0.60
  -4  -1  14   -0.16    0.59
  -4  -1  14   -0.17    0.47
  -4  -1  14    0.30    0.47
  -4  -1  14    0.30    0.56
  -4  -1 -14    0.90    0.60
  -4  -1  14    0.14    0.53
  -4   1 -14    0.13    0.45
  -4  -1 -14    0.13    0.49
  -4   1  14    0.42    0.51
  -4  -1 -14    0.41    0.44
   4  -1  14    0.51    0.54
  -4  -1  14    0.18    0.57
   4   1  14   -0.34    0.65
   4  -1  14   -0.28    0.61
   4   1  14    0.22    0.57
  -4   1 -14    0.70    0.55
  -4   1  14    0.28    0.55
  -4  -1  14    0.14    0.52
  -4  -1  14    0.45    0.58
   4  -1  14    0.33    0.60
  -4   1  14    0.58    0.54
  -4  -1  14   -0.18    0.72
  -4  -1 -14    0.47    0.46
  -4  -1  14    0.83    0.64
  -4   1  14   -0.15    0.50
  -4   1  14    1.04    0.61
  -4  -1 -14    0.77    0.56
  -4   1  14    0.79    0.59
  -4   1  14    0.17    0.64
  -4   1  14    0.85    0.78
  -4   1 -14    0.59    0.53
  -4  -1  14   -0.14    0.50
  -4   1  14   -0.11    0.40
   4   1  14    0.87    0.69
   4  -1  14    0.22    0.63
  -4   1  14   -0.42    0.62
  -4  -1  14    1.00    0.68
  -4   1 -14    0.30    0.47
   4  -1  14   -0.61    0.54
  -4   1 -14   -0.16    0.53
  -4  -1 -15   64.61    3.45
  -4   1 -15   66.18    3.59
  -4  -1 -15   68.42    3.42
  -4   1  15   66.54    3.37
  -4   1  15   64.99    3.70
  -4   1  15   65.48    3.90
  -4   1  15   70.92    3.74
  -4   1  15   67.23    3.24
  -4   1  15   67.44    3.36
  -4  -1  15   60.14    3.53
  -4   1  15   67.31    3.70
   4  -1  15   66.22    3.63
  -4  -1  15   59.52    3.63
  -4  -1 -15   64.28    3.52
  -4   1 -15   65.01    3.46
  -4  -1  15   67.38    3.88
  -4   1  15   68.67    3.55
  -4   1 -15   63.56    3.34
  -4  -1  15   64.64    3.51
  -4  -1  15   66.79    3.42
  -4   1 -15   66.52    3.35
  -4  -1  15   63.98    3.43
  -4  -1  15   68.62    3.44
   4   1  15   66.92    4.02
  -4  -1 -15   66.54    3.30
   4  -1  15   68.28    3.47
  -4  -1  15   67.94    3.51
   4  -1  15   69.39    4.04
  -4  -1  15   67.94    3.80
  -4  -1  15   68.47    3.44
  -4  -1 -15   67.01    3.19
  -4   1 -15   65.80    3.46
  -4  -1 -15   66.29    3.30
  -4   1  15   68.14    3.17
  -4   1 -16  190.25    7.56
  -4  -1  16  187.61    7.25
   4  -1  16  196.89    7.69
   4   1  16  186.00    8.10
  -4   1  16  181.91    7.03
  -4  -1 -16  183.86    7.11
   4  -1  16  185.15    7.34
  -4  -1  16  181.41    7.28
  -4   1  16  179.86    7.56
  -4  -1  16  184.66    7.58
  -4   1 -16  181.77    7.35
   4  -1  16  188.65    8.15
  -4  -1 -16  185.01    7.35
  -4  -1 -16  185.80    7.46
  -4  -1  16  178.75    6.99
  -4   1  16  179.64    7.30
  -4  -1  16  187.88    7.38
  -4  -1 -16  181.48    7.23
  -4   1  16  199.29    7.27
  -4  -1  16  174.54    7.75
  -4   1  16  179.10    7.89
  -4  -1  17   34.68    2.56
   4  -1  17   34.84    2.58
  -4   1  17   32.20    2.34
  -4  -1  17   33.80    2.69
   4   1  17   34.63    2.90
  -4   1 -17   30.25    2.27
  -4   1 -17   30.06    2.37
  -4   1  17   22.70    2.33
  -4  -1 -17   31.93    2.37
   4  -1  17   39.20    3.01
  -4   1  17   28.84    2.05
  -4  -1 -17   33.30    2.38
  -4  -1 -17   27.85    2.17
  -4  -1  17   31.97    2.30
  -4  -1  17   36.98    2.70
   4  -1  18   13.62    1.69
   4  -1  18   15.04    1.98
  -4   1  18   11.27    1.45
   4   1  18   13.08    1.86
  -4   1  18   18.04    1.68
  -4  -1  18   15.00    1.77
  -4  -1  18   13.23    1.47
  -4  -1  18   16.39    1.71
  -4  -1 -18   16.14    1.72
  -4  -1  18   16.33    1.75
  -4  -1  18   12.16    1.48
  -4  -1 -18   15.17    1.63
  -4  -1 -18   13.16    1.50
  -4  -1  18   10.54    1.68
  -4   1  18   13.13    1.83
  -4   1 -18   14.85    1.65
  -4   1  18   16.63    1.57
  -4  -1  19    0.21    0.68
  -4  -1  19   -0.26    0.84
   4  -1  19    0.29    0.89
  -4  -1  19    0.18    0.63
   4  -1  19    0.23    0.71
  -4   1 -19   -0.20    0.76
  -4  -1 -19   -0.18    0.76
  -4  -1  19    0.20    0.62
  -4   1  19   -0.28    0.81
  -4  -1 -19   -0.20    0.73
  -4  -1  19    1.35    0.86
  -4  -1  19   -0.24    0.72
  -4   1  19   -0.38    0.68
   4   1  19   -0.29    0.93
  -4   1  20   47.51    3.10
   4   1  20   53.34    3.49
  -4  -1 -20   51.51    3.21
  -4  -1  20   48.06    3.07
  -4  -1  20   56.43    3.39
  -4  -1 -20   57.55    3.45
  -4  -1  20   47.60    3.56
   4  -1  20   48.79    3.79
  -4  -1  20   49.33    3.26
  -4   1  20   54.05    3.83
  -4  -1  20   42.36    3.22
   4  -1  20   51.35    3.49
   4   1  20   55.89    3.97
   4   1  21   27.72    2.54
   4  -1  21   28.27    2.91
   4  -1  21   31.11    2.69
  -4  -1  21   24.98    2.20
   4   1  21   31.21    3.03
  -4   1  21   25.64    2.68
  -4   1  21   33.14    2.92
  -4  -1  21   26.73    2.50
  -4  -1 -21   30.84    2.52
  -4  -1  21   26.91    2.70
  -4  -1  21   26.37    2.39
  -4  -1 -21   32.28    2.51
  -4  -1  22   16.91    2.29
  -4   1  22   15.59    2.24
   4   1  22   17.84    2.14
  -4  -1 -22   17.80    1.99
  -4  -1  22   15.58    1.92
  -4  -1  22   16.29    2.05
   4   1  22   16.20    2.37
   4  -1  22   20.27    2.24
  -4  -1 -22   17.31    1.88
   4  -1  22   12.87    2.21
  -4  -1  22   13.16    1.66
  -4   1  22   16.35    2.24
   4  -1  23   15.37    2.38
  -4   1  23   13.95    2.09
   4  -1  23   11.11    1.86
   4   1  23   11.85    1.93
  -4   1  23   14.28    2.00
  -4  -1  23   10.36    1.90
  -4  -1  23   10.50    1.88
   4   1  23   12.68    2.19
  -4   1  23   11.44    2.11
   5   1   0    0.09    0.21
  -5   1   0    0.05    0.21
   5  -1   0    0.46    0.15
  -5   1   0    0.03    0.13
   5   1   0    0.11    0.33
   5  -1   0    0.16    0.23
  -5   1   0   -0.07    0.21
   5  -1   0    0.11    0.24
   5  -1   0   -0.07    0.26
  -5  -1   0   -0.07    0.24
  -5   1   0    0.28    0.28
   5   1   0    0.14    0.25
  -5   1   0    0.07    0.25
   5  -1   0   -0.08    0.24
   5   1   0    0.20    0.28
  -5   1   0    0.13    0.13
  -5   1   0    0.19    0.30
  -5  -1   0   -0.15    0.28
   5   1   0   -0.08    0.24
   5  -1  -1   44.31    2.22
   5   1   1   39.89    2.19
  -5  -1   1   41.53    1.99
   5   1  -1   46.53    2.12
  -5   1  -1   47.12    1.76
  -5   1  -1   45.13    2.10
   5  -1  -1   42.84    2.00
  -5   1  -1   47.47    2.10
  -5   1  -1   46.01    2.30
   5  -1   1   43.41    2.08
   5   1   1   42.58    2.00
   5  -1  -1   46.76    2.23
  -5   1   1   46.09    2.30
  -5   1   1   42.00    1.94
   5  -1  -1   43.91    1.77
  -5   1   1   41.53    2.07
   5   1  -1   46.32    2.37
  -5   1  -1   47.35    1.89
  -5   1  -1   45.78    2.09
  -5  -1   1   39.50    2.27
  -5   1  -1   45.51    1.74
  -5  -1  -1   43.32    1.89
  -5  -1   1   44.67    2.16
  -5   1   1   43.36    1.70
   5  -1   1   46.15    2.17
   5  -1   1   49.86    1.90
   5   1   1   44.62    2.14
   5  -1   1   48.97    2.42
  -5   1   1   46.39    1.58
   5  -1  -1   45.22    2.16
   5   1  -1   47.99    2.32
   5  -1  -1   46.00    2.14
   5  -1   1   46.15    1.57
   5  -1   1   53.63    2.25
  -5  -1  -1   42.50    2.07
   5   1   1   41.24    2.32
   5   1   1   44.28    2.21
  -5   1   1   50.28    2.14
   5  -1  -1   42.49    2.12
   5   1  -1   42.36    2.23
   5   1  -2   14.79    1.22
   5   1   2   15.73    1.15
  -5   1   2   13.21    0.95
  -5   1  -2   14.10    1.04
  -5  -1   2   12.81    1.03
  -5  -1  -2   12.74    0.82
  -5   1  -2   15.83    0.85
   5  -1  -2   15.20    1.27
   5  -1  -2   15.52    0.97
   5   1  -2   15.90    1.14
  -5   1  -2   16.70    1.26
   5  -1   2   15.72    1.10
  -5  -1  -2   15.15    1.03
   5  -1  -2   15.96    1.11
  -5   1   2   13.77    1.07
   5   1   2   14.79    0.97
   5   1   2   14.39    1.10
  -5   1   2   15.52    0.74
  -5  -1   2   14.97    1.14
   5  -1   2   15.43    1.27
   5  -1   2   15.27    0.91
  -5  -1   2   15.05    1.25
   5  -1  -2   15.91    1.08
   5  -1   2   15.46    1.09
   5   1  -2   14.18    1.19
   5   1   2   14.85    1.24
  -5  -1  -2   15.76    1.08
  -5   1   2   15.68    1.04
  -5   1  -2   15.84    1.07
  -5  -1   2   15.32    1.00
   5   1   2   13.57    1.12
   5  -1  -2   14.00    1.05
   5  -1   2   14.27    1.05
  -5   1  -2   16.23    1.04
  -5   1   2   14.36    1.17
   5   1  -2   13.81    1.19
  -5   1  -2   14.41    0.81
  -5   1   2   14.55    1.04
   5  -1  -2   16.08    1.16
   5   1  -2   16.06    1.09
   5  -1  -2   13.06    1.07
   5   1  -2   14.24    1.14
   5   1  -3    3.94    0.65
   5  -1  -3    2.69    0.57
  -5  -1  -3    3.00    0.53
   5  -1  -3    3.08    0.53
  -5   1   3    2.70    0.48
   5  -1  -3    2.94    0.45
   5   1   3    3.67    0.56
  -5   1  -3    2.01    0.46
  -5  -1  -3    3.12    0.53
   5   1  -3    4.57    0.58
  -5   1  -3    2.44    0.47
  -5   1   3    2.26    0.30
   5   1  -3    3.21    0.59
   5  -1   3    2.64    0.47
   5   1   3    3.30    0.53
  -5   1  -3    3.15    0.50
   5   1   3    3.06    0.54
   5   1   3    3.01    0.46
   5  -1   3    2.54    0.42
  -5   1   3    2.97    0.50
  -5  -1   3    4.08    0.66
   5  -1   3    1.99    0.52
  -5   1  -3    2.15    0.45
  -5   1  -3    2.45    0.22
   5  -1  -3    1.66    0.39
  -5  -1  -3    4.25    0.54
  -5  -1   3    2.84    0.54
  -5   1   3    2.65    0.44
   5   1  -3    3.81    0.61
   5  -1  -3    3.10    0.53
   5  -1  -3    2.91    0.42
  -5   1  -3    2.67    0.33
   5   1  -3    2.95    0.51
  -5  -1   3    4.95    0.65
   5   1  -3    4.02    0.64
   5  -1   3    2.94    0.42
  -5   1   3    2.96    0.50
  -5  -1   3    3.87    0.50
  -5   1   3    2.73    0.57
   5   1  -3    3.08    0.56
   5  -1   3    3.05    0.49
   5  -1   3    2.29    0.46
  -5   1   3    2.72    0.58
   5  -1  -3    2.47    0.44
   5  -1  -3    2.42    0.47
  -5   1   4  218.67    7.06
  -5  -1  -4  222.52    6.78
   5   1   4  217.12    7.61
   5   1  -4  209.87    7.42
   5  -1  -4  214.56    6.81
   5   1  -4  222.00    7.46
  -5   1  -4  216.04    7.33
  -5  -1   4  207.47    7.48
  -5   1  -4  221.67    6.81
  -5   1  -4  213.88    6.86
   5   1  -4  177.32    7.51
  -5  -1   4  218.82    7.78
  -5  -1  -4  208.94    7.50
  -5  -1  -4  207.85    7.50
   5  -1  -4  214.25    7.07
   5   1  -4  216.87    7.50
  -5   1   4  204.89    7.68
  -5  -1  -4  218.85    7.23
   5   1  -4  220.96    7.71
   5  -1   4  220.33    7.28
  -5  -1   4  205.48    7.48
  -5   1   4  205.90    7.31
   5  -1  -4  218.80    7.35
   5  -1  -4  214.40    7.47
  -5   1   4  211.79    7.35
   5   1  -4  211.86    7.29
   5   1  -4  223.84    7.65
  -5   1   4  213.53    7.29
   5   1   4  218.40    7.19
   5  -1   4  209.12    7.46
   5   1  -4  209.63    7.60
   5  -1  -4  217.87    7.76
  -5   1  -4  219.05    7.47
   5  -1   4  213.35    7.85
  -5   1   4  223.07    7.40
   5  -1   4  222.04    7.48
  -5   1  -4  216.54    7.59
   5  -1  -4  216.24    7.32
  -5   1   4  212.64    7.65
  -5  -1   4  217.63    6.78
  -5   1  -4  216.26    7.30
   5  -1   4  207.45    7.40
   5  -1  -4  211.27    7.31
   5   1  -4  214.07    7.63
  -5   1   4  220.00    7.41
   5  -1   4  216.38    7.29
   5  -1  -4  216.86    7.53
   5  -1  -4  197.15    7.37
   5   1   4  218.00    7.52
   5   1  -5   59.96    2.96
  -5   1   5   65.22    2.78
   5  -1   5   69.17    2.31
  -5   1   5   74.07    2.99
   5  -1   5   71.35    2.94
   5   1  -5   62.45    2.82
  -5   1   5   68.11    2.92
  -5  -1   5   62.89    3.22
   5  -1  -5   62.86    2.85
   5   1  -5   64.50    2.95
   5  -1   5   70.47    2.85
   5   1  -5   66.53    3.29
  -5  -1  -5   63.68    2.85
   5   1   5   70.05    2.38
   5  -1  -5   66.69    2.78
   5  -1   5   69.59    3.00
  -5  -1   5   59.36    3.06
   5   1   5   68.80    2.68
  -5  -1  -5   69.49    2.39
  -5   1   5   68.22    3.17
  -5   1   5   67.98    3.11
   5   1  -5   67.12    3.02
  -5   1  -5   66.95    2.30
  -5  -1   5   67.81    2.43
  -5   1   5   68.20    2.90
   5   1  -5   64.43    3.03
   5  -1  -5   65.03    2.53
  -5  -1   5   67.70    3.19
  -5   1   5   68.02    3.41
   5  -1  -5   67.45    2.83
  -5  -1  -5   73.26    3.13
  -5   1  -5   67.13    2.97
   5   1  -5   59.42    3.01
   5   1  -5   66.79    2.75
   5  -1  -5   65.83    2.79
   5  -1  -5   67.46    3.19
  -5  -1   5   61.64    2.90
   5  -1   5   69.83    2.87
  -5   1   5   65.47    2.65
  -5   1  -5   67.61    3.04
  -5   1  -5   72.39    3.24
   5   1  -5   65.27    3.07
   5  -1  -5   67.19    2.99
   5   1  -5   68.71    3.05
  -5  -1  -5   70.48    3.05
   5   1   5   67.93    3.05
   5  -1   5   68.97    2.95
   5  -1   5   70.48    3.32
  -5   1  -5   66.83    2.45
  -5  -1   5   62.34    2.95
   5  -1   6   62.96    3.20
  -5  -1   6   62.18    2.37
  -5  -1   6   63.29    2.92
   5   1  -6   65.35    2.94
   5  -1  -6   66.73    3.34
   5  -1  -6   63.54    2.62
  -5   1   6   67.87    2.94
   5  -1  -6   63.59    2.73
   5   1  -6   61.06    2.87
  -5   1  -6   59.16    2.81
  -5   1   6   62.97    2.67
   5   1  -6   67.29    2.75
  -5   1   6   60.32    2.62
   5  -1   6   59.73    2.78
  -5  -1   6   61.75    3.19
   5   1  -6   65.07    2.20
   5   1  -6   68.50    3.07
  -5  -1   6   59.79    3.02
  -5  -1  -6   63.85    2.36
   5  -1  -6   61.58    2.87
  -5   1  -6   60.29    2.65
  -5  -1  -6   62.32    2.71
  -5   1  -6   60.24    2.92
   5  -1   6   64.89    2.29
   5   1  -6   67.41    3.30
  -5   1  -6   61.99    3.08
   5  -1   6   57.64    2.71
   5   1  -6   62.69    2.96
  -5   1  -6   57.88    2.79
   5   1   6   66.20    2.56
   5   1  -6   57.83    2.86
  -5   1   6   66.49    2.82
  -5  -1   6   67.54    3.13
  -5   1   6   66.67    3.32
  -5  -1   6   55.83    3.06
  -5  -1  -6   62.88    3.00
  -5   1   6   61.99    3.05
   5   1   6   60.62    2.88
  -5  -1   6   65.13    2.43
  -5  -1   6   59.47    2.69
  -5   1   6   63.76    2.84
  -5   1  -6   58.95    2.40
   5  -1  -6   67.28    2.74
   5  -1   6   63.74    2.58
  -5  -1   6   67.62    2.72
   5   1  -6   68.57    2.65
  -5   1   6   63.32    3.00
   5   1  -6   63.12    2.98
   5   1  -6   64.06    2.88
  -5  -1  -6   62.86    2.97
   5  -1   6   66.16    2.82
  -5  -1  -6   64.25    3.12
  -5  -1  -6   61.91    2.91
   5  -1  -6   61.84    3.08
  -5  -1  -6   61.95    2.71
  -5  -1   6   67.68    2.88
  -5   1   7    0.96    0.47
  -5   1   7    0.87    0.46
   5   1   7    0.70    0.41
   5  -1  -7    0.78    0.38
  -5  -1   7    0.38    0.37
   5   1  -7    1.51    0.33
  -5   1   7    0.57    0.24
  -5  -1   7    2.67    0.55
  -5  -1   7    1.10    0.41
   5   1  -7    1.25    0.52
   5   1   7    0.56    0.43
  -5  -1  -7    0.50    0.45
   5  -1  -7    1.27    0.60
   5  -1   7    1.11    0.30
  -5   1  -7    0.44    0.34
   5   1  -7    0.96    0.39
   5  -1  -7    1.15    0.44
  -5  -1   7    1.68    0.57
  -5   1  -7    0.45    0.25
  -5  -1   7    1.89    0.26
  -5  -1  -7    1.08    0.38
  -5   1   7    0.29    0.30
   5   1  -7    1.63    0.47
  -5  -1   7    1.00    0.39
   5   1  -7    2.09    0.60
  -5   1   7    0.30    0.31
  -5   1  -7    0.40    0.34
  -5  -1  -7    0.38    0.35
   5   1  -7    1.52    0.39
   5   1   7    0.95    0.29
  -5   1   7    0.62    0.44
  -5   1   7   -0.13    0.38
   5  -1  -7    1.21    0.32
   5  -1  -7    0.65    0.33
  -5  -1   7    2.03    0.56
  -5   1  -7    0.30    0.33
   5  -1   7    0.38    0.37
  -5   1   7    0.36    0.27
  -5   1  -7    0.36    0.26
  -5  -1  -7    1.41    0.52
  -5  -1   7    1.88    0.42
  -5  -1  -7    0.69    0.22
  -5   1  -7    0.13    0.37
   5  -1   7    0.57    0.25
  -5  -1  -7    0.96    0.44
  -5   1   7    0.47    0.27
   5   1  -7    2.08    0.50
  -5  -1  -7    1.55    0.52
  -5   1   7    0.35    0.38
   5  -1   7    0.87    0.36
  -5   1   7    1.02    0.32
  -5  -1   7    1.43    0.30
   5   1  -7    1.96    0.47
  -5  -1   7    1.62    0.55
   5  -1  -7    0.93    0.33
  -5  -1   7    1.02    0.50
  -5  -1   8  239.31    7.66
   5   1   8  256.00    8.10
  -5   1  -8  252.65    8.45
   5  -1  -8  241.01    9.14
  -5  -1   8  244.71    8.82
  -5  -1   8  243.73    8.66
  -5  -1  -8  254.37    8.74
   5   1  -8  246.14    8.08
   5  -1   8  250.33    7.99
   5   1  -8  239.43    8.59
  -5  -1   8  247.73    8.92
  -5   1  -8  246.20    8.56
  -5   1   8  245.44    8.39
   5  -1  -8  247.15    8.28
   5   1  -8  242.73    8.14
  -5   1   8  237.47    8.82
  -5  -1  -8  242.81    8.85
  -5   1  -8  243.82    8.54
  -5  -1   8  244.91    8.37
  -5   1   8  244.93    7.92
  -5   1   8  240.31    8.70
  -5   1  -8  226.90    8.84
  -5  -1   8  245.96    8.14
  -5  -1   8  244.34    8.83
   5  -1   8  248.39    8.60
  -5  -1  -8  241.71    8.23
   5  -1   8  262.32    8.66
  -5  -1   8  237.04    8.43
  -5   1  -8  243.85    8.21
   5   1   8  228.12    8.75
   5  -1  -8  246.81    8.45
   5   1  -8  242.31    8.54
  -5  -1  -8  236.99    8.40
  -5  -1   8  245.70    9.06
   5   1   8  238.07    8.49
  -5   1  -8  256.46    8.18
   5  -1   8  251.54    8.08
  -5   1   8  239.75    9.11
  -5  -1   8  240.50    8.24
  -5   1   8  249.81    8.46
  -5   1  -8  240.22    8.68
  -5  -1   8  227.62    8.88
   5   1   8  250.35    9.08
   5   1  -8  244.87    9.12
   5   1  -8  246.08    8.44
  -5  -1  -8  243.21    7.76
   5   1  -8  249.06    8.69
  -5   1   8  255.45    8.73
   5  -1  -8  255.08    8.66
  -5   1   8  243.80    8.21
  -5   1   8  232.23    8.56
   5  -1  -8  246.02    8.16
   5   1  -8  236.45    8.60
  -5   1   8  246.70    8.56
  -5   1   8  246.67    8.23
  -5  -1  -8  225.81    8.84
  -5   1  -9   13.97    1.00
  -5  -1   9   14.85    1.35
   5   1   9   14.64    0.95
  -5  -1   9   12.49    1.29
  -5   1   9   12.90    1.36
   5  -1   9   10.88    1.18
  -5   1  -9   11.73    1.09
   5  -1   9   12.21    0.85
   5  -1  -9   12.87    0.94
   5   1  -9   16.32    0.96
   5  -1   9   12.39    1.05
  -5  -1   9   15.54    1.05
  -5  -1  -9   15.78    1.18
   5  -1  -9   13.93    1.15
  -5   1  -9   13.38    1.17
  -5   1  -9   11.44    0.91
   5  -1   9   10.39    1.07
  -5  -1   9   12.46    1.08
  -5   1   9   12.28    0.95
  -5  -1  -9   13.01    1.32
  -5  -1   9   14.18    1.00
   5   1  -9   13.43    1.15
  -5  -1   9   15.52    1.30
  -5   1   9   13.31    1.29
  -5  -1   9   15.32    1.27
  -5   1  -9   13.39    0.98
  -5   1   9   10.70    0.74
  -5   1   9   12.97    1.19
  -5  -1  -9   12.60    1.18
   5   1  -9   15.01    0.77
   5  -1  -9    9.45    1.26
  -5  -1   9   14.65    1.41
  -5   1   9   12.13    1.18
   5  -1   9   12.02    0.70
   5   1  -9   16.20    0.96
  -5   1   9   12.18    0.95
  -5   1   9   12.53    1.09
   5   1  -9   13.69    1.21
   5  -1  -9   11.61    1.12
  -5  -1   9   15.18    1.41
  -5  -1   9   13.33    1.11
   5   1  -9   16.98    1.55
  -5   1  -9   14.45    1.37
  -5  -1  -9   14.80    0.73
   5  -1   9   11.73    0.88
   5   1  -9   13.56    1.23
  -5   1  -9   10.28    1.11
   5  -1  -9   13.50    1.02
   5  -1   9   13.67    1.23
  -5   1   9   12.60    1.23
  -5   1  -9   10.61    0.99
  -5  -1  -9   13.24    1.28
   5   1   9   12.47    1.35
   5   1   9   10.90    1.21
   5   1   9   13.65    1.13
  -5   1   9   13.68    1.24
  -5  -1  -9   14.19    1.00
  -5   1   9   13.15    1.09
  -5  -1  -9   12.83    1.19
  -5  -1   9   14.97    1.36
  -5   1 -10   45.89    2.44
  -5  -1  10   41.93    2.52
  -5   1  10   45.70    2.55
  -5   1 -10   51.41    2.83
  -5   1 -10   46.28    2.22
  -5   1  10   48.63    2.54
  -5   1 -10   46.45    2.50
  -5  -1  10   47.22    2.84
   5  -1 -10   46.22    2.11
  -5  -1  10   43.30    2.31
  -5   1 -10   46.00    2.17
  -5   1 -10   47.76    2.09
   5  -1  10   43.56    2.48
   5  -1  10   40.71    2.57
   5   1  10   46.04    2.33
  -5  -1  10   48.79    2.67
   5   1 -10   51.17    2.96
   5   1 -10   43.05    2.43
  -5  -1 -10   44.23    2.33
  -5  -1 -10   42.03    2.44
  -5   1 -10   46.79    2.43
  -5   1  10   43.74    2.33
  -5   1  10   44.91    2.37
   5   1 -10   47.89    2.55
   5  -1  10   47.66    1.97
  -5  -1  10   46.58    2.54
   5   1  10   45.91    2.84
  -5  -1  10   45.39    2.70
  -5  -1  10   39.22    2.60
  -5  -1  10   46.43    2.23
  -5  -1 -10   44.16    2.57
  -5   1  10   42.98    2.40
   5  -1 -10   44.91    2.83
  -5  -1 -10   44.73    2.48
  -5   1 -10   43.38    2.26
   5   1  10   43.88    2.03
  -5   1  10   42.56    2.04
   5   1  10   37.82    2.48
  -5   1  10   45.54    2.11
  -5  -1  10   42.36    2.25
  -5   1  10   42.70    2.79
   5  -1 -10   43.81    2.44
   5   1 -10   47.67    2.00
   5   1 -10   49.41    2.41
  -5   1 -10   42.07    2.46
  -5  -1 -10   44.56    2.67
  -5  -1  10   46.20    2.50
  -5   1  10   47.96    2.62
   5  -1  10   46.92    2.55
  -5  -1  10   43.98    2.06
   5  -1  10   44.41    2.32
  -5  -1 -10   42.51    2.04
  -5   1  10   47.67    2.69
  -5  -1 -10   44.28    2.46
   5  -1  10   48.72    2.15
  -5   1  11    2.88    0.81
  -5  -1  11    3.62    0.80
  -5  -1  11    4.06    0.79
   5  -1  11    6.04    0.92
   5   1 -11    4.96    0.81
  -5  -1 -11    4.72    0.71
   5   1 -11    5.10    0.97
  -5  -1  11    4.61    0.69
  -5   1  11    4.42    0.88
  -5   1  11    2.90    0.70
   5  -1  11    3.55    0.84
   5   1 -11    6.20    0.78
   5   1  11    5.72    1.02
   5   1  11    2.46    0.77
  -5   1  11    4.26    0.53
  -5   1 -11    4.38    0.78
  -5  -1 -11    5.11    0.76
   5   1 -11    4.38    0.79
  -5   1  11    2.89    0.70
  -5  -1  11    4.39    0.93
  -5   1  11    5.43    0.89
   5  -1  11    5.05    0.86
  -5  -1 -11    3.73    0.72
  -5  -1  11    4.25    0.72
  -5   1  11    4.64    0.82
  -5   1 -11    5.06    0.78
  -5   1 -11    3.85    0.63
  -5  -1 -11    3.80    0.78
  -5  -1  11    4.52    0.81
  -5  -1 -11    3.73    0.75
   5  -1  11    3.50    0.70
  -5  -1  11    3.34    0.75
  -5  -1 -11    3.27    0.70
  -5   1 -11    3.36    0.82
  -5  -1  11    3.44    0.67
  -5   1 -11    2.50    0.54
  -5  -1  11    5.14    0.93
  -5   1  11    4.84    0.79
  -5  -1 -11    3.28    0.67
  -5   1  11    4.20    0.68
   5   1  11    5.20    0.72
   5  -1 -11    3.87    0.91
  -5   1 -11    5.04    0.74
  -5   1 -11    5.20    0.84
  -5   1 -11    5.32    0.59
  -5  -1  11    5.83    0.99
  -5  -1  11    4.35    0.96
  -5  -1  11    3.63    0.77
  -5   1 -11    4.06    0.75
  -5   1 -11    4.12    0.63
  -5  -1  12    2.99    0.87
  -5  -1  12    2.04    0.56
   5   1 -12    2.21    0.75
  -5  -1  12    2.92    0.80
  -5   1  12    2.05    0.66
  -5   1  12    2.45    0.71
  -5  -1  12    2.14    0.68
  -5   1 -12    2.37    0.66
  -5   1  12    3.16    0.68
  -5   1 -12    2.55    0.60
  -5   1  12    2.18    0.65
  -5  -1 -12    1.76    0.55
   5   1  12    1.95    0.68
  -5  -1 -12    2.72    0.69
  -5  -1 -12    1.93    0.58
  -5  -1 -12    2.16    0.63
  -5   1 -12    2.20    0.61
  -5  -1  12    3.15    0.78
  -5  -1  12    2.00    0.49
  -5   1  12    2.23    0.77
   5  -1  12    1.91    0.60
  -5  -1  12    1.98    0.66
  -5   1  12    2.15    0.61
   5   1 -12    2.25    0.66
  -5  -1 -12    2.72    0.69
  -5   1  12    3.60    0.82
   5   1 -12    2.58    0.71
  -5   1  12    0.33    0.47
   5  -1  12    1.95    0.73
   5  -1  12    2.89    0.70
   5  -1 -12    3.05    0.83
  -5   1 -12    2.98    0.73
  -5  -1  12    1.81    0.64
  -5  -1 -12    2.17    0.63
   5   1  12    3.06    0.87
  -5  -1  12    1.54    0.68
  -5   1 -12    1.47    0.60
  -5   1 -12    2.23    0.57
  -5   1 -12    2.56    0.65
   5  -1  12    1.71    0.70
  -5  -1  12    3.13    0.74
  -5   1 -12    2.84    0.85
  -5   1  12    1.60    0.62
  -5  -1  12    1.06    0.64
  -5  -1 -12    2.28    0.57
  -5  -1 -13    1.46    0.66
  -5  -1  13    1.59    0.67
   5   1  13    1.31    0.72
   5  -1  13    1.37    0.75
  -5  -1  13    0.72    0.66
  -5  -1  13    1.10    0.63
   5  -1  13    0.51    0.65
  -5   1  13    1.33    0.69
  -5  -1 -13    1.88    0.66
  -5  -1 -13    1.32    0.67
  -5  -1  13    1.68    0.78
  -5  -1  13    1.16    0.55
  -5   1 -13    0.35    0.48
  -5   1  13    1.48    0.61
  -5   1  13    1.13    0.57
  -5  -1  13    1.28    0.68
  -5   1  13    0.70    0.64
  -5   1  13    0.88    0.60
  -5   1 -13    0.88    0.46
  -5   1 -13    0.26    0.46
  -5   1 -13    1.03    0.59
  -5  -1  13    0.86    0.49
  -5  -1  13   -0.20    0.65
  -5  -1 -13    1.04    0.59
  -5   1 -13    0.16    0.49
  -5   1  13    0.43    0.60
  -5   1  13    1.51    0.67
  -5  -1 -13    0.78    0.51
  -5  -1  13    1.37    0.62
  -5  -1  13    0.54    0.63
  -5   1 -13    0.14    0.56
   5  -1 -13    0.86    0.60
   5   1  13    0.69    0.56
  -5   1  13    0.83    0.62
  -5  -1 -13    0.64    0.55
   5  -1  13    0.13    0.57
   5  -1  13    1.15    0.65
  -5   1 -13    0.15    0.48
  -5   1 -13    2.23    0.87
  -5  -1  13    0.78    0.62
  -5  -1  14  128.26    6.11
  -5  -1  14  131.79    5.55
  -5  -1  14  141.36    6.14
  -5   1 -14  147.26    5.92
  -5   1 -14  136.50    5.75
  -5   1 -14  142.05    5.70
  -5   1  14  135.94    5.69
   5  -1  14  140.14    6.01
  -5  -1  14  143.73    6.42
  -5  -1 -14  139.67    5.56
  -5  -1  14  138.45    5.73
  -5  -1  14  131.12    5.74
  -5  -1  14  135.75    6.14
   5  -1  14  144.08    5.98
  -5   1  14  141.75    5.97
  -5  -1  14  137.67    5.55
  -5   1 -14  143.03    5.53
  -5   1  14  146.95    6.49
  -5   1  14  132.20    5.52
  -5  -1  14  138.30    5.79
  -5   1 -14  145.21    5.83
  -5   1  14  143.91    6.11
   5   1  14  133.96    6.32
   5  -1  14  141.05    6.48
  -5  -1  14  131.78    5.77
   5   1  14  128.24    5.90
  -5   1  14  147.33    5.73
   5  -1  14  134.54    5.63
  -5  -1  14  127.72    5.76
  -5   1  14  129.76    5.95
  -5  -1 -14  133.07    5.56
  -5   1 -14  138.49    5.54
  -5  -1 -14  132.39    5.52
  -5  -1 -14  126.77    5.47
   5  -1  14  138.59    5.82
  -5  -1  14  129.61    5.97
  -5   1  14  133.34    5.74
  -5  -1 -14  126.05    5.76
  -5   1  14  135.27    5.68
  -5  -1 -14  130.86    5.73
  -5   1 -15   24.28    1.91
  -5   1 -15   23.00    1.94
  -5  -1  15   25.60    2.27
  -5  -1  15   26.08    2.17
  -5  -1 -15   22.03    1.99
  -5   1 -15   24.69    1.82
  -5   1  15   28.98    2.47
   5  -1  15   22.88    2.00
  -5   1 -15   23.45    1.93
   5  -1  15   20.99    2.23
  -5   1 -15   21.49    1.85
  -5  -1  15   28.44    1.96
  -5  -1 -15   27.35    1.95
  -5  -1  15   25.96    2.08
  -5  -1 -15   24.45    1.83
  -5  -1 -15   26.43    2.05
  -5  -1 -15   24.14    1.83
   5   1  15   26.27    2.42
  -5   1  15   24.85    2.15
  -5  -1  15   25.14    2.02
   5  -1  16   26.05    2.48
  -5   1 -16   26.91    2.08
   5  -1  16   25.56    2.16
  -5  -1 -16   26.19    1.97
  -5  -1  16   19.56    1.75
  -5   1 -16   24.43    2.05
   5   1  16   27.76    2.55
  -5  -1 -16   25.84    2.04
  -5  -1  16   25.67    2.21
  -5   1  16   24.98    2.33
  -5   1  16   20.38    1.98
  -5   1 -16   19.94    1.89
  -5  -1 -16   22.19    2.02
  -5   1  16   23.87    1.75
  -5  -1 -16   23.50    1.84
  -5  -1  16   23.85    2.28
  -5   1  17   22.73    2.15
   5  -1  17   28.76    2.68
   5  -1  17   24.10    2.15
  -5   1  17   27.63    2.16
   5   1  17   23.48    2.40
  -5  -1  17   24.49    1.93
  -5  -1 -17   20.91    1.83
  -5  -1  17   25.14    2.21
  -5  -1 -17   21.57    2.00
  -5  -1  17   25.06    2.38
  -5   1  17   22.06    2.32
  -5  -1 -17   20.31    1.89
  -5   1 -17   19.63    1.86
  -5   1  18    1.65    0.97
   5   1  18    4.54    1.04
  -5  -1 -18    3.01    1.04
  -5  -1  18    2.54    1.00
  -5   1 -18    4.72    1.06
  -5  -1  18    4.21    1.21
  -5   1  18    2.89    0.86
  -5  -1 -18    3.08    0.91
   5  -1  18    4.35    1.28
   5  -1  18    4.25    1.10
  -5  -1 -18    2.64    0.90
   5   1  18    3.44    1.17
  -5   1  18    3.63    1.03
   5  -1  19   38.72    3.25
  -5  -1 -19   35.66    2.67
  -5  -1  19   39.40    3.13
   5   1  19   30.29    2.98
   5  -1  19   41.69    2.99
   5   1  19   36.20    2.80
  -5   1  19   38.62    2.93
  -5   1 -19   37.80    2.67
  -5  -1 -19   35.91    2.54
  -5  -1  19   37.55    2.56
  -5  -1 -19   34.87    2.60
  -5   1  19   37.14    3.15
  -5   1  19   39.27    2.73
  -5  -1  19   31.12    2.72
  -5   1  20    8.48    1.45
  -5   1  20    5.11    1.52
  -5  -1 -20    8.45    1.38
  -5  -1  20    3.45    1.29
   5  -1  20    7.57    1.71
  -5   1  20    7.27    1.31
   5   1  20    7.20    1.69
  -5  -1  20    5.28    1.19
  -5  -1 -20    6.83    1.23
  -5   1 -20    6.43    1.35
  -5  -1  20    8.06    1.50
   5  -1  20    9.41    1.56
  -5  -1  20   10.70    1.39
   5   1  20    5.50    1.33
  -5  -1 -21    2.92    1.10
  -5   1 -21    2.82    1.04
  -5   1  21    2.82    1.30
   5  -1  21    0.66    1.08
   5   1  21    1.76    1.00
  -5  -1 -21    1.59    0.93
  -5  -1  21    2.40    1.20
  -5  -1  21    2.50    1.00
  -5  -1  21    1.57    1.00
   5   1  21    2.93    1.27
  -5   1  21    2.86    1.01
   5  -1  21    3.11    1.08
  -5  -1  21    2.56    0.92
  -5  -1 -22   16.02    1.89
   5  -1  22   13.80    1.99
  -5  -1  22   13.92    2.00
  -5  -1  22   10.92    1.98
   5   1  22   13.87    1.94
  -5   1  22   16.58    2.33
  -5   1  22   10.57    1.82
  -5  -1  22    9.84    1.61
  -5  -1 -22   14.94    1.89
   5   1  22   12.16    2.18
  -5  -1  23    4.53    1.44
   5  -1  23    6.47    1.52
   5   1  23    6.27    1.53
  -5  -1  23    4.81    1.41
   6   1   0   13.78    1.23
  -6   1   0   11.44    0.98
  -6   1   0   12.22    0.95
  -6   1   0   10.83    1.06
   6  -1   0   10.38    1.07
   6  -1   0   12.40    1.03
  -6   1   0   11.48    0.62
  -6  -1   0   10.12    1.02
  -6  -1   0   12.63    0.97
   6  -1   0   11.13    0.94
  -6   1   0    9.63    0.63
   6   1   0   13.41    1.12
   6   1   0   12.66    1.18
  -6   1   0   10.27    0.81
  -6  -1   0   11.38    1.00
   6   1   0   11.48    0.93
   6   1   0   13.33    1.05
  -6   1   0    9.41    0.94
   6  -1   0    7.99    0.93
   6  -1   0    8.68    0.93
   6  -1   1  119.08    4.64
   6   1  -1  126.22    4.81
  -6   1   1  124.51    4.50
   6  -1   1  117.88    4.97
   6  -1  -1  118.96    4.54
   6  -1   1  121.85    4.72
  -6  -1  -1  120.15    4.62
  -6   1  -1  124.22    4.66
  -6   1   1  121.47    4.62
  -6  -1   1  127.27    4.73
   6   1  -1  122.89    5.00
  -6  -1  -1  124.83    4.39
  -6   1  -1  120.15    4.36
  -6   1   1  122.17    4.02
   6   1   1  120.67    4.79
   6  -1   1  115.17    4.71
  -6   1  -1  125.97    4.90
  -6  -1  -1  114.80    4.69
   6   1   1  122.69    4.74
   6   1  -1  117.67    4.88
  -6   1  -1  120.24    4.62
   6  -1  -1  124.79    4.91
   6  -1  -1  123.35    4.81
   6   1   1  123.52    3.95
   6   1   1  120.31    4.99
  -6  -1   1  119.78    4.73
   6   1  -1  121.52    4.61
  -6   1   1  121.04    4.54
   6  -1  -1  114.66    4.71
   6  -1  -1  121.96    4.71
  -6   1  -1  119.41    4.08
  -6   1  -1  133.86    4.68
  -6   1   1  124.65    4.88
  -6   1   1  123.26    3.91
  -6   1   1  115.17    4.64
  -6   1  -1  119.41    4.16
   6  -1  -1  124.39    4.79
  -6  -1   1  124.71    4.59
   6   1   1  128.48    4.55
   6   1   1  123.61    4.92
  -6  -1   2   63.88    3.07
   6   1   2   56.16    2.76
  -6  -1  -2   52.36    2.31
   6   1  -2   58.95    2.67
  -6  -1  -2   54.39    2.57
   6  -1  -2   61.69    2.73
   6   1  -2   61.42    3.05
   6  -1   2   54.80    2.71
  -6   1   2   56.65    2.69
  -6   1   2   61.53    2.90
  -6  -1  -2   51.79    2.66
  -6   1   2   63.18    2.17
   6   1   2   55.57    2.15
   6  -1  -2   63.08    2.59
   6   1   2   54.05    2.81
  -6   1   2   64.68    2.14
  -6   1   2   62.54    2.67
   6  -1   2   60.98    3.03
  -6   1  -2   59.04    2.64
  -6   1   2   59.02    2.55
  -6   1  -2   59.70    2.38
  -6   1  -2   60.62    2.70
   6   1  -2   55.85    2.73
   6   1   2   54.41    2.92
  -6  -1   2   60.57    2.62
   6  -1   2   55.65    2.67
   6  -1   2   59.11    2.75
   6  -1  -2   59.93    2.86
   6   1  -2   55.35    2.90
   6  -1  -2   63.63    2.82
  -6   1  -2   55.13    2.62
   6  -1  -2   59.18    2.81
   6   1   2   57.95    2.78
  -6   1  -2   59.91    2.89
  -6  -1   2   55.30    2.69
   6   1  -2   55.85    2.89
   6   1   2   60.12    2.55
   6  -1  -2   61.18    2.81
   6  -1   2   64.65    2.43
  -6  -1   2   62.59    2.79
   6   1  -2   54.05    2.85
   6  -1  -3   20.48    1.39
  -6   1  -3   21.34    1.41
  -6  -1  -3   22.56    1.45
   6   1   3   21.50    1.49
   6  -1   3   22.80    1.46
   6   1  -3   17.15    1.42
  -6   1  -3   23.36    1.42
   6   1  -3   19.23    1.35
   6   1  -3   19.80    1.54
   6  -1  -3   23.60    1.38
   6   1   3   20.02    1.21
  -6  -1   3   17.95    1.33
  -6   1  -3   21.84    1.12
   6  -1  -3   20.11    1.42
   6  -1  -3   20.96    1.48
  -6  -1  -3   20.05    1.29
   6   1   3   21.02    1.62
   6   1  -3   18.66    1.32
  -6   1   3   19.85    1.31
  -6  -1  -3   20.37    1.39
  -6  -1  -3   20.51    1.48
   6   1  -3   18.83    1.54
   6  -1   3   19.56    1.56
   6  -1  -3   22.38    1.48
  -6  -1   3   17.64    1.36
   6   1  -3   19.08    1.48
  -6   1  -3   22.42    0.81
   6  -1  -3   20.23    1.57
   6   1  -3   21.38    1.43
   6   1  -3   18.87    1.48
  -6  -1   3   18.00    1.40
   6  -1  -3   18.81    1.30
   6   1   3   18.44    1.45
  -6  -1   3   17.99    1.21
  -6   1  -3   21.82    1.34
  -6   1   3   20.72    1.32
   6  -1   3   21.81    1.21
  -6   1   3   20.07    1.01
  -6  -1  -3   21.97    1.44
  -6  -1   3   16.92    1.46
  -6   1   3   21.42    1.51
   6   1   3   19.87    1.41
  -6  -1   3   20.58    1.31
   6  -1   3   21.48    1.45
  -6   1   3   18.63    1.35
   6   1  -4  382.80   13.42
   6  -1   4  406.75   13.96
  -6   1   4  410.08   13.88
  -6  -1  -4  412.05   13.55
   6  -1  -4  439.68   13.93
   6   1  -4  397.31   13.81
   6   1   4  416.76   13.72
  -6   1  -4  424.96   12.62
   6   1  -4  403.47   13.50
  -6  -1   4  389.74   12.52
  -6   1  -4  412.06   12.86
  -6   1  -4  409.87   13.31
   6  -1  -4  419.35   13.41
  -6  -1  -4  403.55   13.65
  -6   1   4  421.51   12.92
   6   1  -4  419.10   13.49
   6  -1   4  433.96   13.22
  -6   1   4  404.66   13.42
   6  -1  -4  423.40   13.35
  -6  -1   4  407.01   13.85
  -6  -1  -4  400.33   13.50
  -6  -1   4  414.04   13.56
  -6   1  -4  394.23   13.34
  -6  -1  -4  408.60   13.21
  -6   1   4  413.92   13.31
  -6   1   4  400.36   13.36
   6   1   4  415.82   13.12
  -6  -1  -4  397.38   13.43
  -6   1   4  405.06   13.35
  -6   1   4  419.08   13.48
  -6   1  -4  415.76   13.52
  -6  -1   4  401.54   13.43
   6   1  -4  404.84   13.34
  -6   1  -4  408.35   13.64
  -6  -1   4  401.39   13.54
   6   1   4  417.50   13.59
   6  -1  -4  416.87   13.63
  -6  -1   4  405.13   13.13
   6  -1  -4  408.12   12.75
   6   1  -4  399.76   13.74
   6   1  -4  390.40   13.64
   6  -1  -4  416.78   13.39
   6  -1   4  418.82   13.55
  -6  -1   4  402.14   13.31
   6   1  -4  408.10   13.67
   6   1   4  394.52   13.68
   6   1  -4  408.47   13.67
  -6   1   4  430.27   13.33
   6  -1  -4  417.40   13.53
  -6   1   5   15.28    1.15
   6  -1  -5   15.63    0.76
  -6   1  -5   14.95    1.21
  -6   1  -5   14.87    0.81
   6  -1  -5   11.20    1.24
   6  -1  -5   13.41    1.18
   6   1  -5   14.14    1.07
   6   1   5   12.64    1.24
  -6  -1  -5   13.58    1.15
  -6   1  -5   14.63    1.25
   6   1  -5   15.75    1.46
   6   1   5   15.51    1.00
  -6  -1  -5   14.03    1.25
   6   1  -5   13.63    1.23
  -6   1  -5   15.55    0.71
  -6  -1   5   14.84    0.96
  -6   1   5   15.51    0.96
   6  -1  -5   15.71    1.14
  -6  -1   5   13.35    0.72
   6   1  -5   14.01    1.28
   6   1  -5   13.85    1.23
   6  -1  -5   15.63    1.15
   6   1  -5   12.47    1.17
  -6   1  -5   15.17    1.35
  -6   1   5   12.33    1.26
   6  -1   5   15.82    1.44
  -6   1   5   15.56    1.18
   6  -1   5   15.44    1.14
   6   1   5   13.47    1.17
  -6   1   5   15.16    1.17
  -6  -1   5   13.96    1.23
  -6  -1  -5   13.58    0.98
  -6  -1   5   13.73    1.31
  -6  -1   5   16.64    1.29
  -6  -1  -5   16.11    1.29
   6  -1   5   17.39    1.27
  -6   1   5   11.71    1.18
  -6  -1   5   15.07    1.16
  -6   1   5   11.88    1.07
  -6   1  -5   15.32    0.79
  -6   1   5   16.36    1.14
  -6   1  -5   13.25    1.05
  -6   1   5   13.92    1.09
   6   1   5   15.13    1.29
   6   1  -5   14.11    1.29
  -6  -1  -5   13.95    1.12
   6   1  -5   13.28    1.13
   6   1  -5   13.55    1.16
   6  -1  -5   15.82    1.22
   6  -1   5   16.66    1.12
   6   1  -5   15.81    1.30
   6  -1  -5   17.16    1.16
  -6   1  -6    2.91    0.28
   6   1  -6    2.81    0.57
   6   1  -6    2.72    0.65
  -6  -1   6    2.97    0.49
   6  -1  -6    2.58    0.51
   6  -1   6    1.15    0.43
   6  -1  -6    2.56    0.47
  -6  -1   6    2.35    0.56
  -6   1   6    2.67    0.57
  -6   1  -6    2.25    0.34
   6   1   6    1.80    0.39
   6   1  -6    1.53    0.39
  -6  -1  -6    1.80    0.55
  -6   1   6    3.33    0.70
   6   1  -6    2.47    0.54
   6   1  -6    1.29    0.55
  -6  -1  -6    1.56    0.41
  -6   1   6    2.73    0.53
  -6   1   6    3.08    0.59
  -6  -1  -6    0.86    0.46
  -6  -1   6    1.53    0.55
  -6   1   6    2.70    0.48
   6   1  -6    2.85    0.33
   6  -1   6    2.28    0.25
   6  -1  -6    2.17    0.63
  -6  -1  -6    1.85    0.57
  -6   1   6    3.00    0.60
   6   1  -6    1.99    0.55
   6  -1  -6    3.89    0.66
   6  -1  -6    2.43    0.66
  -6  -1   6    2.73    0.58
   6   1   6    2.52    0.55
  -6   1   6    3.18    0.54
   6  -1   6    2.47    0.50
   6   1  -6    2.41    0.59
  -6   1  -6    2.45    0.61
   6   1  -6    1.20    0.43
   6   1   6    2.02    0.54
  -6   1  -6    2.28    0.55
  -6  -1   6    4.00    0.76
  -6  -1  -6    1.32    0.45
  -6  -1   6    1.72    0.32
  -6  -1   6    2.36    0.38
  -6  -1  -6    1.73    0.47
   6  -1   6    2.59    0.53
   6   1  -6    2.70    0.65
  -6   1  -6    2.41    0.57
   6  -1   6    4.09    0.76
  -6  -1   6    2.64    0.51
  -6   1   6    3.80    0.74
   6  -1  -6    2.36    0.48
   6   1  -6    2.00    0.57
  -6  -1   6    3.02    0.72
   6  -1  -7    0.42    0.46
  -6   1  -7    0.09    0.33
   6  -1   7    0.11    0.16
   6   1  -7    0.11    0.38
  -6  -1   7    0.86    0.50
   6   1   7    0.12    0.28
   6  -1   7    0.42    0.45
  -6   1   7    0.34    0.32
   6  -1   7    0.20    0.34
  -6   1   7   -0.13    0.41
  -6   1  -7    0.11    0.38
  -6   1   7   -0.18    0.48
  -6   1  -7    0.33    0.24
  -6   1   7    0.16    0.29
  -6  -1  -7    0.27    0.32
  -6  -1   7    0.51    0.40
   6  -1  -7   -0.08    0.29
  -6  -1   7   -0.15    0.43
   6  -1  -7    0.72    0.57
   6   1   7    0.03    0.16
  -6   1  -7    0.13    0.40
   6  -1  -7   -0.48    0.35
  -6   1   7    0.30    0.39
  -6  -1   7    0.09    0.32
   6   1   7    0.11    0.35
   6   1  -7    0.13    0.46
  -6   1   7   -0.11    0.41
   6   1   7   -0.36    0.33
  -6  -1  -7    0.15    0.41
  -6  -1   7   -0.13    0.47
  -6   1   7    0.15    0.38
  -6   1   7   -0.10    0.32
  -6  -1   7   -0.05    0.21
  -6  -1   7    0.08    0.33
  -6   1  -7   -0.11    0.35
   6   1  -7    0.18    0.33
   6   1  -7    0.87    0.49
  -6   1   7    0.11    0.33
  -6  -1   7   -0.17    0.48
  -6  -1  -7   -0.13    0.44
   6  -1   7    0.11    0.30
  -6   1   7    0.09    0.32
  -6  -1   7    0.14    0.21
  -6  -1  -7   -0.12    0.42
   6   1  -7    0.27    0.39
  -6  -1   7    0.12    0.43
   6  -1  -7    0.27    0.28
  -6  -1   7    1.15    0.57
  -6   1  -7    0.14    0.49
  -6  -1  -7    0.23    0.34
   6   1  -7    0.24    0.37
   6  -1  -7    0.12    0.33
   6   1  -7    0.84    0.53
   6  -1   7    0.33    0.45
   6   1  -7    0.40    0.16
   6   1  -7    0.24    0.40
   6   1  -7    0.12    0.35
   6   1  -7    0.08    0.26
  -6  -1   7   -0.11    0.39
  -6  -1  -7   -0.08    0.25
  -6   1   8   47.70    2.73
   6  -1   8   50.58    2.60
  -6   1   8   50.96    2.19
  -6   1   8   52.59    2.66
  -6   1   8   53.47    2.44
  -6  -1   8   56.25    2.94
   6   1  -8   51.30    3.04
  -6   1   8   48.72    2.41
  -6  -1  -8   53.03    2.86
   6   1   8   52.80    2.58
  -6  -1   8   46.02    2.77
  -6   1  -8   51.02    2.64
   6  -1   8   49.11    2.61
  -6  -1   8   53.57    2.63
   6   1  -8   48.51    2.66
   6  -1   8   54.45    2.35
  -6  -1   8   52.92    2.46
  -6  -1  -8   49.65    2.41
  -6   1   8   53.84    3.16
  -6  -1  -8   53.32    2.92
  -6   1  -8   53.35    2.24
   6  -1  -8   49.71    2.32
   6  -1  -8   54.46    2.37
  -6   1   8   51.60    2.59
  -6  -1   8   47.76    2.93
  -6  -1  -8   49.03    2.71
   6   1  -8   48.74    2.64
  -6  -1   8   50.34    2.82
  -6   1   8   54.36    2.61
   6  -1  -8   53.45    2.48
  -6  -1   8   51.40    2.60
  -6   1  -8   52.29    2.89
   6   1   8   50.43    2.18
  -6  -1   8   47.63    2.15
  -6   1  -8   51.27    2.75
   6   1   8   47.72    2.63
  -6  -1   8   51.19    1.97
  -6  -1  -8   52.54    2.47
   6   1  -8   52.10    2.75
  -6   1   8   53.22    2.71
  -6   1  -8   53.05    2.65
   6  -1  -8   56.35    2.76
  -6   1   8   53.89    2.47
  -6  -1   8   51.40    2.42
   6  -1  -8   52.75    2.57
   6  -1  -8   49.43    3.06
   6   1  -8   53.02    2.59
   6   1  -8   50.34    2.30
  -6  -1   8   47.15    2.63
   6   1  -8   51.84    2.41
  -6   1  -8   50.47    2.41
  -6  -1   8   45.42    2.90
  -6   1   8   51.80    2.94
   6  -1   8   50.22    3.02
  -6   1   9   46.40    2.53
   6   1  -9   42.38    2.02
  -6  -1   9   39.76    2.53
  -6  -1   9   46.08    2.64
   6  -1   9   45.82    2.46
  -6  -1   9   44.97    2.15
  -6   1   9   48.91    2.98
  -6  -1  -9   39.39    2.08
   6  -1  -9   44.25    2.09
  -6  -1   9   44.27    2.24
   6  -1  -9   44.29    2.22
  -6   1  -9   45.35    2.06
   6  -1  -9   40.63    2.39
  -6  -1   9   43.23    2.46
  -6   1  -9   40.90    2.33
  -6   1   9   46.44    2.74
  -6  -1   9   45.84    2.84
  -6   1   9   45.64    1.92
  -6   1  -9   41.66    2.62
   6  -1  -9   42.92    2.31
  -6   1  -9   43.68    2.52
  -6   1   9   42.66    2.16
  -6   1   9   43.56    2.46
  -6   1   9   45.55    2.17
   6   1   9   40.55    2.24
  -6   1   9   44.36    2.36
  -6  -1   9   43.17    2.02
  -6  -1   9   44.62    2.64
  -6   1   9   42.47    2.23
   6   1   9   39.35    2.32
   6  -1   9   41.30    2.35
   6   1  -9   42.35    2.77
  -6   1   9   45.39    2.58
   6   1  -9   43.02    2.45
  -6  -1   9   43.62    2.74
   6   1  -9   46.38    2.45
  -6  -1   9   43.50    2.33
  -6  -1  -9   37.55    2.37
  -6   1   9   39.32    2.22
   6  -1   9   42.48    2.01
  -6  -1   9   44.90    2.40
  -6  -1  -9   40.37    2.18
  -6   1  -9   45.15    2.17
   6   1  -9   45.87    2.33
   6  -1  -9   43.14    2.86
  -6   1  -9   41.35    2.28
   6   1  -9   42.29    2.47
  -6   1  -9   43.74    2.43
  -6  -1  -9   40.60    2.55
  -6  -1  -9   42.68    2.59
   6  -1 -10  133.60    4.93
  -6   1  10  131.75    6.01
  -6  -1  10  136.75    4.99
   6  -1  10  124.78    5.36
   6   1 -10  136.45    5.52
  -6  -1  10  134.89    5.96
  -6   1 -10  128.35    4.96
  -6   1  10  136.68    5.02
  -6   1  10  129.12    5.20
  -6  -1 -10  140.95    5.25
   6  -1  10  135.59    5.46
  -6   1  10  132.41    5.23
  -6   1 -10  123.47    5.31
   6  -1 -10  123.62    5.02
  -6  -1  10  144.80    5.85
   6  -1 -10  132.85    5.43
  -6   1  10  128.60    5.43
  -6  -1 -10  139.78    5.76
  -6   1  10  133.62    5.58
  -6  -1  10  139.48    5.70
  -6  -1  10  133.78    5.40
  -6  -1 -10  142.87    5.02
   6  -1  10  145.24    4.89
  -6   1  10  127.15    4.94
  -6   1 -10  129.72    5.70
   6   1 -10  127.78    5.90
   6   1 -10  129.92    5.41
  -6  -1  10  133.91    5.26
  -6  -1 -10  146.62    5.62
   6   1  10  139.04    5.72
  -6  -1  10  133.51    5.50
  -6   1  10  126.84    5.69
  -6  -1  10  134.55    5.68
  -6   1  10  128.07    5.35
   6   1  10  140.98    6.01
   6   1 -10  129.91    5.33
  -6   1 -10  135.10    5.24
  -6   1  10  133.04    5.52
  -6   1 -10  130.53    5.50
   6   1 -10  134.71    4.86
  -6   1 -10  136.05    5.00
   6  -1 -10  122.96    5.90
  -6  -1  10  129.11    5.81
   6   1  10  138.74    5.37
  -6   1  10  138.93    5.35
  -6  -1  10  128.41    5.14
   6   1  10  141.30    5.25
  -6  -1 -10  137.32    5.71
   6  -1 -10  129.90    5.27
  -6  -1  10  131.20    4.94
  -6   1 -10  142.25    5.42
  -6  -1 -10  138.02    5.56
   6   1 -11    2.75    0.66
   6  -1 -11    1.42    0.57
  -6  -1 -11    2.61    0.70
  -6   1  11    1.98    0.73
  -6  -1  11    2.48    0.55
  -6   1 -11    4.25    0.95
  -6  -1  11    3.56    0.79
  -6  -1  11    1.37    0.56
  -6   1 -11    3.23    0.72
  -6   1 -11    4.64    0.84
  -6  -1 -11    2.89    0.74
   6   1 -11    2.78    0.71
   6  -1  11    3.19    0.77
  -6   1  11    2.50    0.61
  -6  -1  11    1.67    0.61
   6   1 -11    2.06    0.62
  -6  -1  11    2.42    0.72
  -6  -1  11    2.60    0.62
  -6   1  11    1.85    0.69
  -6  -1  11    2.40    0.77
  -6   1  11    2.10    0.68
   6   1  11    3.04    0.91
  -6   1 -11    3.94    0.61
   6  -1 -11    3.36    0.91
  -6   1  11    1.97    0.47
  -6  -1  11    2.44    0.77
   6   1  11    3.91    0.91
   6  -1  11    2.12    0.66
  -6   1  11    2.49    0.74
  -6  -1 -11    3.92    0.70
  -6   1  11    2.75    0.83
  -6  -1  11    1.63    0.68
   6   1  11    3.47    0.68
  -6   1 -11    1.91    0.65
   6   1  11    3.65    0.70
  -6  -1 -11    3.88    0.76
  -6   1  11    2.15    0.74
  -6   1 -11    3.32    0.65
  -6  -1  11    3.03    0.86
  -6   1 -11    3.87    0.61
  -6  -1 -11    2.98    0.71
  -6   1  11    2.45    0.69
  -6  -1 -11    2.24    0.78
   6   1 -11    1.43    0.70
  -6   1 -11    2.27    0.67
   6  -1  12  204.63    7.65
  -6  -1 -12  187.56    7.38
  -6   1  12  201.99    7.59
  -6   1 -12  204.23    7.23
  -6   1  12  198.15    7.49
  -6  -1  12  191.51    8.06
  -6  -1 -12  196.06    7.42
  -6   1 -12  187.66    7.52
   6   1  12  194.97    7.79
  -6  -1 -12  194.65    7.46
  -6  -1  12  199.60    7.59
  -6   1 -12  205.36    7.97
  -6   1 -12  191.40    7.54
   6  -1  12  207.75    7.70
  -6   1  12  198.01    7.67
  -6  -1 -12  187.01    7.65
  -6  -1  12  203.61    7.58
   6   1 -12  186.95    8.05
  -6   1  12  195.78    8.19
  -6  -1  12  199.64    7.75
  -6   1  12  202.65    7.41
  -6  -1  12  197.10    7.71
  -6   1  12  196.76    7.67
   6   1 -12  188.96    7.46
  -6  -1 -12  187.93    7.36
   6   1 -12  201.97    7.59
  -6   1 -12  191.78    7.33
   6  -1 -12  196.41    8.17
  -6   1 -12  202.45    7.54
  -6  -1 -12  193.53    7.25
  -6  -1  12  191.53    7.91
  -6  -1  12  195.72    7.11
   6   1  12  191.92    8.11
  -6  -1  12  191.13    7.88
  -6   1 -12  197.55    7.13
  -6   1  12  204.90    7.25
  -6  -1  12  200.10    7.31
  -6   1  12  192.50    7.84
  -6   1  13   53.72    3.43
  -6   1 -13   59.63    3.23
  -6  -1 -13   70.04    3.38
  -6  -1  13   62.83    3.44
  -6  -1  13   54.63    3.49
  -6   1  13   66.04    3.50
  -6  -1  13   70.06    3.46
  -6  -1 -13   63.09    3.24
   6   1 -13   70.35    3.44
  -6  -1  13   64.35    3.19
   6   1 -13   61.85    3.29
  -6  -1 -13   66.23    3.27
  -6  -1  13   61.89    3.76
   6   1  13   62.85    3.54
  -6   1  13   60.81    3.26
  -6   1  13   53.40    3.63
  -6   1  13   60.56    3.19
  -6   1 -13   65.20    3.20
  -6   1 -13   63.14    3.35
   6  -1  13   67.25    3.49
  -6   1 -13   57.43    3.51
   6  -1  13   64.03    3.41
  -6   1  13   56.17    3.29
  -6  -1  13   63.70    3.48
   6   1 -13   66.52    3.88
  -6  -1  13   65.44    3.65
  -6  -1 -13   71.37    3.58
  -6   1  13   54.44    3.21
  -6   1 -13   64.06    3.40
  -6   1 -13   57.96    3.29
   6  -1 -13   63.57    3.85
  -6  -1  13   58.43    3.28
  -6  -1 -13   60.95    3.10
   6   1  13   69.16    3.97
  -6   1 -13   63.85    3.03
  -6   1 -13   63.49    3.01
  -6  -1 -14    1.58    0.72
  -6  -1  14    3.06    0.90
   6  -1  14    1.02    0.68
  -6   1  14    1.10    0.64
  -6   1  14    1.70    0.88
  -6  -1  14    2.75    0.90
  -6   1 -14    0.74    0.51
  -6   1  14    1.02    0.69
  -6  -1  14    0.93    0.74
  -6  -1 -14    0.73    0.60
  -6   1  14    1.93    0.73
  -6  -1  14    1.54    0.73
   6   1  14    1.21    0.87
  -6   1 -14    1.86    0.80
  -6  -1 -14    0.95    0.62
  -6   1 -14    1.50    0.75
  -6  -1 -14    0.87    0.66
  -6  -1 -14    2.74    0.82
   6  -1 -14    0.95    0.88
  -6   1 -14    0.49    0.65
  -6   1 -14    2.00    0.75
   6  -1  14    3.06    0.88
  -6  -1 -15  243.08    8.93
  -6  -1  15  227.67    9.49
  -6   1 -15  245.26    9.16
  -6  -1 -15  238.56    9.22
  -6  -1  15  233.90    9.74
  -6   1  15  229.05    9.45
  -6   1 -15  251.20    9.26
  -6   1 -15  240.90    8.78
  -6   1  15  224.49    9.75
  -6  -1 -15  245.16    9.35
  -6  -1 -15  249.05    8.98
  -6   1 -15  237.81    9.14
  -6  -1 -15  248.64    8.92
   6  -1 -15  226.66    9.74
   6   1  15  240.44    9.97
   6  -1  15  251.78    9.42
  -6   1 -16   18.29    1.76
   6  -1  16   20.36    1.98
  -6  -1  16   21.13    2.11
  -6  -1  16   18.60    2.08
  -6  -1 -16   21.29    1.76
  -6   1  16   18.94    2.05
  -6   1 -16   19.57    1.82
  -6   1  16   24.22    2.36
  -6  -1 -16   17.25    1.77
   6   1  16   18.86    2.22
  -6  -1 -16   20.38    1.74
  -6  -1 -16   21.74    1.98
   6   1  17   87.18    4.52
  -6  -1  17   82.39    4.68
  -6   1 -17   91.01    4.45
   6   1  17   86.22    5.08
  -6  -1 -17   89.36    4.22
  -6  -1  17   84.64    4.86
  -6  -1 -17   88.55    4.51
  -6   1  17   77.82    4.83
  -6  -1 -17   91.55    4.48
  -6   1 -17   82.56    4.32
  -6   1  17   72.94    4.48
   6  -1  17   89.68    4.63
  -6  -1  18   54.69    3.91
   6  -1  18   62.86    3.81
   6   1  18   67.17    4.35
  -6  -1  18   56.19    3.79
  -6  -1 -18   62.12    3.41
  -6  -1 -18   56.27    3.54
  -6  -1 -18   60.83    3.56
  -6   1 -18   58.86    3.55
  -6   1 -18   62.62    3.59
   6   1  18   69.19    3.88
  -6   1  18   58.88    3.84
  -6   1  18   64.33    3.70
  -6   1  18   64.13    4.25
  -6  -1 -19    6.87    1.35
   6   1  19    8.96    1.77
  -6   1  19    9.52    1.42
  -6   1 -19    6.06    1.23
  -6  -1 -19    8.16    1.35
   6  -1  19   11.26    1.69
  -6   1  19    6.34    1.56
  -6  -1  19    6.20    1.39
  -6   1  19    8.12    1.53
   6   1  19    7.15    1.38
  -6  -1  19    6.95    1.55
  -6   1  20   11.00    1.86
  -6  -1 -20    8.89    1.51
  -6  -1  20   12.35    1.96
  -6   1  20    8.20    1.60
  -6  -1  20    8.60    1.58
  -6   1 -20   14.29    1.68
  -6  -1 -20   12.02    1.59
   6  -1  20   12.31    1.79
  -6   1  20   11.60    1.65
   6   1  20   12.84    1.76
   6   1  20    9.01    1.76
  -6  -1  21   22.30    2.48
  -6   1  21   29.72    2.75
  -6   1  21   27.39    2.93
  -6   1  21   23.22    2.30
   6   1  21   29.16    2.63
  -6   1 -21   24.06    2.24
  -6  -1  21   17.20    2.40
  -6  -1 -21   25.25    2.36
  -6  -1  21   19.95    2.22
   6   1  21   28.40    2.99
   6  -1  21   30.24    2.70
  -6  -1  22   -0.29    1.04
  -6  -1  22   -0.32    1.06
   6  -1  22    0.27    0.93
  -6  -1 -22    0.71    0.98
   6   1  22   -0.26    1.03
  -6   1  22    0.57    0.91
  -6   1 -22    0.68    0.95
  -6   1  22   -0.34    1.03
   6   1  22    1.73    1.25
  -7   1   0   -0.08    0.29
   7  -1   0   -0.12    0.39
   7   1   0    0.11    0.31
   7   1   0    0.44    0.43
  -7  -1   0    0.10    0.33
  -7  -1   0   -0.10    0.32
  -7   1   0   -0.10    0.39
   7   1   0   -0.23    0.38
   7   1   0    0.09    0.34
   7  -1   0    0.14    0.34
  -7  -1   0   -0.10    0.38
  -7  -1   0   -0.16    0.31
   7   1   0    0.41    0.46
   7  -1   0   -0.11    0.36
  -7  -1   0    0.22    0.40
  -7   1   0    0.12    0.14
  -7   1   0    0.09    0.29
   7  -1   0    0.12    0.43
  -7   1   0    0.04    0.19
  -7   1   0   -0.13    0.40
  -7   1   0   -0.19    0.36
  -7  -1   1   48.35    2.48
  -7   1  -1   48.00    2.39
  -7  -1   1   49.56    2.38
   7   1   1   47.14    1.71
  -7   1   1   42.05    2.18
   7   1   1   45.98    2.68
  -7   1   1   47.77    2.44
  -7  -1   1   46.93    2.42
   7  -1  -1   45.88    2.59
   7   1   1   47.38    2.53
  -7  -1  -1   46.09    2.13
  -7  -1  -1   50.20    2.43
   7  -1   1   49.00    2.50
   7   1  -1   50.01    2.69
   7   1  -1   50.54    2.40
  -7   1  -1   51.66    2.66
   7   1   1   45.81    2.63
  -7   1  -1   49.75    2.39
  -7  -1   1   49.79    2.44
  -7   1   1   47.11    2.30
   7   1  -1   46.94    2.51
   7   1   1   48.93    2.29
  -7   1  -1   46.60    2.17
  -7   1   1   49.44    1.75
  -7   1   1   47.66    1.69
  -7   1   1   47.98    1.92
  -7   1  -1   49.37    1.99
   7  -1  -1   50.09    2.57
  -7  -1  -1   51.58    2.56
  -7  -1  -1   47.49    2.46
  -7   1   1   46.22    2.56
   7  -1  -1   48.28    2.47
   7  -1  -1   45.91    2.52
   7   1   1   48.11    2.51
  -7   1  -1   47.37    2.44
   7   1  -1   42.71    2.60
   7  -1   1   49.76    2.75
  -7   1   1   48.69    2.39
  -7   1   2    1.80    0.25
   7  -1   2    1.57    0.53
  -7  -1  -2    2.04    0.56
   7   1   2    1.28    0.39
   7   1   2    1.65    0.65
  -7   1   2    1.51    0.23
  -7  -1   2    1.94    0.45
   7   1   2    2.32    0.58
   7   1  -2    1.51    0.46
  -7  -1   2    1.74    0.56
  -7   1  -2    1.04    0.48
  -7  -1  -2    1.38    0.49
  -7   1   2    1.66    0.45
   7  -1  -2    1.17    0.52
   7   1  -2    1.27    0.53
   7   1  -2    1.73    0.47
  -7   1  -2    2.58    0.58
  -7   1   2    0.76    0.46
   7   1   2    1.52    0.25
   7  -1  -2    0.95    0.40
  -7   1  -2    1.42    0.37
  -7   1   2    1.28    0.50
   7  -1  -2    1.06    0.50
   7   1   2    1.37    0.51
  -7  -1  -2    1.42    0.48
  -7  -1  -2    0.94    0.34
  -7   1  -2    1.91    0.48
  -7  -1   2    1.92    0.56
   7   1  -2    1.67    0.55
   7  -1   2    1.85    0.37
   7   1  -2    0.61    0.49
  -7  -1   2    2.57    0.51
  -7   1  -2    2.57    0.59
  -7  -1   2    3.00    0.62
   7   1  -2    1.37    0.51
   7   1   2    2.32    0.57
   7  -1  -2    1.78    0.55
   7   1  -2    2.47    0.54
  -7   1   2    0.76    0.38
   7  -1   2    1.64    0.52
  -7   1  -3   92.59    4.08
   7   1   3  101.95    4.26
   7   1  -3   97.53    4.19
  -7   1  -3  101.61    4.17
  -7  -1  -3   97.21    4.25
   7  -1  -3  103.18    4.26
   7   1  -3   94.61    4.07
   7  -1  -3  105.71    4.61
   7  -1  -3  104.09    4.09
   7  -1   3  102.12    3.78
  -7   1   3  100.87    3.39
   7   1  -3   98.49    4.48
   7  -1  -3  106.53    4.41
  -7  -1   3   96.06    3.93
   7   1  -3  101.87    4.41
   7  -1   3  101.99    4.57
   7   1   3   95.22    4.28
   7   1  -3  102.45    4.48
  -7   1   3   97.90    3.99
   7   1   3  101.66    3.85
   7   1  -3  101.57    4.11
  -7   1  -3   99.29    3.71
  -7  -1   3   94.02    4.23
   7   1   3   96.70    3.53
  -7  -1  -3   98.10    3.98
  -7   1   3  105.92    4.10
  -7  -1  -3   94.36    4.11
   7  -1   3  107.37    4.27
   7  -1  -3  100.19    4.14
   7   1  -3   95.75    4.37
  -7   1   3   99.35    3.48
  -7  -1  -3   96.85    4.10
  -7   1   3  102.91    4.19
  -7  -1  -3   95.04    4.11
   7   1   3   95.22    4.46
  -7  -1   3   91.87    4.40
  -7   1  -3  106.43    4.09
  -7  -1   3   99.43    4.02
   7  -1  -3  108.48    4.26
   7   1   3   87.13    4.25
  -7  -1   3   99.06    4.20
   7   1  -3  100.44    4.40
  -7   1   3  104.68    4.38
  -7  -1   3  100.03    4.17
  -7  -1  -4  269.69    9.14
   7   1  -4  251.69    9.35
   7   1   4  269.38    8.54
   7   1  -4  264.23    9.13
  -7  -1  -4  277.44    8.90
  -7  -1   4  260.68    8.77
   7  -1   4  260.44    9.16
  -7   1  -4  251.54    9.12
  -7   1  -4  225.49    9.15
   7  -1  -4  259.21    8.96
   7  -1  -4  258.69    9.07
   7   1  -4  270.36    9.40
  -7   1   4  262.62    8.44
   7  -1  -4  246.71    9.21
   7   1   4  267.38    8.71
  -7  -1   4  252.43    9.22
   7  -1   4  255.49    9.60
  -7   1   4  267.01    9.14
   7   1   4  261.88    9.19
  -7  -1  -4  265.37    9.10
   7  -1  -4  244.35    9.44
  -7  -1   4  257.52    9.07
  -7  -1  -4  273.71    9.36
   7   1   4  258.94    9.39
   7   1  -4  266.67    9.49
  -7   1  -4  241.46    8.97
  -7   1   4  245.40    8.92
   7   1  -4  266.30    9.04
  -7  -1   4  255.50    9.14
   7   1  -4  254.43    9.30
  -7   1  -4  261.62    8.10
  -7   1  -4  262.22    8.95
  -7   1   4  265.17    9.34
   7  -1  -4  249.56    9.11
   7  -1   4  266.17    8.75
   7   1  -4  265.27    9.56
  -7  -1   4  270.64    9.00
  -7   1  -4  252.38    8.50
  -7  -1   4  263.26    9.53
  -7  -1  -4  271.79    9.21
   7   1   4  280.82    9.48
   7  -1  -4  252.64    9.00
  -7   1   4  247.30    8.90
   7  -1  -5  384.76   12.32
   7  -1  -5  375.33   12.25
  -7  -1   5  341.52   12.40
   7  -1   5  360.48   12.45
  -7  -1  -5  362.53   12.47
   7   1  -5  366.76   12.59
  -7  -1  -5  367.81   12.02
  -7   1  -5  377.16   12.20
  -7   1   5  366.15   12.36
   7   1   5  364.64   12.70
  -7  -1  -5  375.99   12.32
  -7   1  -5  385.24   11.44
   7   1  -5  382.24   12.76
   7  -1  -5  368.78   12.56
   7   1  -5  373.19   12.76
  -7   1  -5  371.61   12.69
  -7   1   5  378.04   11.79
   7   1  -5  372.23   12.23
  -7   1  -5  369.05   12.62
  -7  -1   5  366.13   11.91
  -7  -1   5  369.87   12.49
  -7   1   5  353.16   12.27
   7  -1   5  370.36   12.98
   7   1   5  370.24   11.88
   7   1   5  376.88   12.46
   7  -1  -5  371.63   12.29
  -7  -1   5  343.10   11.30
  -7   1  -5  362.03   12.44
   7   1  -5  358.94   12.53
   7   1  -5  348.18   12.37
  -7   1   5  372.19   12.23
   7  -1   5  375.83   12.10
  -7   1  -5  380.12   11.68
  -7  -1  -5  362.69   12.35
   7   1  -5  374.31   12.59
   7  -1  -5  366.79   11.52
   7   1  -5  348.22   12.58
  -7  -1  -5  359.32   12.55
   7  -1  -5  373.50   12.84
   7   1   5  371.25   11.88
  -7  -1   5  363.35   12.07
  -7  -1   5  360.80   12.77
  -7  -1   5  367.86   12.29
   7   1  -5  354.00   12.30
  -7   1   5  385.18   12.42
  -7   1   5  364.22   12.20
   7  -1  -5  377.36   12.44
  -7  -1   5  368.74   12.26
   7   1   5  352.11   12.58
  -7  -1   6   38.18    1.59
  -7   1  -6   43.77    2.38
   7  -1   6   42.10    2.67
  -7   1   6   37.10    1.89
  -7  -1  -6   38.17    2.36
  -7   1   6   44.94    2.28
   7   1  -6   41.00    2.23
   7   1   6   40.85    1.90
   7  -1  -6   44.20    2.23
   7   1   6   42.05    2.31
  -7  -1   6   40.93    2.35
  -7  -1  -6   39.85    2.00
   7  -1  -6   37.68    2.43
   7   1  -6   37.25    2.61
  -7  -1   6   41.10    1.89
  -7  -1   6   42.41    2.56
   7  -1  -6   41.78    2.38
  -7  -1  -6   42.68    2.00
  -7   1   6   40.19    2.59
  -7  -1  -6   41.86    2.42
   7  -1   6   42.87    2.16
  -7   1  -6   41.55    1.69
   7  -1  -6   38.83    1.56
  -7   1   6   40.76    2.27
   7   1  -6   38.87    2.41
  -7   1  -6   39.03    1.51
  -7  -1   6   40.73    2.35
  -7  -1  -6   40.19    2.28
   7   1   6   37.26    2.34
   7   1  -6   42.36    2.51
   7   1  -6   41.23    2.43
   7   1  -6   41.24    2.33
  -7   1  -6   40.59    2.43
  -7  -1   6   40.72    2.19
  -7   1   6   40.07    2.10
   7  -1   6   41.07    2.33
   7  -1  -6   44.25    2.24
  -7  -1   6   40.07    1.99
  -7   1  -6   40.82    2.50
   7   1  -6   40.71    2.34
   7   1   6   46.80    2.64
  -7   1   6   40.91    2.25
  -7  -1   6   44.34    2.18
   7   1  -6   41.89    2.14
   7   1  -6   38.74    2.35
  -7   1   6   42.68    2.30
   7  -1  -6   39.53    2.13
  -7  -1  -6   46.15    2.30
   7  -1   6   40.91    2.20
   7   1  -6   44.16    2.45
  -7   1   6   39.14    2.47
  -7  -1   7  222.75    7.62
   7   1  -7  220.84    8.02
   7  -1  -7  219.15    7.83
   7  -1   7  235.15    8.74
  -7  -1   7  220.84    8.64
   7  -1  -7  224.61    8.15
   7   1  -7  216.57    8.18
  -7  -1   7  206.88    8.04
  -7   1   7  228.53    8.00
   7   1  -7  222.05    7.85
  -7   1   7  230.57    8.02
   7   1  -7  218.37    8.64
   7  -1  -7  227.39    8.36
  -7  -1   7  218.73    8.03
  -7   1  -7  229.94    7.27
   7   1  -7  215.60    8.23
   7   1   7  218.57    8.00
   7   1  -7  212.13    7.67
   7   1   7  206.15    8.09
  -7   1   7  215.98    7.55
  -7  -1   7  237.48    7.91
  -7   1  -7  233.05    8.41
  -7   1   7  210.68    7.93
   7   1   7  218.45    7.37
   7  -1   7  227.74    8.07
  -7  -1  -7  209.21    8.13
  -7   1  -7  214.22    8.17
  -7   1  -7  226.83    8.12
   7  -1   7  224.72    7.86
  -7  -1  -7  214.03    7.60
  -7   1  -7  216.43    7.81
  -7  -1  -7  216.99    7.99
  -7  -1   7  218.01    8.34
  -7   1   7  212.41    7.92
  -7  -1   7  225.25    7.33
   7  -1  -7  224.42    8.79
   7  -1  -7  217.11    7.77
  -7   1   7  228.89    8.40
  -7  -1  -7  215.61    8.41
  -7  -1  -7  224.40    7.82
   7   1  -7  212.34    8.03
   7  -1  -7  223.40    7.73
   7   1  -7  216.90    8.11
   7   1  -7  222.83    8.28
   7   1  -7  218.08    8.08
   7  -1   7  212.22    7.89
  -7  -1  -7  205.25    8.11
  -7   1   7  215.05    8.49
  -7  -1   7  228.32    7.84
  -7  -1  -8   61.77    3.28
  -7   1   8   53.02    3.18
   7   1   8   60.93    2.87
  -7   1   8   54.96    3.07
  -7  -1   8   51.93    2.54
  -7   1   8   51.69    2.63
   7   1  -8   55.36    3.31
  -7  -1  -8   59.25    3.05
   7   1  -8   55.73    2.93
  -7  -1   8   55.05    3.10
  -7   1   8   49.87    2.59
  -7   1   8   56.32    2.80
  -7  -1  -8   58.92    2.70
   7  -1  -8   51.17    3.31
   7  -1  -8   54.25    2.55
  -7   1  -8   56.49    2.86
  -7  -1   8   46.11    3.12
   7   1  -8   52.80    2.76
  -7  -1   8   52.22    2.81
   7  -1  -8   52.37    2.63
  -7   1   8   52.64    2.81
  -7   1  -8   57.82    3.14
   7   1  -8   54.75    2.57
  -7  -1  -8   59.88    3.12
  -7   1  -8   58.72    3.04
  -7   1   8   55.94    2.87
  -7   1   8   54.04    2.79
   7   1  -8   61.75    3.14
  -7   1  -8   58.06    2.70
   7  -1   8   56.64    2.87
   7   1  -8   51.04    2.60
   7  -1  -8   53.86    2.72
  -7   1  -8   56.94    2.32
  -7  -1   8   57.96    2.81
   7   1  -8   50.44    2.88
  -7   1  -8   53.09    2.87
   7  -1   8   52.62    2.80
   7   1   8   55.01    2.95
   7  -1  -8   48.74    2.92
  -7  -1   8   61.59    3.03
  -7  -1   8   53.62    3.13
   7  -1  -8   53.01    2.87
   7   1  -8   58.56    3.07
  -7  -1   8   55.91    2.66
  -7  -1   8   51.65    3.00
  -7  -1  -8   59.58    2.63
   7  -1   8   58.58    3.37
   7  -1   8   60.54    2.84
  -7   1   8   53.03    2.56
   7  -1  -9   48.03    2.57
   7  -1  -9   47.92    2.33
  -7   1   9   47.53    2.66
  -7  -1   9   45.69    3.05
  -7   1   9   55.09    3.02
  -7   1   9   49.61    2.22
   7  -1   9   49.21    2.63
  -7   1  -9   47.07    2.77
  -7   1   9   52.15    2.70
   7   1  -9   48.14    2.56
  -7   1  -9   53.21    2.52
   7   1   9   46.25    2.69
  -7  -1   9   49.47    2.63
   7  -1  -9   50.12    2.48
  -7   1   9   54.33    2.81
   7  -1  -9   51.32    2.76
  -7   1   9   54.03    3.32
   7  -1   9   54.24    2.73
   7  -1   9   49.42    3.16
  -7  -1  -9   50.05    2.45
  -7  -1   9   46.56    2.91
   7   1  -9   51.38    2.85
   7   1  -9   44.84    3.02
  -7   1   9   44.44    2.92
   7   1   9   48.18    2.56
  -7   1   9   49.90    2.62
  -7   1  -9   48.43    2.64
  -7  -1   9   50.84    2.97
   7   1  -9   45.28    2.69
   7  -1   9   43.78    2.59
  -7  -1   9   51.53    2.95
   7   1  -9   50.29    2.75
  -7  -1  -9   50.67    2.91
   7  -1  -9   47.05    3.12
  -7   1   9   47.81    2.45
  -7  -1   9   47.48    2.40
  -7  -1   9   45.95    2.75
  -7   1  -9   45.34    2.65
   7   1  -9   53.09    2.40
  -7  -1   9   48.64    3.06
  -7  -1   9   51.59    2.48
  -7   1  -9   47.76    2.89
  -7   1  -9   48.31    2.21
  -7   1   9   45.93    2.42
  -7  -1  -9   47.25    2.41
  -7   1   9   46.36    2.42
  -7  -1   9   48.73    2.66
  -7  -1  -9   54.30    2.90
  -7  -1  -9   48.76    2.94
   7  -1 -10   33.78    1.95
   7  -1  10   34.57    2.17
   7   1 -10   39.41    2.39
   7  -1 -10   33.44    2.08
  -7   1  10   31.42    2.41
  -7  -1 -10   30.10    2.28
  -7   1 -10   32.37    2.06
  -7   1  10   36.69    2.24
  -7  -1  10   37.15    2.23
   7   1  10   33.83    2.02
  -7   1  10   34.60    2.25
  -7   1 -10   31.66    2.16
  -7   1  10   35.71    2.04
   7   1 -10   30.33    2.10
  -7   1  10   31.26    1.88
  -7   1 -10   26.45    2.17
  -7  -1  10   36.97    2.48
  -7   1 -10   36.06    1.95
  -7   1  10   38.03    2.01
  -7   1  10   36.58    2.16
  -7  -1  10   33.59    2.13
  -7  -1  10   34.17    2.27
  -7  -1  10   37.01    2.62
   7   1  10   31.49    2.12
  -7   1  10   32.75    2.33
   7   1 -10   37.39    2.67
  -7   1 -10   30.95    2.08
   7   1 -10   33.32    1.82
  -7  -1  10   33.87    1.98
  -7  -1  10   35.22    2.44
   7  -1  10   35.05    2.14
   7  -1 -10   35.19    2.24
   7  -1 -10   33.27    2.64
  -7  -1  10   36.57    2.44
  -7  -1 -10   30.80    1.90
  -7   1  10   28.08    2.43
  -7   1 -10   37.43    2.36
   7  -1  10   36.38    2.65
   7  -1  10   32.07    2.17
   7   1 -10   34.40    2.22
  -7  -1 -10   32.95    2.24
  -7  -1 -10   36.69    2.44
  -7  -1  10   41.89    2.82
  -7   1  11    6.03    0.79
  -7   1 -11    6.07    1.02
  -7  -1  11    6.03    1.03
  -7  -1  11    6.03    1.17
   7  -1 -11    5.77    0.85
   7  -1 -11    5.95    0.82
  -7  -1  11    8.65    1.30
  -7  -1 -11    5.80    1.02
  -7   1  11    8.41    1.00
   7  -1  11    5.41    0.86
  -7   1  11    5.41    1.03
   7   1 -11    4.40    1.09
  -7   1  11    4.62    0.85
  -7  -1 -11    7.16    1.05
  -7  -1  11    5.33    0.92
   7   1 -11    6.32    0.97
   7  -1 -11    6.84    1.28
  -7  -1  11    4.84    0.79
  -7  -1  11    5.76    1.17
   7   1 -11    6.91    1.02
  -7  -1  11    6.77    1.02
  -7   1  11    4.98    0.99
  -7  -1  11    3.44    0.93
  -7   1 -11    8.00    1.27
  -7   1 -11    8.54    1.09
  -7  -1 -11    8.09    0.94
   7  -1  11    6.28    0.98
   7  -1  11    6.62    1.04
  -7   1  11    4.20    0.95
  -7  -1 -11    7.15    1.04
  -7  -1 -11    7.38    1.21
  -7  -1  11    5.10    0.95
  -7   1  11    5.06    0.96
  -7   1 -11    7.67    0.98
  -7   1  11    4.43    1.05
  -7   1 -11    7.19    0.85
  -7   1 -11    7.75    1.03
   7   1 -11    5.41    0.96
   7   1  11    6.16    0.94
   7  -1  11    8.10    1.32
   7  -1 -11    5.51    0.87
   7  -1 -11    7.04    1.01
   7  -1  12    1.28    0.75
  -7  -1  12   -0.15    0.55
  -7  -1  12   -0.22    0.72
  -7   1  12   -0.18    0.62
   7  -1 -12    0.16    0.65
   7  -1  12    0.78    0.58
  -7   1  12   -0.13    0.55
  -7   1  12    0.15    0.67
   7   1 -12    0.46    0.75
   7   1 -12   -0.15    0.55
  -7  -1 -12   -0.15    0.56
  -7  -1 -12   -0.18    0.61
  -7   1  12    0.24    0.65
  -7  -1  12    0.48    0.65
  -7   1  12    0.13    0.57
   7  -1 -12    0.71    0.78
  -7  -1  12   -0.37    0.54
  -7   1 -12   -0.16    0.62
  -7  -1  12   -0.70    0.71
  -7  -1 -12   -0.16    0.58
  -7  -1  12   -0.19    0.71
  -7  -1 -12    0.12    0.40
  -7   1  12    0.17    0.59
  -7   1 -12    0.29    0.48
  -7   1 -12   -0.39    0.72
   7   1 -12   -0.49    0.50
  -7   1  12   -0.62    0.61
   7  -1  12    0.48    0.53
  -7  -1 -12    0.76    0.66
  -7   1 -12    0.14    0.59
  -7   1 -12   -0.13    0.55
  -7   1 -12   -0.17    0.54
  -7  -1  12   -0.62    0.51
  -7   1  13  385.99   14.41
  -7   1 -13  384.60   13.08
  -7   1  13  378.18   13.97
  -7   1 -13  390.29   13.59
   7  -1 -13  388.30   14.28
  -7   1  13  389.77   13.24
   7   1  13  386.92   13.80
  -7   1 -13  378.66   13.53
  -7  -1  13  388.45   14.25
   7   1 -13  390.32   13.45
  -7  -1 -13  395.53   13.50
   7  -1  13  389.73   13.57
   7   1 -13  379.67   13.46
   7   1  13  403.27   13.53
  -7  -1 -13  360.90   13.60
  -7  -1 -13  386.35   13.33
  -7  -1  13  389.43   13.47
  -7   1  13  375.89   13.52
  -7  -1  13  392.80   13.19
  -7  -1  13  377.85   14.04
   7  -1  13  374.01   13.48
   7   1 -13  379.34   14.23
   7  -1 -13  387.02   13.46
  -7   1  13  386.53   13.62
  -7  -1 -13  384.25   13.07
  -7  -1 -14   72.42    3.91
  -7   1  14   74.59    4.17
  -7   1 -14   65.24    3.71
  -7  -1  14   72.44    4.33
  -7  -1  14   66.06    4.06
  -7   1  14   73.77    3.67
  -7  -1 -14   74.74    3.69
   7  -1 -14   64.40    4.15
   7  -1  14   80.22    4.01
  -7   1 -14   72.59    3.45
   7   1  14   70.68    3.80
   7   1 -14   67.66    4.22
  -7   1  14   65.67    4.24
   7   1 -14   73.58    3.81
   7   1 -14   70.40    3.71
  -7   1 -14   76.64    3.87
  -7  -1 -14   81.95    3.87
  -7   1  15   15.01    1.93
  -7   1 -15   19.98    1.82
   7  -1 -15   15.77    2.00
  -7  -1 -15   19.24    1.83
  -7  -1 -15   16.99    1.78
   7  -1  15   16.45    1.75
  -7   1  15   14.21    1.79
  -7  -1  15   14.27    1.83
  -7  -1  15   14.92    1.91
  -7  -1 -15   18.47    1.71
  -7   1 -15   15.77    1.70
   7   1  15   19.54    1.84
   7  -1  16   41.37    2.85
   7   1  16   41.17    2.81
  -7  -1  16   38.42    3.10
  -7  -1  16   37.04    2.97
  -7  -1 -16   41.57    2.85
  -7   1  16   37.21    3.11
  -7   1 -16   37.69    2.64
  -7  -1 -16   39.87    2.62
   7  -1 -16   34.66    3.04
  -7   1  16   39.21    2.99
  -7   1 -16   39.17    2.68
  -7  -1 -16   37.32    2.69
  -7  -1  17   44.45    3.46
  -7   1 -17   42.73    2.95
   7   1  17   50.17    3.20
  -7   1  17   45.15    3.56
  -7  -1  17   43.31    3.33
  -7  -1 -17   53.21    3.24
  -7   1 -17   50.56    3.14
   7  -1  17   52.97    3.37
  -7  -1 -17   47.47    3.18
  -7   1  17   53.09    3.55
  -7  -1 -18    1.25    0.79
  -7   1  18    0.78    0.86
  -7  -1 -18    1.30    0.84
  -7   1 -18    0.61    0.69
   7  -1  18    1.62    0.88
  -7  -1  18    0.27    0.79
   7   1  18    0.22    0.86
  -7  -1  18    1.47    1.06
  -7   1 -18    0.40    0.68
  -7   1  18    0.61    0.94
  -7  -1  19    0.31    0.97
  -7  -1  19   -0.28    0.85
  -7   1 -19    0.21    0.72
  -7   1  19    0.22    0.76
  -7   1 -19   -0.62    0.70
  -7  -1 -19    0.22    0.68
   7   1  19    0.47    0.79
  -7   1  19    0.32    0.93
  -7   1  19   -0.27    0.92
   7  -1  19    0.49    0.83
  -7  -1 -19    0.85    0.77
  -7  -1 -20   22.54    2.18
  -7   1  20   22.07    2.22
  -7   1  20   27.86    2.66
   7  -1  20   23.48    2.39
  -7  -1  20   22.42    2.68
  -7  -1  20   22.73    2.55
  -7   1 -20   21.42    2.15
  -7   1  20   24.35    2.77
   7   1  20   20.80    2.24
  -7  -1 -20   22.60    2.25
  -7   1 -21    6.21    1.30
   7   1  21    4.35    1.33
  -7  -1 -21    5.87    1.36
  -7  -1 -21    6.30    1.40
   7  -1  21    5.07    1.39
  -7   1  21    4.08    1.48
  -7   1  21    4.08    1.30
  -7  -1  21    3.57    1.34
  -7  -1  21    4.90    1.50
  -7   1  21    6.63    1.40
   7  -1  22    3.88    1.29
  -7   1 -22    1.60    1.07
  -7   1  22    2.18    1.11
   7   1  22    3.99    1.38
   8   1   0  128.33    5.54
  -8  -1   0  125.84    5.09
   8  -1   0  131.14    5.52
  -8   1   0  138.17    5.15
  -8   1   0  130.97    4.91
   8  -1   0  138.23    5.33
   8   1   0  127.54    4.99
   8  -1   0  137.30    5.43
   8   1   0  121.33    5.23
   8   1   0  116.75    5.43
  -8   1   0  127.13    5.20
  -8  -1   0  127.06    5.16
   8   1   0  125.16    5.21
  -8   1   0  134.05    4.51
  -8   1   0  129.67    5.36
  -8  -1   0  126.18    5.17
  -8   1   0  128.29    5.06
  -8  -1   0  126.09    5.06
  -8  -1   0  128.66    4.86
   8  -1   0  135.97    5.43
  -8  -1   1   51.25    2.63
   8  -1  -1   48.19    2.79
   8  -1  -1   47.32    2.60
  -8  -1  -1   48.32    2.62
  -8   1  -1   49.79    2.51
  -8   1   1   51.18    2.53
   8   1   1   54.07    2.76
  -8  -1   1   49.25    2.58
   8   1   1   55.06    2.78
  -8   1  -1   46.75    2.68
  -8   1  -1   46.30    2.58
   8   1  -1   53.87    2.74
   8  -1  -1   48.84    2.70
  -8   1  -1   44.30    2.26
  -8  -1   1   48.69    2.02
  -8  -1   1   53.94    2.60
  -8  -1  -1   47.80    2.48
  -8  -1  -1   48.20    2.25
  -8  -1  -1   52.33    2.65
   8   1  -1   51.87    2.50
   8  -1   1   46.06    2.80
   8   1  -1   50.55    2.90
   8   1   1   51.83    2.92
   8   1  -1   48.12    2.84
   8  -1   1   47.73    2.72
  -8   1  -1   46.54    2.04
  -8   1   1   48.45    2.44
  -8   1   1   47.34    1.98
  -8  -1   1   50.19    2.51
  -8   1   1   49.02    2.72
   8   1   1   48.26    2.87
   8   1  -1   42.55    2.54
  -8   1   1   46.72    2.35
  -8   1   1   45.94    2.57
   8  -1  -1   58.17    2.86
   8   1   1   51.10    2.42
  -8   1  -1   47.66    2.54
   8  -1   1   46.06    2.59
  -8  -1   2    0.31    0.25
   8  -1  -2    1.08    0.50
  -8   1  -2    0.24    0.47
   8  -1   2    0.67    0.47
   8  -1  -2    0.74    0.52
   8  -1  -2    0.95    0.54
  -8   1   2    0.90    0.42
   8   1  -2    0.34    0.44
   8   1  -2    0.93    0.56
   8   1   2    0.63    0.42
  -8   1  -2    0.65    0.46
   8   1   2    0.44    0.39
  -8   1   2    0.97    0.43
   8   1  -2    1.17    0.51
   8   1   2    0.56    0.46
   8   1   2    1.01    0.64
  -8  -1  -2    0.25    0.39
  -8  -1   2    0.71    0.46
   8   1   2    0.39    0.44
   8   1  -2    0.87    0.46
  -8   1  -2    0.65    0.38
  -8  -1   2    0.36    0.41
  -8   1  -2    0.57    0.48
   8  -1  -2    0.97    0.46
  -8  -1   2    0.63    0.42
   8   1   2    0.48    0.20
   8  -1   2    0.13    0.44
  -8  -1   2    0.54    0.40
   8   1  -2    0.48    0.59
   8   1  -2   -0.16    0.48
  -8  -1  -2    0.43    0.36
  -8  -1  -2    0.57    0.31
  -8  -1  -2    0.36    0.43
   8  -1   2    0.52    0.27
  -8  -1  -2    0.11    0.32
  -8   1   2    0.42    0.45
  -8   1   2    1.10    0.50
   8   1  -2    0.44    0.37
  -8   1  -2    0.82    0.41
   8   1  -3  149.72    6.48
   8   1   3  164.24    5.87
  -8  -1  -3  165.41    6.06
   8   1   3  160.09    5.45
   8  -1  -3  164.45    6.34
   8   1   3  157.25    6.64
   8   1  -3  162.44    6.23
   8  -1  -3  169.03    6.74
   8  -1  -3  157.79    6.43
  -8  -1   3  166.14    6.24
  -8  -1   3  157.11    6.58
   8  -1  -3  163.04    6.23
   8   1   3  165.81    6.48
  -8  -1   3  167.46    6.13
   8   1  -3  157.58    6.49
   8  -1  -3  167.20    6.18
  -8  -1  -3  159.00    6.36
   8  -1   3  166.47    6.36
  -8  -1   3  171.65    5.76
  -8  -1   3  173.98    6.09
   8  -1  -3  171.15    6.38
  -8   1   3  167.43    6.09
   8   1   3  156.99    6.31
   8   1  -3  164.69    6.64
  -8   1   3  165.74    6.43
  -8  -1  -3  148.42    6.14
  -8   1   3  155.13    6.27
  -8  -1   3  157.74    6.23
  -8   1  -3  164.28    5.78
   8   1  -3  160.00    6.16
   8  -1   3  158.83    6.69
  -8  -1  -3  161.40    6.16
  -8  -1  -3  161.53    6.22
  -8   1  -3  151.27    6.15
  -8   1   3  167.07    6.13
  -8   1  -3  157.16    6.22
   8   1  -3  163.27    6.51
   8  -1   3  165.16    5.73
   8   1   3  155.22    6.52
  -8   1  -3  168.04    6.15
   8   1  -3  162.31    6.67
   8   1  -4   71.03    3.72
   8   1   4   75.38    3.89
   8  -1   4   72.10    3.85
   8  -1  -4   82.23    3.93
   8  -1   4   74.72    3.12
  -8   1   4   76.35    3.38
  -8   1  -4   73.79    3.67
   8   1   4   81.95    3.83
   8   1   4   73.00    3.53
  -8  -1   4   72.20    3.19
   8   1  -4   77.59    3.74
  -8  -1   4   78.74    3.89
  -8  -1   4   69.31    3.47
   8  -1  -4   72.42    3.36
   8  -1  -4   74.94    3.52
   8   1   4   75.66    3.13
  -8  -1  -4   78.70    3.51
  -8  -1   4   77.24    3.48
   8   1  -4   80.60    3.77
  -8  -1   4   82.80    3.19
   8  -1  -4   75.00    3.46
  -8  -1  -4   77.37    3.57
  -8   1   4   69.25    3.33
  -8  -1   4   76.63    3.68
  -8   1   4   70.82    3.46
   8   1   4   75.32    2.93
  -8   1   4   81.54    3.75
  -8  -1  -4   71.53    3.24
  -8  -1  -4   79.54    3.52
   8  -1   4   71.08    3.53
  -8   1  -4   81.70    3.61
   8   1   4   70.89    3.70
   8  -1  -4   71.24    3.49
  -8   1  -4   77.25    3.39
  -8  -1  -4   71.82    3.59
   8   1  -4   77.49    3.85
   8  -1  -4   66.34    3.54
  -8  -1   4   78.39    3.42
   8   1  -4   79.33    3.88
   8   1  -4   74.95    3.47
   8   1  -4   78.32    3.50
   8   1   5  104.97    3.92
  -8  -1   5  108.11    4.13
   8   1   5   99.14    4.42
   8   1  -5   99.88    4.57
   8  -1  -5  113.37    4.56
  -8   1   5  102.80    4.42
   8   1  -5   98.95    4.54
   8   1   5   98.60    4.64
  -8  -1  -5  107.02    4.43
   8  -1  -5  107.71    4.63
  -8  -1  -5  101.39    4.33
  -8  -1   5   98.26    4.72
   8   1  -5   99.67    4.40
  -8  -1  -5  105.05    4.53
   8  -1  -5   98.28    4.25
   8   1  -5  102.17    4.57
  -8   1  -5  103.38    4.26
  -8   1   5  103.75    4.37
   8   1  -5   99.99    4.68
  -8   1  -5  106.42    4.66
  -8   1  -5  102.51    4.46
  -8  -1   5  105.12    4.36
   8   1  -5  101.01    4.31
   8  -1  -5  106.09    4.80
   8  -1   5  106.97    4.55
   8  -1   5  106.52    4.95
  -8  -1   5   97.55    4.50
  -8  -1   5   98.12    4.25
   8   1  -5  104.10    4.44
   8   1  -5   96.07    4.62
   8   1   5  107.94    3.98
   8  -1  -5  105.05    4.37
  -8   1   5  102.55    4.60
   8  -1  -5  103.68    4.38
   8  -1   5  105.31    4.10
  -8  -1  -5  102.29    4.58
  -8  -1   5  104.61    4.51
   8   1   5  100.43    4.69
   8   1  -5  101.60    4.72
  -8   1   5  109.44    4.31
  -8  -1   5  101.00    4.03
   8   1  -6   79.41    3.91
   8  -1   6   81.81    3.43
   8   1  -6   75.50    3.58
  -8  -1   6   76.41    3.94
   8   1  -6   75.39    3.64
   8  -1  -6   87.82    3.78
   8   1  -6   79.40    3.80
   8   1  -6   82.10    3.81
  -8  -1  -6   80.39    3.80
   8  -1  -6   78.41    3.78
  -8   1   6   74.25    3.60
  -8   1  -6   81.97    3.77
  -8  -1   6   79.93    3.76
   8  -1   6   74.65    3.66
   8   1  -6   79.12    3.93
   8   1   6   75.65    3.22
   8  -1  -6   79.44    3.98
  -8   1   6   81.37    3.64
   8   1   6   80.12    3.68
  -8  -1   6   76.41    3.20
   8  -1  -6   77.67    3.55
  -8  -1   6   74.90    3.71
  -8  -1   6   77.53    3.53
   8   1   6   83.26    3.98
  -8  -1  -6   78.71    3.87
   8   1   6   86.14    4.07
  -8   1  -6   80.31    3.87
  -8   1   6   82.99    3.71
  -8   1   6   81.56    3.87
   8   1  -6   70.37    3.79
  -8  -1   6   74.19    3.50
   8   1  -6   76.77    4.16
   8  -1   6   81.93    4.20
  -8  -1  -6   83.22    3.26
   8   1  -6   71.13    3.43
  -8  -1  -6   76.86    3.53
  -8  -1   6   78.33    3.20
  -8  -1  -6   81.22    3.64
   8   1  -6   79.71    3.76
   8  -1  -6   73.39    3.47
  -8   1  -6   80.47    3.92
   8  -1  -6   73.41    3.47
  -8  -1   6   85.01    3.48
   8  -1  -7    1.34    0.63
  -8  -1  -7    0.11    0.44
   8   1   7   -0.13    0.45
  -8   1   7    0.51    0.54
   8  -1  -7    0.12    0.37
   8  -1  -7    0.12    0.45
  -8   1   7    0.20    0.51
   8  -1   7    0.81    0.62
   8   1  -7    0.72    0.55
   8   1  -7    0.12    0.45
  -8   1   7    0.13    0.44
  -8   1   7   -0.13    0.48
  -8  -1   7    0.42    0.53
   8   1  -7    0.49    0.50
  -8  -1  -7    0.15    0.50
  -8  -1  -7    0.91    0.53
   8   1   7    0.18    0.51
  -8   1   7    0.25    0.47
   8  -1   7   -0.11    0.37
   8   1  -7    1.17    0.54
  -8   1  -7    0.56    0.48
  -8  -1   7   -0.11    0.45
   8   1  -7    0.32    0.49
   8   1   7    0.19    0.32
   8   1  -7    0.41    0.50
   8  -1  -7    0.68    0.63
  -8   1  -7   -0.33    0.51
  -8  -1  -7    0.39    0.42
   8  -1   7    0.28    0.41
  -8   1   7    0.17    0.59
  -8  -1   7    0.67    0.45
   8   1   7    1.11    0.52
  -8   1  -7    0.62    0.46
  -8  -1   7    0.77    0.40
   8   1  -7    0.66    0.56
   8  -1  -7   -0.22    0.60
   8   1  -7    1.04    0.69
  -8  -1   7    0.18    0.49
   8   1  -7    0.11    0.36
  -8  -1  -7    0.72    0.59
  -8  -1   7    0.14    0.55
   8   1   8    8.54    1.13
   8   1   8   11.08    1.06
   8  -1  -8   10.46    1.48
  -8  -1  -8    8.77    1.00
  -8  -1   8    9.40    1.24
  -8   1  -8    8.55    1.00
   8   1  -8    8.53    1.12
   8   1  -8   10.09    1.44
   8   1  -8    8.95    1.22
  -8  -1  -8   12.95    1.47
   8   1  -8   10.54    1.16
  -8  -1  -8   10.79    1.31
  -8   1   8   12.07    1.44
   8   1  -8   10.40    1.28
   8  -1   8    6.97    1.24
  -8  -1   8    9.85    1.20
  -8   1   8   11.80    1.22
  -8   1   8   14.12    1.29
   8   1   8   11.75    1.20
   8  -1  -8   10.74    1.10
  -8  -1   8   10.01    1.16
  -8  -1   8    8.66    1.00
  -8   1   8   10.63    1.15
   8   1  -8    8.57    0.95
   8  -1  -8   11.65    1.26
  -8  -1   8   11.74    1.17
  -8   1   8   11.23    1.43
  -8   1   8   10.74    1.09
  -8   1  -8   14.01    1.50
  -8   1  -8   10.16    1.16
   8   1  -8    8.68    1.18
  -8  -1   8   10.30    0.98
  -8   1   8    9.01    1.12
  -8  -1  -8    9.94    1.24
   8  -1   8   11.29    1.10
   8  -1   8   10.47    1.19
  -8   1  -8   12.28    1.31
   8   1   8    9.20    1.34
   8  -1  -8   11.25    1.09
   8   1  -8   11.30    1.24
   8  -1  -8    8.24    1.19
  -8  -1   8    9.47    1.29
  -8  -1   9   30.28    1.98
   8  -1  -9   22.14    2.22
  -8   1   9   28.74    1.99
  -8  -1  -9   28.49    2.22
  -8  -1   9   36.72    2.45
  -8  -1   9   31.51    1.80
   8   1  -9   30.15    2.49
   8  -1  -9   28.87    2.09
  -8  -1   9   28.59    2.30
  -8  -1   9   29.18    2.04
   8  -1   9   29.53    2.03
  -8  -1   9   29.12    2.11
  -8  -1   9   32.85    2.34
   8   1   9   30.11    1.90
  -8   1  -9   25.18    2.03
   8   1  -9   32.10    1.83
   8  -1  -9   30.16    1.88
  -8   1  -9   27.88    1.82
  -8  -1   9   31.20    2.48
  -8   1   9   28.03    1.96
   8  -1   9   26.40    1.87
   8   1  -9   29.17    2.13
  -8   1   9   26.25    2.28
  -8  -1  -9   27.23    2.11
   8  -1  -9   29.96    1.93
   8   1   9   31.69    1.99
  -8  -1  -9   28.42    2.14
   8  -1   9   33.55    2.56
  -8   1   9   30.64    2.28
   8   1  -9   26.74    1.89
  -8   1   9   32.50    2.11
  -8   1   9   32.08    1.90
   8   1  -9   28.78    2.12
   8   1  -9   29.93    2.06
  -8   1  -9   21.39    1.98
  -8  -1  -9   27.78    1.79
  -8   1  -9   24.52    1.92
   8   1   9   25.57    2.01
   8  -1   9   28.62    2.00
   8   1   9   28.98    2.30
  -8   1  -9   22.96    1.82
  -8  -1   9   32.08    1.89
   8  -1  10  182.33    7.19
   8  -1  10  182.81    7.89
  -8   1 -10  188.77    7.13
  -8   1 -10  191.54    7.15
   8   1 -10  174.46    7.13
   8   1 -10  189.48    7.39
  -8  -1 -10  184.35    7.54
  -8   1 -10  187.69    7.55
  -8  -1  10  177.76    7.51
  -8   1 -10  180.55    7.33
   8   1  10  182.39    6.98
  -8   1  10  192.53    7.28
  -8  -1  10  173.25    7.78
  -8   1  10  184.20    7.51
   8   1  10  187.05    7.01
   8  -1  10  192.78    7.18
   8  -1 -10  179.95    6.96
   8   1  10  172.82    7.16
   8  -1 -10  174.21    7.15
  -8  -1  10  189.30    7.10
  -8  -1  10  188.41    7.16
   8   1 -10  179.97    7.25
  -8   1  10  180.72    7.73
  -8  -1  10  180.06    7.25
  -8   1 -10  198.19    7.32
   8   1 -10  176.50    7.79
   8  -1 -10  185.77    6.86
  -8  -1 -10  174.48    7.23
  -8   1  10  187.44    7.19
  -8   1 -10  190.35    6.85
  -8  -1  10  177.73    7.46
  -8   1  10  183.37    6.81
  -8  -1  10  179.66    7.47
   8  -1  10  198.64    7.24
  -8  -1  10  183.81    6.78
   8  -1 -10  178.53    7.91
  -8   1  10  190.53    7.08
  -8  -1 -10  172.14    7.34
   8  -1  11   62.75    3.96
   8  -1  11   64.44    3.37
  -8   1 -11   60.68    3.40
   8  -1  11   65.01    3.43
  -8   1 -11   66.03    3.14
  -8  -1  11   68.43    4.02
  -8  -1 -11   66.81    3.75
  -8   1  11   66.70    3.15
   8   1 -11   74.20    4.19
   8   1 -11   68.63    3.56
   8  -1 -11   67.10    4.10
   8  -1 -11   64.33    3.38
  -8   1  11   63.40    3.85
   8   1  11   74.75    3.51
  -8   1 -11   71.11    3.48
   8  -1 -11   61.33    3.26
   8  -1  11   63.42    3.33
   8  -1 -11   73.72    3.29
  -8  -1  11   78.41    3.61
  -8   1  11   63.77    4.07
  -8   1  11   74.50    3.68
   8   1 -11   67.09    3.63
  -8  -1 -11   69.26    3.62
  -8  -1  11   70.86    3.26
  -8  -1  11   67.37    4.09
  -8  -1 -11   70.59    3.80
  -8  -1  11   61.51    3.64
  -8  -1  11   70.22    3.48
   8  -1 -11   70.74    3.59
   8  -1  11   60.63    3.43
  -8   1 -11   63.66    3.34
   8   1 -11   72.16    3.58
   8   1  11   70.96    3.57
  -8   1 -11   63.83    3.56
  -8   1  11   69.73    3.42
   8   1 -12   38.73    2.96
  -8   1 -12   26.06    2.01
  -8   1  12   35.72    2.75
   8   1  12   38.26    2.39
  -8   1  12   37.17    2.50
  -8   1  12   34.67    2.25
   8   1 -12   35.44    2.37
   8   1 -12   41.45    2.62
  -8   1  12   37.88    2.98
   8  -1  12   32.72    2.33
  -8  -1 -12   37.28    2.48
   8  -1  12   32.51    2.22
  -8  -1 -12   37.45    2.60
  -8  -1  12   35.04    2.36
   8  -1  12   26.58    2.21
  -8  -1  12   33.82    2.82
  -8   1 -12   32.69    2.39
  -8  -1  12   36.03    2.80
   8  -1 -12   36.05    2.87
   8  -1  12   37.62    2.93
   8  -1 -12   35.35    2.41
  -8   1  13  176.80    8.10
  -8   1 -13  176.87    7.36
   8   1 -13  173.45    7.16
   8  -1  13  187.32    8.19
   8   1  13  191.76    7.30
   8   1 -13  179.29    7.35
  -8  -1 -13  184.71    7.54
   8  -1 -13  176.12    7.26
   8  -1  13  183.42    7.35
   8   1 -13  175.11    7.88
  -8  -1  13  177.34    8.02
  -8   1 -13  183.35    7.01
  -8  -1 -13  189.04    7.37
  -8  -1  13  169.92    7.82
   8  -1  13  191.72    7.41
   8  -1 -13  163.26    7.95
  -8   1  13  167.11    7.71
   8   1 -14    0.70    0.64
   8   1 -14    0.53    0.97
  -8   1  14    2.46    1.00
   8  -1  14    0.38    0.73
   8  -1  14    3.03    1.10
   8   1 -14    1.12    0.80
   8  -1 -14    1.89    1.10
  -8   1 -14    0.74    0.78
   8   1  14    0.35    0.60
  -8   1  14    1.13    0.93
  -8  -1 -14    0.52    0.68
  -8   1 -14    0.75    0.72
  -8  -1 -14    3.22    0.92
  -8  -1  14    2.56    1.11
  -8   1 -14    0.71    0.65
  -8  -1  14    1.63    0.95
   8   1  15  150.81    6.45
  -8  -1  15  139.86    7.08
  -8   1  15  143.42    6.88
  -8  -1 -15  148.22    6.62
   8  -1  15  156.41    6.62
  -8   1 -15  145.15    6.41
   8   1 -15  142.92    6.39
   8  -1 -15  149.34    7.16
  -8  -1 -15  145.45    6.31
  -8   1  15  153.42    7.38
  -8  -1  15  149.94    7.06
  -8   1 -15  155.44    6.53
   8   1 -15  146.11    7.10
   8  -1 -16   12.31    1.93
  -8   1  16   15.27    1.92
  -8  -1 -16   15.07    1.79
  -8  -1 -16   16.33    1.69
  -8   1 -16   16.97    1.81
   8   1  16   19.25    1.92
   8  -1  16   20.15    1.94
  -8  -1  16   14.58    2.02
  -8   1 -16   15.94    1.73
  -8  -1  16   11.97    1.81
  -8  -1 -16   15.35    1.81
  -8   1  16   18.52    2.24
  -8  -1  17    0.30    0.77
   8   1  17   -0.21    0.81
  -8   1 -17    0.41    0.72
  -8  -1 -17   -0.66    0.90
   8  -1  17    0.45    0.83
  -8   1  17    0.63    0.96
  -8  -1 -17   -0.18    0.75
  -8   1  17    0.27    0.83
  -8  -1  17    0.56    0.83
  -8   1 -17   -0.20    0.78
  -8  -1 -17    1.07    0.89
   8  -1 -17    0.30    0.94
  -8  -1 -18   12.37    1.70
  -8  -1  18    9.83    1.69
  -8  -1  18   10.90    1.78
  -8   1  18    7.32    1.58
  -8   1 -18   11.23    1.57
   8  -1  18   10.82    1.64
  -8   1 -18    9.70    1.54
  -8  -1 -18    8.72    1.43
   8   1  18    9.63    1.55
  -8   1  18    9.73    1.79
   8  -1  19   15.06    1.92
  -8  -1  19   12.21    1.99
   8   1  19   12.71    1.79
  -8   1  19    9.60    1.55
  -8   1  19   12.04    2.06
  -8   1 -19   14.43    1.80
  -8  -1 -19    9.43    1.58
  -8  -1  19   12.22    1.98
  -8  -1 -19   10.69    1.65
  -8   1  19   13.10    1.98
  -8   1 -19   11.70    1.59
  -8  -1  20    2.32    1.32
  -8  -1 -20    2.50    1.06
  -8   1 -20    6.09    1.30
  -8   1 -20    3.95    1.14
  -8  -1 -20    3.76    1.25
   8  -1  20    2.58    1.14
  -8  -1  20    3.07    1.38
   8   1  20    3.70    1.21
  -8   1  20    1.80    1.11
  -8   1  20    3.37    1.07
  -8   1  20    3.79    1.38
  -8   1 -21   39.04    2.95
   8   1  21   30.37    2.88
  -8   1  21   29.90    2.79
  -8  -1  21   38.89    3.55
  -8  -1 -21   38.26    2.92
   8  -1  21   37.94    3.11
  -8  -1 -21   35.35    2.83
  -9   1   0    0.76    0.59
  -9  -1   0    0.13    0.38
  -9   1   0    0.24    0.46
  -9  -1   0    0.10    0.30
   9   1   0   -0.29    0.48
   9  -1   0    0.48    0.51
   9  -1   0    0.35    0.51
   9   1   0    0.36    0.57
   9   1   0    0.14    0.41
  -9   1   0   -0.41    0.43
   9   1   0   -0.73    0.51
  -9   1   0   -0.14    0.49
   9  -1   0   -0.14    0.41
  -9  -1   0   -0.13    0.49
   9  -1   0   -0.31    0.56
  -9  -1   0    0.65    0.54
   9   1   0   -0.11    0.40
   9   1   0   -0.18    0.55
  -9   1   0   -0.24    0.43
   9   1  -1   51.16    3.00
   9  -1   1   51.51    2.90
   9   1  -1   48.86    2.53
   9   1  -1   46.56    3.01
  -9  -1   1   48.98    2.58
  -9   1   1   48.88    2.47
  -9  -1  -1   44.69    2.60
   9  -1   1   47.83    2.72
  -9   1  -1   46.35    2.55
   9   1  -1   46.81    2.89
   9  -1  -1   50.93    2.85
   9   1   1   47.24    2.41
  -9  -1  -1   42.29    2.53
  -9  -1  -1   40.91    2.19
   9   1   1   47.89    2.73
   9   1  -1   55.34    3.10
   9  -1  -1   48.88    2.91
   9   1  -1   48.65    2.74
  -9  -1   1   43.72    2.47
  -9  -1   1   50.86    2.69
  -9   1   1   50.35    2.74
  -9   1  -1   48.54    2.69
  -9   1  -1   49.78    2.41
  -9  -1   1   44.88    2.56
   9   1   1   43.61    2.84
  -9   1   1   51.91    2.63
  -9  -1  -1   44.02    2.49
   9  -1  -1   50.47    2.81
   9  -1   1   48.58    2.97
  -9   1  -1   51.33    2.63
   9  -1  -1   45.66    2.62
  -9   1  -1   44.40    2.70
  -9   1   1   51.00    2.84
   9   1   1   42.16    2.83
   9   1  -1   53.53    2.81
   9   1   1   41.01    2.59
  -9   1  -2   86.03    3.74
  -9  -1   2   83.18    3.67
  -9   1   2   81.34    3.94
   9   1   2   76.01    4.05
  -9  -1  -2   84.80    3.82
  -9   1   2   82.17    3.69
   9  -1  -2   80.38    3.91
  -9  -1  -2   86.73    3.71
  -9   1  -2   81.36    3.95
   9   1   2   88.65    4.06
   9   1   2   82.49    3.89
   9  -1   2   73.29    3.91
  -9   1  -2   84.75    3.86
   9   1  -2   77.73    4.05
  -9  -1   2   83.47    3.82
   9  -1  -2   77.11    4.00
   9   1  -2   82.21    4.24
   9   1   2   85.54    3.51
  -9   1   2   83.10    3.84
  -9  -1  -2   83.49    3.69
   9   1   2   76.73    4.11
  -9   1   2   78.91    3.59
  -9  -1  -2   81.00    3.86
   9  -1  -2   76.40    3.86
  -9  -1   2   86.23    3.84
   9  -1  -2   87.16    3.90
   9  -1   2   88.46    4.31
   9   1  -2   83.39    3.88
   9   1  -2   82.09    4.16
   9  -1   2   82.94    3.90
   9   1  -2   84.21    4.11
  -9  -1   2   78.47    3.63
  -9   1  -2   78.62    3.73
   9   1  -2   75.91    3.61
   9  -1  -3   13.69    1.43
  -9   1   3   15.13    1.48
   9  -1  -3   15.57    1.36
  -9  -1  -3   10.88    1.17
   9   1  -3   13.99    1.32
  -9  -1  -3   11.85    1.25
   9   1  -3   14.18    1.29
  -9   1  -3   14.83    1.30
   9   1  -3   12.46    1.48
   9   1   3   11.68    1.50
  -9  -1   3   13.40    1.22
   9   1  -3   12.32    1.44
   9   1  -3   10.62    1.35
   9   1  -3   13.12    1.41
   9  -1  -3   18.78    1.78
   9   1   3   11.30    1.02
   9  -1  -3   13.51    1.31
   9  -1  -3   14.15    1.40
  -9  -1   3   15.06    1.23
  -9   1   3   14.95    1.40
   9   1   3   10.51    1.35
   9   1   3   13.56    1.36
  -9   1   3   13.99    1.24
   9  -1   3   14.74    1.60
  -9  -1   3   14.55    1.38
  -9   1  -3   14.07    1.34
  -9  -1  -3   10.45    1.18
   9  -1   3   15.78    1.41
   9   1   3   11.62    1.31
  -9  -1  -3   17.02    1.49
   9  -1  -3   15.41    1.46
   9   1  -3   12.16    1.42
  -9   1   3   17.07    1.37
  -9  -1  -3   13.01    1.19
  -9  -1   3   16.47    1.39
   9  -1  -4    5.07    0.96
  -9   1   4    3.45    0.83
  -9  -1  -4    7.08    1.03
  -9   1   4    4.91    0.82
   9   1   4    5.74    1.14
   9   1   4    3.92    0.91
   9   1  -4    6.21    1.04
   9  -1  -4    5.92    1.08
   9   1  -4    5.39    0.88
  -9  -1  -4    4.25    0.81
   9  -1  -4    3.81    0.74
   9   1  -4    4.51    0.82
   9  -1   4    3.85    0.78
   9   1  -4    6.71    1.09
  -9  -1  -4    6.44    0.88
  -9  -1   4    5.46    0.75
   9   1   4    4.46    0.89
   9  -1  -4    5.50    0.91
   9   1   4    4.93    0.69
   9   1   4    2.74    0.70
  -9  -1   4    4.85    0.89
   9  -1   4    4.15    0.92
  -9  -1   4    5.33    1.02
  -9   1   4    3.49    0.82
   9   1  -4    6.63    1.10
   9  -1  -4    5.62    0.86
  -9   1   4    8.21    0.95
  -9   1  -4    3.93    0.74
  -9  -1  -4    4.88    0.80
   9   1  -4    4.50    0.95
   9  -1  -4    4.61    0.89
  -9   1  -4    5.48    0.85
  -9   1  -4    5.85    0.97
   9   1  -4    5.84    1.01
  -9  -1   4    6.27    0.95
  -9   1   5   62.70    3.10
   9  -1   5   66.50    3.68
   9   1  -5   60.73    3.32
   9   1  -5   55.89    2.99
   9   1  -5   57.88    3.35
  -9  -1   5   63.96    3.12
  -9  -1  -5   56.84    3.19
   9   1  -5   59.84    3.11
  -9  -1   5   63.63    3.51
   9   1   5   54.06    3.31
   9   1  -5   65.62    3.25
   9  -1  -5   59.09    3.05
  -9  -1   5   68.47    3.42
   9  -1  -5   60.11    3.00
   9  -1  -5   64.70    3.53
   9   1  -5   55.05    3.33
   9   1   5   62.33    3.22
  -9  -1  -5   57.75    3.14
   9   1  -5   58.94    3.28
  -9  -1   5   67.07    2.85
  -9   1  -5   60.14    3.35
   9   1   5   57.23    3.44
   9  -1  -5   58.62    3.25
  -9   1  -5   56.76    3.26
   9   1  -5   58.85    3.39
  -9   1   5   60.74    2.98
  -9  -1  -5   60.07    3.04
   9   1   5   60.67    3.40
  -9   1  -5   59.26    3.16
  -9  -1   5   55.90    3.12
   9   1  -5   66.79    3.39
  -9   1  -5   64.40    3.04
  -9  -1  -5   60.84    3.04
  -9   1   5   63.67    3.23
  -9   1   5   59.05    3.26
   9  -1  -5   58.67    3.09
   9  -1   5   59.54    3.20
   9  -1  -5   59.38    3.14
   9   1   6    2.82    0.86
   9   1  -6    2.67    0.80
   9   1  -6    2.29    0.75
  -9  -1  -6    3.20    0.78
   9   1  -6    1.80    0.79
  -9   1  -6    2.24    0.79
   9  -1  -6    2.23    0.65
   9   1   6    2.68    0.82
   9   1  -6    1.77    0.66
  -9  -1   6    1.85    0.75
   9   1   6    2.29    0.69
  -9   1   6    3.57    0.82
   9  -1  -6    2.74    0.67
   9  -1   6    1.97    0.70
   9  -1   6    3.39    0.92
   9   1  -6    3.42    0.87
   9  -1  -6    2.21    0.82
  -9  -1  -6    3.25    0.87
   9   1  -6    1.25    0.72
  -9  -1  -6    3.27    0.69
  -9   1  -6    4.05    0.87
   9  -1  -6    2.15    0.73
  -9   1   6    2.41    0.70
   9   1  -6    3.97    0.90
  -9   1   6    3.27    0.84
  -9  -1   6    2.58    0.76
   9   1  -6    3.23    0.83
  -9  -1   6    3.94    0.89
   9   1  -6    2.00    0.79
   9   1  -6    3.81    0.80
  -9   1  -6    2.52    0.77
  -9  -1   6    3.63    0.76
  -9  -1  -6    2.98    0.71
   9  -1  -6    3.92    0.84
  -9   1  -7   75.01    3.60
   9   1  -7   63.08    3.87
   9   1  -7   68.63    3.25
   9  -1   7   70.65    3.51
   9   1   7   62.01    3.65
   9  -1  -7   64.74    3.50
  -9  -1   7   61.16    3.60
   9   1  -7   69.78    3.54
  -9  -1  -7   63.73    3.27
   9   1   7   69.06    3.41
   9   1  -7   59.28    3.52
  -9  -1   7   60.29    3.40
  -9   1  -7   74.30    3.70
  -9   1   7   69.98    3.47
  -9   1   7   66.81    3.38
   9   1  -7   67.32    3.50
  -9  -1  -7   71.18    3.63
   9   1  -7   64.87    3.41
  -9   1  -7   70.71    3.70
   9  -1  -7   67.82    3.28
  -9  -1  -7   64.28    3.49
  -9   1  -7   73.57    3.41
  -9  -1   7   64.20    3.21
  -9  -1   7   60.19    3.39
  -9  -1  -7   69.34    3.27
   9   1  -7   62.45    3.56
   9  -1   7   70.87    3.99
   9  -1  -7   67.58    3.29
  -9  -1  -7   65.97    3.76
   9   1  -7   69.15    3.70
   9   1   7   65.94    3.63
  -9   1   7   70.87    3.63
   9  -1  -7   70.91    3.77
   9  -1   8   53.96    3.46
   9  -1   8   53.90    2.97
   9   1  -8   52.69    2.98
  -9  -1  -8   55.45    3.13
  -9   1  -8   48.32    3.05
   9   1  -8   49.59    3.08
  -9   1  -8   52.38    2.99
   9   1   8   53.66    3.34
  -9  -1   8   51.01    3.06
  -9   1   8   54.36    2.96
   9   1  -8   45.55    2.99
   9   1   8   51.22    3.09
  -9  -1  -8   54.04    3.29
   9  -1  -8   55.98    2.86
   9  -1  -8   52.01    2.79
   9   1   8   53.18    2.88
  -9  -1   8   48.24    2.93
  -9  -1   8   53.83    3.05
   9  -1  -8   54.74    3.57
  -9  -1   8   50.98    3.18
   9  -1  -8   54.34    3.21
  -9   1   8   56.13    2.87
   9   1  -8   48.82    2.64
   9   1  -8   54.30    3.15
   9   1  -8   51.57    2.90
  -9   1   8   58.14    3.06
   9   1  -8   48.37    3.33
  -9   1  -8   52.57    3.10
   9  -1  -8   53.56    3.06
  -9  -1  -8   54.48    3.12
  -9   1  -8   49.64    2.75
  -9  -1   8   47.98    2.65
  -9  -1  -8   54.62    2.77
   9   1  -8   49.68    2.96
   9   1  -9    4.58    1.10
  -9   1  -9    3.01    0.76
   9  -1  -9    2.25    0.90
  -9  -1   9    2.99    0.73
   9  -1   9    2.14    0.91
  -9   1  -9    2.84    0.80
   9   1   9    2.18    0.89
   9   1  -9    1.99    0.80
  -9   1   9    1.64    0.82
   9   1  -9    2.36    0.82
  -9  -1  -9    2.68    0.89
   9   1   9    1.54    0.62
  -9   1   9    2.37    0.81
  -9   1   9    2.80    0.98
  -9  -1   9    2.37    0.74
  -9  -1  -9    2.01    0.87
  -9  -1   9    1.97    0.80
   9  -1  -9    1.18    0.74
  -9   1  -9    1.64    0.68
   9   1  -9    4.67    0.98
  -9   1  -9    2.36    0.66
  -9  -1  -9    2.59    0.82
   9  -1   9    2.04    0.73
   9   1  -9    2.37    0.82
  -9   1  -9    1.71    0.81
   9   1   9    3.56    0.92
   9   1  -9    3.42    0.70
   9  -1  -9    3.51    0.75
   9  -1  -9    1.95    0.62
   9  -1  -9    4.06    1.12
  -9  -1  -9    2.76    0.66
  -9   1   9    1.95    0.63
  -9  -1   9    2.52    0.88
  -9  -1 -10   54.48    3.27
   9   1  10   50.36    3.14
   9   1 -10   55.85    3.25
  -9  -1 -10   55.83    3.22
   9  -1  10   50.07    3.03
   9   1 -10   57.82    3.17
   9  -1 -10   53.68    3.10
  -9   1 -10   49.18    2.96
   9  -1 -10   55.93    2.90
   9  -1 -10   58.06    2.99
  -9   1  10   57.83    2.92
   9  -1 -10   54.41    3.69
  -9   1 -10   52.40    3.00
  -9   1 -10   58.00    2.93
   9   1 -10   53.31    3.22
  -9  -1  10   52.98    3.07
   9  -1 -10   54.40    3.13
  -9   1  10   54.20    3.58
  -9   1 -10   51.16    3.07
  -9   1  10   55.21    3.06
   9  -1  10   57.38    3.69
   9   1 -10   56.99    3.67
   9   1  10   53.22    3.46
   9  -1  10   57.76    3.15
  -9  -1  10   56.73    3.40
  -9   1 -10   55.81    3.25
  -9  -1 -10   56.67    3.41
   9   1 -11   34.52    2.45
  -9   1  11   37.87    2.93
   9  -1  11   39.06    2.50
   9   1 -11   36.04    2.56
   9  -1 -11   35.25    2.46
  -9  -1  11   38.39    2.55
  -9  -1  11   34.01    2.93
  -9   1 -11   37.86    2.44
   9   1 -11   37.21    2.94
   9  -1  11   39.26    2.49
   9  -1  11   44.70    3.23
   9  -1 -11   39.60    3.12
   9   1 -11   37.19    2.59
  -9   1 -11   37.20    2.58
   9  -1 -11   40.02    2.43
   9   1  11   39.69    2.97
  -9  -1 -11   38.08    2.74
  -9   1 -11   43.64    2.68
  -9  -1 -11   36.64    2.56
   9  -1 -11   37.86    2.58
   9  -1  12   45.73    3.51
   9   1 -12   49.58    3.51
   9   1  12   47.17    3.41
  -9  -1 -12   51.10    3.29
  -9  -1 -12   53.42    3.14
   9  -1 -12   56.46    3.01
  -9   1 -12   52.91    2.96
  -9  -1  12   46.82    3.49
   9   1 -12   49.40    3.00
   9  -1 -12   50.33    3.58
  -9   1  12   56.23    3.63
   9  -1  12   51.33    3.02
   9  -1  12   49.69    2.93
  -9   1 -12   52.37    3.21
   9   1 -12   47.60    3.10
   9  -1 -12   49.98    3.08
   9  -1 -13    0.75    0.73
  -9   1  13    1.31    0.86
   9   1 -13    1.41    0.83
  -9  -1 -13    1.27    0.72
   9  -1  13    0.54    0.75
  -9  -1  13   -0.27    0.98
   9   1 -13    0.97    0.74
  -9   1 -13    0.97    0.74
   9  -1 -13    0.56    0.98
  -9   1 -13   -0.31    0.60
   9   1 -13    0.27    0.86
  -9  -1 -13    0.93    0.76
   9  -1  13    0.28    0.95
  -9   1 -14  308.23   10.97
  -9   1 -14  307.08   11.39
  -9  -1 -14  312.85   11.58
   9   1 -14  305.15   11.33
  -9   1  14  279.80   11.83
   9  -1  14  316.22   11.41
   9  -1 -14  301.91   11.29
  -9  -1  14  283.89   11.99
   9   1 -14  307.67   12.19
   9  -1  14  318.53   12.39
  -9   1  14  304.68   12.38
  -9  -1  14  291.45   12.20
  -9  -1 -14  314.02   11.34
   9   1 -14  299.59   11.18
   9  -1 -14  302.44   12.18
  -9   1  15   29.23    2.85
  -9  -1  15   24.21    2.63
  -9  -1  15   28.74    2.74
   9   1 -15   24.33    2.63
   9   1 -15   25.71    2.26
   9  -1  15   25.07    2.20
  -9   1 -15   29.00    2.33
  -9  -1 -15   31.89    2.36
   9   1 -15   27.01    2.23
  -9  -1 -15   27.02    2.35
   9  -1  15   25.38    2.72
  -9   1  15   24.93    2.55
   9  -1 -15   24.05    2.59
  -9   1 -15   26.55    2.28
  -9   1  16   41.08    3.30
   9   1 -16   47.25    3.59
  -9   1 -16   40.21    2.91
  -9  -1 -16   45.17    2.94
   9  -1  16   46.76    3.11
   9   1 -16   39.61    2.91
  -9  -1  16   50.15    3.74
  -9   1  16   45.03    3.68
   9  -1 -16   40.33    3.45
  -9   1 -16   45.27    3.00
  -9  -1  16   44.22    3.47
  -9  -1 -16   42.92    3.07
   9  -1  16   36.97    3.34
  -9  -1  17   58.67    4.23
  -9   1 -17   56.53    3.56
  -9  -1 -17   53.95    3.54
  -9   1  17   51.66    3.87
   9  -1  17   56.79    4.18
  -9  -1  17   50.24    3.84
   9  -1 -17   54.98    4.07
  -9  -1 -17   55.02    3.62
  -9  -1 -17   60.01    3.45
  -9   1 -17   62.99    3.63
  -9   1  17   54.04    4.14
   9  -1  18    0.34    1.17
  -9  -1 -18   -0.23    0.93
  -9  -1  18   -0.33    0.97
  -9  -1  18    0.62    1.12
  -9   1  18   -1.03    1.40
  -9   1  18    0.30    0.99
  -9   1 -18    0.88    0.82
  -9   1 -18    0.21    0.79
  -9  -1 -18   -0.69    0.87
  -9   1 -19    0.45    0.86
   9  -1  19    2.77    1.35
  -9  -1 -19    1.16    0.99
  -9   1 -19    0.66    0.81
  -9  -1  19    0.32    1.08
  -9   1  19    0.35    1.08
  -9  -1 -19    0.48    1.01
  -9   1  19    0.98    0.93
  -9  -1  19    1.36    1.26
  -9   1  19    1.55    1.21
   9  -1  20   12.83    2.29
  -9  -1 -20   15.60    1.98
  -9   1  20   17.09    2.07
  -9   1 -20   16.60    1.96
  -9   1 -20   18.32    2.07
  -9  -1 -20   14.55    1.89
  -9  -1  20   16.35    2.48
 -10   1   0  370.56   13.00
  10   1   0  342.20   13.28
  10   1   0  355.09   12.91
 -10   1   0  393.94   12.79
  10   1   0  351.98   13.24
  10   1   0  366.28   12.50
  10   1   0  376.12   12.97
 -10   1   0  358.39   12.86
 -10  -1   0  372.54   12.74
  10  -1   0  363.54   13.10
 -10  -1   0  370.44   12.75
  10  -1   0  371.62   12.92
  10  -1   0  389.89   13.13
  10  -1   0  381.81   13.33
 -10  -1   0  374.68   12.78
 -10  -1   1   21.85    1.72
  10   1   1   21.00    1.77
  10   1   1   19.54    1.89
 -10   1   1   20.42    1.53
  10   1   1   23.04    1.81
  10   1   1   20.13    1.51
 -10  -1  -1   24.15    1.75
 -10   1   1   18.16    1.66
  10   1  -1   24.68    1.70
  10  -1  -1   14.65    1.64
 -10  -1   1   21.02    1.64
  10   1   1   19.41    1.96
  10   1  -1   26.58    2.10
  10   1  -1   22.54    1.82
 -10   1  -1   18.21    1.69
  10  -1   1   19.63    1.72
  10  -1  -1   16.84    1.69
  10  -1   1   14.45    1.63
  10  -1  -1   20.86    1.71
  10   1  -1   19.96    1.94
  10   1   1   23.16    1.85
 -10   1   1   19.59    1.57
  10  -1  -1   19.07    1.78
 -10  -1  -1   21.88    1.73
 -10  -1  -1   22.03    1.74
  10  -1   1   18.00    1.75
 -10   1  -1   18.81    1.59
 -10   1  -1   21.98    1.70
  10   1  -1   23.90    2.11
  10   1  -1   21.53    1.97
 -10  -1   1   23.41    1.76
  10  -1   1   17.16    1.79
 -10   1   1   17.41    1.67
 -10   1  -1   17.68    1.69
  10   1  -2   23.54    2.13
  10   1  -2   26.78    2.22
  10  -1  -2   28.26    2.13
  10  -1  -2   25.18    2.11
  10   1   2   29.51    2.08
  10  -1  -2   27.09    2.05
 -10   1   2   27.02    1.86
 -10  -1   2   23.33    1.75
  10   1  -2   22.11    1.74
  10   1   2   25.23    1.67
  10   1  -2   26.46    2.14
  10   1   2   28.81    2.32
  10   1   2   27.84    2.10
 -10   1  -2   30.74    2.04
 -10  -1   2   25.12    1.93
  10  -1  -2   24.73    2.19
 -10   1   2   24.22    1.77
 -10   1   2   25.57    1.97
  10   1  -2   22.70    1.87
  10  -1   2   27.65    2.19
 -10   1  -2   31.54    1.99
 -10  -1  -2   24.10    1.90
 -10  -1   2   27.95    1.94
  10   1   2   22.72    2.09
  10  -1   2   30.28    2.13
  10  -1  -2   25.30    1.91
  10   1   2   28.05    2.11
 -10  -1  -2   27.86    1.98
  10   1  -2   24.99    2.14
 -10   1   2   27.87    2.06
 -10   1  -2   26.22    2.00
  10  -1   2   31.51    2.40
 -10  -1  -3   15.06    1.41
  10   1  -3   16.15    1.72
 -10   1   3   15.44    1.39
  10  -1  -3   12.06    1.32
  10  -1   3   14.42    1.48
 -10   1   3   15.41    1.52
  10   1  -3   16.84    1.68
 -10  -1   3   17.85    1.40
  10   1   3   12.94    1.60
 -10  -1   3   17.95    1.53
  10  -1  -3   15.67    1.41
  10   1   3   15.35    1.59
  10  -1  -3   14.56    1.48
  10   1   3   17.39    1.60
  10   1   3   15.35    1.65
 -10   1  -3   14.14    1.42
  10   1  -3   11.29    1.50
  10  -1  -3   12.76    1.59
  10   1  -3   17.29    1.48
 -10  -1   3   13.75    1.42
  10   1  -3   12.13    1.51
 -10  -1  -3   16.74    1.56
  10  -1   3   15.41    1.63
 -10   1   3   13.63    1.46
  10   1  -3   14.20    1.66
 -10   1   3   14.68    1.34
  10  -1   3   14.48    1.67
  10   1  -3   12.70    1.36
  10  -1  -3   11.05    1.40
 -10  -1  -3   15.50    1.47
  10  -1  -3   16.23    1.64
 -10   1  -3   13.89    1.35
 -10   1  -4   21.43    1.89
 -10   1   4   18.89    1.61
  10  -1  -4   25.07    1.90
  10  -1   4   20.97    1.80
  10   1   4   21.33    1.99
  10  -1  -4   21.33    1.73
  10   1   4   25.53    1.94
  10  -1  -4   22.51    2.04
 -10   1   4   22.00    1.86
 -10   1  -4   19.19    1.59
 -10   1   4   25.11    1.77
  10  -1   4   22.63    2.09
  10  -1  -4   21.73    1.68
  10  -1  -4   24.55    1.98
  10   1  -4   22.67    1.80
  10   1  -4   24.58    1.80
 -10   1   4   22.32    1.86
 -10   1  -4   21.57    1.78
  10   1  -4   21.79    1.94
  10   1   4   23.31    2.01
  10   1  -4   22.16    2.03
  10   1   4   17.95    1.92
  10   1  -4   22.24    2.03
  10   1  -4   23.09    2.07
 -10  -1   4   20.48    1.66
 -10  -1  -4   19.58    1.76
  10   1  -4   25.06    2.02
 -10  -1   4   21.89    1.58
 -10  -1  -4   20.63    1.75
 -10  -1   4   24.25    1.88
 -10  -1  -4   21.71    1.72
 -10  -1  -5   13.19    1.32
  10   1  -5   10.53    1.32
 -10   1  -5   14.95    1.50
  10  -1  -5   15.47    1.39
  10  -1  -5   14.85    1.49
  10   1  -5   12.51    1.48
 -10   1  -5   18.27    1.71
  10   1  -5   12.52    1.40
  10   1   5   12.40    1.40
  10  -1  -5   13.28    1.50
 -10   1   5   14.86    1.40
 -10  -1  -5   13.79    1.47
 -10  -1   5   15.32    1.41
  10   1  -5   14.08    1.59
 -10  -1   5   11.99    1.39
  10  -1  -5   12.40    1.59
  10   1   5   10.81    1.56
 -10   1   5   14.38    1.48
  10  -1  -5   11.50    1.27
 -10  -1  -5   14.60    1.49
  10   1  -5   12.08    1.56
  10  -1   5   16.90    1.82
  10   1   5   11.77    1.50
  10   1   5   12.77    1.53
  10  -1   5   16.57    1.59
  10   1  -5   12.05    1.56
 -10   1  -5   13.06    1.51
 -10   1   5   12.95    1.44
  10   1  -5   10.80    1.25
  10   1  -5   12.33    1.31
  10   1  -5   10.94    1.42
  10  -1   6   56.78    3.19
  10  -1  -6   55.29    3.06
  10   1  -6   61.05    3.46
  10   1   6   52.08    3.30
 -10  -1  -6   51.13    2.85
  10   1  -6   51.49    3.10
  10   1  -6   55.33    3.37
  10  -1  -6   57.69    3.03
  10  -1  -6   54.90    3.21
  10  -1   6   56.47    3.55
 -10  -1   6   61.26    3.03
 -10  -1   6   52.63    3.31
 -10   1   6   51.54    2.94
 -10   1  -6   53.69    3.23
  10   1  -6   54.27    3.15
  10   1  -6   55.96    2.98
 -10  -1  -6   50.33    3.03
  10   1  -6   59.00    3.24
 -10   1  -6   52.61    3.06
 -10  -1  -6   52.22    3.12
  10   1   6   56.19    3.39
  10  -1  -6   51.87    3.30
 -10  -1   6   54.64    3.14
 -10   1  -6   56.96    3.29
  10  -1  -6   52.37    2.86
 -10  -1  -6   54.61    2.90
  10   1   6   51.18    3.00
  10   1  -6   60.46    3.46
 -10  -1   7   25.15    2.21
  10  -1  -7   24.69    1.93
  10   1   7   25.57    1.98
  10  -1  -7   25.97    1.86
  10   1   7   30.13    2.32
  10   1  -7   28.17    1.91
 -10   1   7   26.61    2.00
  10   1  -7   23.60    2.07
 -10   1  -7   26.65    1.95
 -10  -1  -7   26.04    2.09
  10   1   7   23.34    2.15
 -10  -1  -7   25.14    2.21
 -10   1  -7   28.15    2.12
 -10   1   7   20.14    1.76
  10  -1  -7   27.94    1.96
  10   1  -7   22.93    2.08
  10  -1  -7   25.21    2.06
 -10   1  -7   27.11    2.19
  10   1  -7   25.40    2.00
  10  -1   7   24.20    1.99
  10   1  -7   24.04    2.33
 -10  -1  -7   24.05    2.00
  10   1  -7   24.42    2.12
 -10  -1  -7   30.27    1.98
 -10  -1   7   24.36    1.84
 -10   1  -7   23.60    2.08
  10  -1   7   22.13    2.21
 -10  -1   8   17.18    1.83
  10  -1   8   17.76    1.97
  10   1   8   19.72    1.93
 -10   1   8   19.66    1.69
 -10  -1  -8   18.11    1.80
  10  -1   8   21.18    1.84
  10  -1  -8   21.58    1.88
  10   1  -8   18.36    2.05
  10   1   8   21.37    1.76
  10  -1  -8   20.45    1.68
  10  -1  -8   21.18    1.67
 -10  -1  -8   17.23    1.52
  10   1  -8   18.98    1.86
  10  -1  -8   21.07    2.28
 -10  -1   8   21.34    1.68
 -10   1  -8   20.51    1.68
  10  -1  -8   19.60    1.81
  10   1  -8   19.68    1.58
 -10  -1   8   17.08    1.76
 -10  -1  -8   19.07    1.83
 -10  -1  -8   20.83    2.06
  10   1   8   18.58    1.96
  10   1  -8   18.95    1.88
 -10   1  -8   19.22    1.76
  10   1  -8   19.97    1.78
 -10   1  -8   20.55    1.90
  10   1   9   43.62    3.10
  10  -1  -9   41.99    2.76
  10   1  -9   41.12    3.16
  10   1  -9   39.27    2.83
  10  -1  -9   35.42    2.39
 -10  -1  -9   47.54    2.93
 -10   1  -9   46.71    2.83
  10  -1   9   45.23    2.85
  10   1   9   44.60    2.64
  10  -1  -9   39.77    2.47
 -10   1   9   44.11    2.60
  10   1   9   38.11    2.76
 -10  -1  -9   45.42    3.07
  10  -1   9   42.41    3.20
 -10   1  -9   46.23    2.94
 -10   1  -9   39.39    2.49
  10   1  -9   41.80    2.83
  10  -1   9   44.61    2.77
  10   1  -9   42.25    2.73
  10  -1  -9   39.89    2.73
  10   1  -9   48.58    2.58
  10  -1  -9   50.50    3.51
  10  -1 -10    1.30    0.61
  10   1 -10    1.33    0.96
  10  -1 -10    2.01    0.75
 -10  -1 -10    0.57    0.76
  10   1 -10    0.60    0.76
  10  -1 -10    3.86    0.86
  10  -1 -10    1.49    0.78
  10   1  10    2.20    0.93
  10   1 -10    1.56    0.72
  10  -1  10    1.65    0.84
  10   1  10    1.58    0.81
  10   1 -10    1.79    0.79
 -10   1  10    1.00    0.53
 -10   1 -10    1.53    0.76
  10  -1  10    1.59    0.90
  10  -1  10    1.91    0.79
 -10   1 -10    2.02    0.66
 -10  -1 -10   -0.22    0.69
 -10   1 -10    2.34    0.83
  10  -1 -10    3.07    1.14
 -10  -1 -11   48.01    3.23
  10  -1 -11   49.72    3.07
  10   1 -11   49.10    3.54
 -10   1 -11   48.55    3.11
  10   1 -11   45.62    3.03
  10  -1 -11   50.68    3.68
 -10  -1 -11   53.02    3.17
 -10   1 -11   44.72    2.86
  10   1 -11   39.53    2.78
 -10   1  11   45.63    3.43
  10  -1  11   47.47    2.95
  10   1  11   50.87    3.54
  10  -1  11   56.61    3.76
  10  -1 -11   49.84    2.85
 -10  -1 -12   69.44    4.05
  10   1 -12   73.77    4.51
  10   1 -12   65.90    3.87
 -10   1 -12   76.46    3.83
  10  -1 -12   69.13    4.48
  10  -1  12   68.72    4.46
 -10  -1 -12   70.28    3.93
  10  -1 -12   64.66    3.54
  10  -1 -12   74.98    3.98
 -10   1 -12   68.94    3.92
  10   1 -12   77.23    3.91
 -10   1  12   62.37    4.24
  10   1  12   70.15    4.35
  10  -1  12   76.05    3.86
 -10   1 -13   21.90    2.05
  10  -1 -13   18.09    2.31
  10   1 -13   22.89    2.44
  10   1 -13   26.75    2.09
  10  -1  13   18.05    2.25
  10   1 -13   21.98    2.10
  10  -1 -13   25.91    2.16
  10   1  13   21.69    2.36
 -10   1  13   22.85    2.48
 -10  -1 -13   17.78    2.01
 -10  -1 -13   18.13    1.94
 -10   1 -13   19.75    1.85
  10   1  14   -0.29    0.92
 -10  -1  14   -0.91    0.96
  10  -1 -14    0.82    0.72
  10  -1  14   -0.31    0.97
  10   1 -14    0.76    0.70
 -10   1  14    0.59    0.86
 -10  -1 -14   -0.40    0.77
  10   1 -14    0.42    0.76
 -10  -1 -14    0.68    0.86
 -10   1 -14   -0.21    0.74
 -10   1 -14   -0.34    0.70
  10   1 -14    0.29    1.00
  10  -1 -14    1.21    1.15
  10  -1  15    0.32    1.01
  10  -1 -15   -0.31    0.91
 -10  -1 -15    0.23    0.81
  10   1 -15   -0.43    0.80
 -10  -1  15   -0.31    0.95
 -10   1  15   -0.60    0.99
  10   1 -15   -0.39    0.74
  10   1 -15   -0.60    1.08
  10  -1 -15    0.63    0.86
  10   1  15   -0.30    1.02
 -10   1 -15   -0.21    0.82
 -10  -1 -15   -0.20    0.78
 -10  -1 -16   -2.33    0.86
  10   1 -16   -0.62    0.98
  10   1 -16   -0.22    0.70
 -10   1  16    0.31    1.11
 -10  -1  16   -0.63    0.81
 -10   1 -16    0.44    0.79
 -10   1 -16    0.21    0.79
  10   1  16   -0.31    0.92
  10  -1  16    0.33    1.00
  10  -1 -16    0.32    0.97
 -10  -1 -16    0.41    0.88
 -10   1 -17    0.43    0.80
 -10  -1 -17   -0.21    0.90
 -10  -1  17    1.30    1.23
 -10  -1 -17    0.94    0.75
  10   1  17    0.32    1.03
  10  -1 -17    0.64    1.16
 -10  -1 -17    0.48    0.85
  10   1 -17    0.63    1.04
  10  -1  17    1.02    1.00
 -10   1  17    0.32    1.07
 -10   1 -17    1.79    0.99
 -10   1 -18    1.60    0.89
  10   1  18    0.33    1.14
 -10  -1  18    0.33    1.02
 -10   1  18   -0.32    1.13
  10  -1 -18    0.33    1.15
 -10  -1 -18    0.72    0.79
 -10  -1 -18   -0.24    0.83
  10  -1  18    0.35    0.98
 -10   1  18    0.72    1.11
 -10   1 -18    1.11    0.86
 -10   1 -19    4.90    1.30
  10  -1  19    7.53    1.91
 -10  -1  19    4.63    1.64
 -10  -1 -19    8.62    1.63
 -10   1  19    5.62    1.48
  11   1   0    1.02    0.64
  11  -1   0   -0.42    0.75
  11  -1   0    0.39    0.68
  11   1   0    0.71    0.72
  11  -1   0    0.86    0.67
  11   1   0    0.44    0.75
  11   1   0    0.18    0.58
  11   1   0   -0.85    0.90
  11   1   0   -0.20    0.71
  11  -1   0   -0.36    0.65
 -11  -1   0   -0.31    0.59
 -11   1   0    0.88    0.70
  11  -1   1   18.97    1.77
  11   1  -1   22.38    2.11
 -11   1  -1   20.24    1.87
 -11  -1  -1   23.35    1.87
  11   1   1   22.86    1.65
  11  -1   1   22.44    2.05
  11   1  -1   20.06    1.64
  11   1   1   21.86    1.90
  11   1   1   20.93    2.07
  11  -1  -1   20.49    1.95
  11  -1   1   17.85    1.83
  11  -1  -1   19.38    1.79
 -11   1   1   19.64    1.84
  11   1  -1   22.36    2.09
  11   1   1   24.47    2.03
  11  -1   1   19.90    1.96
  11   1  -1   22.67    2.14
  11  -1  -1   17.42    1.82
 -11  -1   1   22.55    1.76
  11   1   1   23.21    2.13
  11   1  -1   24.73    1.97
  11  -1  -1   21.28    1.88
  11   1  -1   22.38    2.05
  11   1   2  161.24    6.61
  11   1   2  158.60    6.67
 -11  -1   2  163.82    6.31
  11  -1  -2  164.73    6.65
  11   1  -2  157.47    7.03
 -11  -1  -2  153.99    6.46
  11   1  -2  154.37    6.24
  11  -1   2  154.43    6.95
  11  -1  -2  159.76    6.55
  11   1  -2  153.88    6.51
  11   1   2  154.16    6.69
  11   1   2  154.74    6.95
  11  -1   2  152.50    6.75
  11   1   2  156.96    6.97
  11  -1  -2  167.60    6.92
  11   1  -2  157.16    6.87
  11   1  -2  162.40    7.06
  11  -1   2  147.37    6.53
 -11  -1   2  159.68    6.46
  11   1   3   15.41    1.63
  11  -1  -3   13.62    1.47
  11  -1   3   17.77    1.72
  11  -1   3   16.39    1.82
 -11   1   3   14.50    1.40
  11   1   3   11.50    1.58
  11   1  -3   12.32    1.39
  11   1  -3   11.85    1.58
  11   1  -3    9.66    1.57
  11   1  -3   11.54    1.34
 -11  -1   3   11.10    1.39
  11   1  -3   12.42    1.66
  11  -1   3   16.37    1.81
 -11  -1  -3   13.62    1.49
  11  -1  -3   16.31    1.60
 -11  -1   3   15.03    1.40
  11   1   3   12.03    1.54
  11   1   3   13.57    1.51
  11  -1  -3   14.14    1.62
  11   1  -4   28.74    2.14
  11   1  -4   25.38    2.14
  11   1  -4   30.84    2.49
  11  -1  -4   29.28    2.21
 -11  -1  -4   30.19    2.26
  11  -1  -4   32.38    2.24
  11   1  -4   28.54    2.43
 -11   1  -4   31.66    2.25
  11  -1   4   30.21    2.44
  11   1   4   32.52    2.47
  11  -1  -4   27.98    2.29
  11   1   4   25.63    2.29
  11   1  -4   31.26    2.41
 -11  -1   4   22.30    2.00
  11   1   4   31.49    2.28
  11   1   4   32.67    2.39
  11  -1   4   30.09    2.57
 -11   1  -4   31.99    2.41
  11  -1   4   33.41    2.36
 -11   1   4   30.87    2.14
  11  -1  -5   26.33    2.06
  11   1  -5   32.91    2.56
  11  -1  -5   27.77    2.26
 -11   1  -5   31.93    2.29
  11   1   5   29.31    2.43
  11   1  -5   33.03    2.39
 -11   1   5   25.57    2.00
 -11   1  -5   27.03    2.29
 -11  -1  -5   32.87    2.36
 -11   1  -5   31.83    2.39
  11   1  -5   32.69    2.23
  11  -1   5   29.38    2.28
  11   1  -5   28.65    2.43
  11   1   5   33.03    2.28
  11   1   5   30.93    2.52
  11  -1   5   26.84    2.42
  11   1   6    2.43    0.99
  11   1  -6    1.10    0.72
  11   1   6    0.44    0.68
 -11   1  -6    1.60    0.84
  11   1  -6    1.51    0.90
  11  -1  -6    1.45    0.70
  11   1   6    1.35    0.73
  11   1  -6    0.44    0.78
 -11   1  -6    3.14    0.87
  11  -1   6    2.22    0.94
 -11   1  -6    2.97    0.94
 -11   1   6    1.81    0.75
 -11  -1  -6    1.67    0.79
  11  -1  -6    1.36    0.66
  11  -1   6    3.29    0.92
  11   1  -6   -0.18    0.64
  11  -1  -6    1.64    0.76
  11  -1   7   50.40    3.19
 -11   1  -7   53.79    3.14
 -11  -1   7   54.03    3.36
  11  -1  -7   51.95    3.24
 -11  -1  -7   50.51    3.37
  11   1  -7   46.83    2.80
  11   1   7   42.41    3.14
  11   1  -7   55.84    3.18
  11   1   7   44.96    3.16
  11   1  -7   40.76    3.02
  11  -1  -7   50.33    3.11
  11   1  -7   42.92    3.12
 -11   1  -7   48.70    2.96
 -11   1   7   47.95    2.89
 -11   1  -7   48.81    3.15
  11  -1  -7   48.74    2.87
  11  -1   7   50.58    3.09
  11  -1  -7   48.85    2.80
 -11  -1  -7   55.67    3.21
  11   1  -7   47.40    3.45
  11   1   7   50.13    2.97
  11  -1   7   41.05    3.23
  11   1   8    3.32    0.95
  11   1  -8    0.27    0.78
  11  -1   8    3.28    0.92
  11  -1   8    2.63    1.10
  11   1  -8    3.01    0.79
  11  -1  -8    2.24    0.79
  11   1  -8    1.63    0.79
 -11   1  -8    2.23    0.91
  11  -1  -8    1.58    0.72
  11   1  -8    3.21    1.00
 -11   1  -8    1.63    0.65
 -11  -1  -8    6.61    1.13
  11   1  -8    2.44    0.95
  11  -1   8    3.35    0.90
  11   1   8    4.39    1.15
  11  -1  -8    4.07    1.21
  11  -1  -8    1.96    0.83
 -11   1   8    1.78    0.72
  11  -1  -8    2.68    0.95
 -11  -1  -8    2.07    0.98
  11   1   8    2.40    0.98
  11  -1   9   11.44    1.45
  11  -1   9    9.55    1.67
  11   1  -9   10.68    1.51
  11  -1   9   11.88    1.52
  11  -1  -9    9.13    1.69
  11  -1  -9    9.76    1.27
  11   1   9    9.64    1.47
  11  -1  -9   10.85    1.50
 -11  -1  -9   12.25    1.70
 -11   1   9    8.30    1.24
 -11  -1  -9   14.28    1.67
  11  -1  -9   11.99    1.56
  11   1  -9   13.95    1.74
  11   1  -9   14.19    1.54
  11  -1  -9   10.38    1.26
  11   1  -9   14.81    2.00
 -11   1  -9   11.49    1.52
 -11   1  -9   10.45    1.32
 -11   1  -9   12.64    1.49
  11   1   9   11.48    1.69
 -11   1 -10   76.13    4.21
  11  -1 -10   79.06    3.89
 -11   1 -10   77.70    3.89
  11  -1  10   83.52    4.31
 -11   1  10   81.66    3.95
  11   1  10   73.25    4.23
  11  -1  10   87.14    4.89
  11  -1 -10   80.70    4.24
  11  -1 -10   80.95    4.94
  11   1 -10   82.21    4.16
  11  -1  10   73.93    4.06
  11   1 -10   77.68    4.28
 -11  -1 -10   75.03    4.16
 -11  -1 -10   71.82    4.32
  11   1  10   74.59    4.56
  11  -1 -10   76.55    4.21
  11   1 -10   78.60    4.35
 -11   1 -10   73.20    4.01
  11   1 -10   82.59    4.88
 -11   1 -11    0.21    0.72
 -11  -1 -11    1.40    0.80
  11  -1  11    2.33    1.21
  11   1 -11    2.03    1.05
  11  -1 -11    1.22    0.83
 -11   1 -11    1.11    0.74
  11   1  11    1.89    1.00
  11  -1 -11    1.21    0.93
  11   1 -11    2.15    0.88
 -11  -1 -11    1.44    0.94
  11   1 -11    1.11    0.72
  11  -1  11    1.14    0.81
  11  -1 -11    1.77    0.74
  11   1  12    2.25    1.22
  11   1 -12    0.30    0.91
  11  -1  12    0.30    0.92
  11  -1  12   -0.19    0.68
 -11   1 -12    0.86    1.00
  11  -1 -12    0.93    0.95
  11   1 -12   -0.38    0.72
  11  -1 -12    1.03    0.80
  11   1 -12   -0.22    0.71
  11  -1 -12   -0.33    0.65
 -11   1 -12    0.37    0.67
 -11  -1 -12   -0.71    0.85
 -11  -1 -12    0.21    0.91
 -11   1 -13   56.94    3.64
  11   1 -13   57.78    4.20
  11   1 -13   64.85    3.64
 -11   1  13   64.53    4.37
  11   1 -13   61.38    3.73
  11  -1 -13   60.28    3.69
  11  -1 -13   64.67    4.42
 -11  -1 -13   67.05    3.99
 -11  -1 -13   58.28    3.62
  11  -1  13   66.62    4.40
 -11   1 -13   63.43    3.56
  11   1  13   56.39    4.07
  11  -1  14    1.61    1.31
  11   1 -14    1.85    1.05
 -11   1  14    0.63    1.07
 -11   1 -14    3.10    1.13
 -11  -1 -14    0.96    0.98
  11  -1 -14    3.19    1.27
  11   1  14   -0.30    0.93
  11  -1 -14    1.08    0.82
 -11   1 -14    1.30    0.82
 -11  -1 -14    0.64    0.97
  11   1 -14    1.97    0.95
  11   1 -14    1.12    0.87
 -11   1  15    5.48    1.56
  11  -1  15    3.98    1.45
  11  -1 -15    6.60    1.32
 -11  -1 -15    8.24    1.52
  11   1 -15    9.88    1.48
 -11   1 -15    8.33    1.39
 -11  -1 -15    6.94    1.39
  11   1 -15    5.67    1.50
  11   1  15    2.51    1.21
  11  -1 -15    4.87    1.52
  11   1 -15    4.53    1.23
  11   1 -16   39.71    2.81
  11   1  16   38.63    3.44
  11  -1  16   40.04    3.55
  11   1 -16   39.38    2.98
  11  -1 -16   39.29    3.50
 -11   1  16   32.64    3.23
 -11  -1 -16   38.32    2.98
 -11  -1 -16   37.44    2.83
 -11   1 -16   36.64    2.88
  11   1 -16   34.73    3.31
  11   1 -17    3.61    1.45
  11  -1  17    0.70    1.20
 -11   1 -17    2.79    1.14
 -11   1  17    3.03    1.34
  11   1  17    3.02    1.43
  11   1 -17    3.52    1.22
  11  -1 -17    1.01    1.28
 -11  -1 -17    4.18    1.18
 -11  -1  17    2.42    1.38
 -11  -1 -17    4.63    1.27
 -11  -1 -18   11.31    1.69
  11   1  18   15.54    2.41
 -11  -1 -18   13.15    1.87
  12   1   0  246.55   10.31
  12  -1   0  262.30   10.20
  12   1   0  261.57   10.45
 -12  -1   0  272.52    9.67
  12   1   0  254.55    9.85
  12  -1   0  245.23    9.74
 -12  -1  -1  137.80    5.79
  12  -1  -1  138.05    5.91
  12   1   1  120.56    6.15
  12   1  -1  121.44    5.76
  12   1   1  128.30    5.87
  12  -1  -1  146.90    6.36
  12   1  -1  120.08    6.19
  12  -1   1  132.49    6.19
  12   1  -1  122.86    6.17
 -12  -1   1  131.08    5.58
  12  -1   1  140.46    6.00
  12   1   2   62.94    3.90
  12   1   2   59.77    3.54
  12  -1   2   58.19    3.50
  12   1  -2   59.80    3.45
  12  -1   2   60.37    3.77
 -12  -1   2   58.31    3.20
  12  -1  -2   62.98    3.51
  12   1  -2   64.05    3.94
  12   1  -2   56.74    3.75
  12  -1  -2   59.23    3.65
 -12  -1  -2   66.69    3.52
  12  -1   3   37.88    2.66
  12  -1  -3   37.86    2.59
  12   1   3   38.12    2.94
  12  -1  -3   34.52    2.67
  12  -1  -3   38.81    2.88
  12  -1   3   34.14    2.83
 -12  -1  -3   44.44    2.76
  12   1  -3   28.68    2.62
  12   1   3   42.64    2.84
  12   1  -3   34.34    2.84
  12  -1   3   36.48    2.79
  12   1  -3   38.09    2.61
  12   1  -4   41.87    2.73
  12  -1   4   41.11    3.19
  12  -1  -4   45.65    3.06
  12   1   4   43.05    2.92
 -12  -1  -4   44.46    2.88
  12   1   4   36.67    2.97
  12   1  -4   43.69    3.15
  12  -1  -4   45.19    2.83
  12   1  -4   37.52    3.03
  12  -1  -4   39.76    2.98
  12  -1   4   46.47    3.16
  12  -1   4   44.27    2.93
 -12   1  -4   46.65    3.09
 -12   1  -4   46.80    2.93
 -12   1   4   44.82    2.85
  12  -1   5   10.21    1.55
  12   1  -5    9.77    1.47
  12   1   5   14.63    1.60
  12   1  -5    8.76    1.53
  12  -1   5    8.45    1.39
 -12   1  -5    8.82    1.41
  12   1  -5    9.97    1.39
 -12  -1  -5   10.21    1.41
  12   1  -5   12.88    1.74
  12  -1   5   12.32    1.74
  12   1   5   10.18    1.60
 -12   1  -5    7.61    1.24
  12  -1  -5    9.32    1.45
 -12   1   5    7.58    1.23
  12   1   5   14.01    1.61
  12  -1  -5    8.64    1.42
  12  -1  -5   11.88    1.44
  12  -1  -6  354.40   13.15
  12   1  -6  345.62   13.46
  12  -1  -6  348.75   13.28
  12   1   6  369.40   13.52
  12   1   6  368.93   13.26
  12   1   6  381.52   13.03
 -12   1   6  361.87   12.91
  12  -1   6  371.86   13.85
  12  -1   6  383.37   13.22
  12  -1   6  369.49   13.42
  12   1   6  343.54   13.40
  12   1  -6  355.57   12.78
  12  -1  -6  356.82   12.82
 -12   1  -6  357.93   12.90
 -12  -1  -6  347.76   13.00
  12   1  -6  332.91   13.23
 -12   1  -6  367.61   13.30
  12   1  -6  367.52   13.08
  12   1  -7   26.43    2.35
  12   1   7   30.41    2.23
  12   1  -7   29.10    2.27
  12   1   7   27.25    2.47
  12   1  -7   26.74    2.68
 -12  -1  -7   27.95    2.48
  12   1   7   26.75    2.52
  12  -1   7   24.99    2.18
  12   1  -7   23.70    2.01
  12  -1   7   21.72    2.41
  12   1  -7   23.33    2.31
  12  -1   7   21.99    2.18
 -12   1  -7   22.00    1.99
  12  -1  -7   25.05    2.34
 -12  -1  -7   31.16    2.39
  12  -1  -7   23.70    2.18
  12  -1  -7   19.10    1.85
  12   1   7   27.48    2.32
 -12   1   7   21.51    2.00
 -12   1  -7   26.04    2.29
  12  -1   8   26.28    2.34
  12   1   8   24.59    2.24
 -12  -1  -8   21.47    2.29
  12  -1  -8   24.29    2.64
 -12   1  -8   28.91    2.18
  12   1  -8   23.69    2.07
 -12   1  -8   28.85    2.39
  12   1  -8   19.41    2.32
  12   1   8   25.52    2.36
  12   1  -8   22.83    2.28
  12  -1  -8   25.39    2.27
 -12   1   8   26.75    2.13
  12   1   8   24.03    2.04
  12  -1  -8   24.65    2.04
  12  -1  -8   22.34    2.18
  12   1   8   21.93    2.33
  12   1  -8   21.74    2.21
  12  -1   8   28.97    2.32
  12   1  -8   21.09    1.87
  12  -1   8   25.45    2.57
 -12  -1  -8   27.46    2.29
  12  -1   9  109.04    5.69
  12  -1   9  129.12    6.44
 -12   1  -9  130.85    5.74
  12  -1   9  124.84    5.73
  12   1  -9  113.30    5.85
  12   1  -9  124.87    6.45
  12   1   9  119.45    6.14
  12  -1  -9  118.29    5.82
  12  -1  -9  118.25    5.69
  12  -1  -9  116.98    5.34
  12   1   9  114.46    5.88
 -12  -1  -9  125.15    5.78
  12   1   9  130.70    5.90
  12   1  -9  128.81    5.66
 -12   1   9  119.06    5.40
 -12   1  -9  129.27    5.55
  12  -1  -9  102.45    6.15
 -12   1  -9  121.50    5.78
 -12  -1  -9  127.84    6.11
  12   1  -9  116.51    5.78
  12  -1  10    8.94    1.41
 -12  -1 -10    6.39    1.37
  12   1  10    8.35    1.46
  12  -1 -10    6.15    1.36
  12  -1 -10    6.38    1.29
 -12  -1 -10    6.01    1.29
  12   1  10    5.22    1.38
  12   1 -10    5.80    1.45
  12   1 -10    3.63    1.30
 -12   1 -10    8.84    1.29
 -12   1  10    7.39    1.13
  12  -1  10    6.10    1.32
  12  -1 -10    5.40    1.47
  12  -1  10    5.66    1.44
  12   1  10    7.61    1.41
  12   1 -10    6.38    1.33
  12   1 -10    5.00    1.21
 -12   1 -10    8.35    1.33
 -12   1 -10    9.91    1.51
  12   1 -11   24.25    2.17
  12  -1  11   24.88    2.69
  12  -1 -11   22.86    2.22
 -12  -1 -11   27.04    2.37
  12   1 -11   24.32    2.72
  12  -1  11   29.55    2.37
  12   1  11   29.57    2.49
 -12   1 -11   27.10    2.29
  12   1  11   24.21    2.59
  12  -1 -11   27.66    2.86
 -12  -1 -11   30.12    2.59
 -12   1 -11   31.66    2.54
  12   1 -11   21.01    2.25
  12   1  12    0.88    0.93
  12  -1 -12    0.66    0.87
  12   1  12    0.89    1.18
 -12  -1 -12    2.73    1.17
  12   1 -12    1.38    0.87
  12  -1 -12    2.28    1.30
  12   1 -12    1.25    1.13
 -12   1 -12    0.90    0.92
 -12   1 -12    0.60    0.74
  12  -1  12    1.23    0.83
  12  -1  12    2.22    1.23
 -12  -1 -12    1.77    0.96
  12   1 -12    0.69    0.81
  12  -1 -13   22.80    2.75
 -12   1 -13   18.08    2.15
  12   1 -13   27.36    2.31
  12   1  13   24.16    2.74
  12   1 -13   24.47    2.72
  12  -1 -13   22.20    2.24
 -12   1 -13   26.98    2.29
  12  -1  13   26.75    2.92
  12   1 -13   28.30    2.46
 -12  -1 -13   31.16    2.54
 -12  -1 -13   22.46    2.35
  12   1  13   26.93    2.40
 -12   1 -14   33.35    2.72
  12   1 -14   34.59    2.62
  12   1 -14   39.18    2.94
[truncated: 3,562,646 more chars]
