# Supplementary material for: Crystal structures of 6-cyclo­propyl-1,3-diphenylfulvene and 6-(2,3-di­meth­oxy­naphth­yl)-1,3-di­phenylfulvene
Source: Acta Crystallogr E Crystallogr Commun. 2020 May 22;76(Pt 6):896–9. doi: 10.1107/S2056989020006441 (PMC7273991; doi:10.1107/S2056989020006441)
Supplement: Supplementary file 2 [file e-76-00896-1sup2.hkl]

data_1                                                                          
_shelx_title ' lbx-002abs_050620_a.res in Pbca'                                 
_shelx_refln_list_code          4                                               
_shelx_F_calc_maximum      261.93                                               
_exptl_crystal_F_000      1152.00                                               
_reflns_d_resolution_high  0.7711                                               
                                                                                
loop_                                                                           
 _space_group_symop_operation_xyz                                               
 'x, y, z'                                                                      
 '-x+1/2, -y, z+1/2'                                                            
 '-x, y+1/2, -z+1/2'                                                            
 'x+1/2, -y+1/2, -z'                                                            
 '-x, -y, -z'                                                                   
 'x-1/2, y, -z-1/2'                                                             
 'x, -y-1/2, z-1/2'                                                             
 '-x-1/2, y-1/2, z'                                                             
                                                                                
_cell_length_a    12.9844                                                       
_cell_length_b    11.9583                                                       
_cell_length_c    19.3729                                                       
_cell_angle_alpha  90.000                                                       
_cell_angle_beta   90.000                                                       
_cell_angle_gamma  90.000                                                       
                                                                                
_shelx_F_squared_multiplier     1.000                                           
                                                                                
loop_                                                                           
 _refln_index_h                                                                 
 _refln_index_k                                                                 
 _refln_index_l                                                                 
 _refln_F_squared_calc                                                          
 _refln_F_squared_meas                                                          
 _refln_F_squared_sigma                                                         
 _refln_observed_status                                                         
   2   0   0       1041.28        876.29         9.58 o                         
   4   0   0      11269.65      10841.92       104.82 o                         
   6   0   0        385.95        387.66         5.22 o                         
   8   0   0        423.56        476.62         7.38 o                         
  10   0   0          0.90          4.35         1.26 o                         
  12   0   0        169.93        161.49        11.57 o                         
  14   0   0       2125.45       2312.90        60.16 o                         
  16   0   0         21.36          8.43         3.58 o                         
   2   1   0      15603.01      14467.42        93.26 o                         
   4   1   0      10488.90       9789.54        63.81 o                         
   6   1   0         80.91         74.17         1.93 o                         
   8   1   0        700.90        856.85         7.64 o                         
  10   1   0       2521.88       2448.18        22.13 o                         
  12   1   0       1663.48       1704.88        27.09 o                         
  14   1   0        403.53        438.86        13.80 o                         
  16   1   0          0.85         -0.38         2.61 o                         
   0   2   0         54.34         38.67         1.00 o                         
   2   2   0      25081.49      23389.82       133.15 o                         
   4   2   0       1103.65       1035.31         9.96 o                         
   6   2   0        401.90        436.77         4.05 o                         
   8   2   0        635.35        687.06         6.56 o                         
  10   2   0         97.84        132.95         3.36 o                         
  12   2   0        705.15        754.21        11.95 o                         
  14   2   0         46.31         47.93         3.52 o                         
  16   2   0        290.85        298.92        14.17 o                         
   2   3   0      17220.85      16244.06        96.99 o                         
   4   3   0       2019.59       1802.31        11.55 o                         
   6   3   0       6273.30       6686.63        42.55 o                         
   8   3   0         13.07          9.35         0.71 o                         
  10   3   0         76.70         82.06         2.34 o                         
  12   3   0         12.94          5.80         2.16 o                         
  14   3   0        477.52        478.09        10.60 o                         
  16   3   0          6.85          7.50         4.42 o                         
   0   4   0      16519.98      16067.10       130.51 o                         
   2   4   0        248.22        272.77         4.55 o                         
   4   4   0      18474.25      18812.65       122.63 o                         
   6   4   0         95.49         99.94         2.15 o                         
   8   4   0          3.17          0.70         0.65 o                         
  10   4   0       1297.68       1242.19        14.35 o                         
  12   4   0        513.83        543.99        10.76 o                         
  14   4   0        119.50        109.72         4.93 o                         
   2   5   0          8.45         13.79         0.85 o                         
   4   5   0       4657.99       4886.92        29.35 o                         
   6   5   0       2958.45       3043.45        22.62 o                         
   8   5   0        667.59        597.35         7.09 o                         
  10   5   0          2.45          1.64         1.39 o                         
  12   5   0        152.44        137.99         5.13 o                         
  14   5   0        350.47        324.48        10.15 o                         
   0   6   0        308.40        325.67         4.51 o                         
   2   6   0         25.67         19.92         0.78 o                         
   4   6   0         30.18         22.89         1.17 o                         
   6   6   0       2784.73       2720.40        19.38 o                         
   8   6   0        804.48        734.18         9.16 o                         
  10   6   0         21.51          8.01         2.06 o                         
  12   6   0        310.25        290.15         8.57 o                         
  14   6   0        112.34         90.48         5.34 o                         
   2   7   0        209.83        237.60         2.88 o                         
   4   7   0        286.62        324.36         3.52 o                         
   6   7   0       6181.06       6409.74        42.96 o                         
   8   7   0       1649.35       1494.30        31.69 o                         
  10   7   0         53.11         52.41         3.86 o                         
  12   7   0        162.05        179.23         8.18 o                         
  14   7   0         12.31         14.38         3.57 o                         
   0   8   0         61.53         82.54         2.18 o                         
   2   8   0        269.06        300.04         4.47 o                         
   4   8   0       1359.82       1514.03        12.26 o                         
   6   8   0        935.65        865.32         7.58 o                         
   8   8   0       1258.35       1230.06        19.63 o                         
  10   8   0          3.42          0.14         2.26 o                         
  12   8   0         44.52         49.78         4.10 o                         
   2   9   0        159.84        167.14         2.83 o                         
   4   9   0       1035.44       1071.76         9.52 o                         
   6   9   0        337.35        330.68         6.33 o                         
   8   9   0        175.52        123.10         6.31 o                         
  10   9   0          4.77          3.20         2.44 o                         
  12   9   0        438.58        446.65        13.99 o                         
   0  10   0       1815.63       1814.52        22.60 o                         
   2  10   0        126.06        117.77         3.08 o                         
   4  10   0       2213.08       2238.16        21.34 o                         
   6  10   0         32.63         40.50         2.95 o                         
   8  10   0        215.09        200.57         6.25 o                         
  10  10   0       1206.51       1129.92        33.84 o                         
  12  10   0        143.81        159.53         8.84 o                         
   2  11   0        851.52        825.49        12.10 o                         
   4  11   0        333.11        327.63         7.17 o                         
   6  11   0         75.00         59.36         3.62 o                         
   8  11   0        151.59        143.87         6.19 o                         
  10  11   0        433.29        447.33        13.30 o                         
   0  12   0        774.24        815.06        19.36 o                         
   2  12   0       2882.00       2951.73        34.29 o                         
   4  12   0          1.00          0.64         2.40 o                         
   6  12   0        119.25        100.71         4.87 o                         
   8  12   0        343.38        389.86        10.38 o                         
  10  12   0        149.00        123.90        16.52 o                         
   2  13   0        417.07        437.36         9.17 o                         
   4  13   0        227.32        217.96         8.11 o                         
   6  13   0          2.74          5.05         2.82 o                         
   8  13   0         11.92         20.15         3.39 o                         
   0  14   0         44.97         40.48         6.88 o                         
   2  14   0         12.49          8.11         2.97 o                         
   4  14   0        104.35        105.44         6.11 o                         
   6  14   0        140.89        143.55         9.73 o                         
   2  15   0        241.64        236.48        15.91 o                         
   1   1   1        143.09        120.58         7.19 o                         
   2   1   1        439.41        429.86         2.62 o                         
   3   1   1       3625.20       3368.20        16.81 o                         
   4   1   1        384.25        393.91         2.56 o                         
   5   1   1        311.53        299.15         2.39 o                         
   6   1   1        760.43        807.80         4.81 o                         
   7   1   1        326.49        317.76         2.50 o                         
   8   1   1        323.59        325.42         2.73 o                         
   9   1   1        339.43        316.23         3.24 o                         
  10   1   1        128.60        136.04         2.56 o                         
  11   1   1        137.79        141.79         2.63 o                         
  12   1   1        848.87        869.99        15.76 o                         
  13   1   1        727.04        742.22        12.99 o                         
  14   1   1         30.53         30.26         2.16 o                         
  15   1   1          0.12         -1.63         1.67 o                         
  16   1   1          0.59         -0.84         1.88 o                         
   0   2   1       4521.76       4337.23        24.75 o                         
   1   2   1       2156.22       2070.68         9.37 o                         
   2   2   1      68604.91      64116.39       272.28 o                         
   3   2   1       9689.28       9011.37        38.57 o                         
   4   2   1       3295.25       3277.00        15.17 o                         
   5   2   1          0.40          0.98         0.25 o                         
   6   2   1        276.43        282.30         2.06 o                         
   7   2   1        251.11        265.46         2.12 o                         
   8   2   1        118.20        101.12         1.40 o                         
   9   2   1        108.46        100.70         1.49 o                         
  10   2   1        690.53        706.20         5.52 o                         
  11   2   1        732.38        694.45         6.53 o                         
  12   2   1        416.83        432.35         6.45 o                         
  13   2   1        582.42        625.91         8.35 o                         
  14   2   1         15.79         16.30         1.89 o                         
  15   2   1         29.79         26.76         2.15 o                         
  16   2   1        117.24        111.83         5.22 o                         
   1   3   1       4487.34       4336.77        18.69 o                         
   2   3   1      17383.76      16596.82        75.92 o                         
   3   3   1        254.70        228.73         1.48 o                         
   4   3   1       1413.49       1399.79         6.57 o                         
   5   3   1         49.90         58.02         0.80 o                         
   6   3   1       5090.83       5276.20        23.81 o                         
   7   3   1        309.97        316.06         2.25 o                         
   8   3   1         91.77         87.11         1.36 o                         
   9   3   1          0.59          0.15         0.53 o                         
  10   3   1        619.87        593.10         5.18 o                         
  11   3   1          5.16          5.41         1.09 o                         
  12   3   1        282.26        278.97         4.74 o                         
  13   3   1         10.00         10.11         1.53 o                         
  14   3   1         53.44         47.65         2.49 o                         
  15   3   1         97.21         87.97         3.43 o                         
  16   3   1         21.92         13.06         3.32 o                         
   0   4   1       1972.67       1946.28        12.27 o                         
   1   4   1       1397.28       1273.08         6.10 o                         
   2   4   1       4031.32       3912.48        17.89 o                         
   3   4   1        894.05        874.12         4.49 o                         
   4   4   1        130.02        117.59         1.86 o                         
   5   4   1       5212.02       5252.17        24.22 o                         
   6   4   1        131.10        111.13         1.52 o                         
   7   4   1        185.29        223.52         1.94 o                         
   8   4   1        461.24        486.42         3.64 o                         
   9   4   1       1244.71       1245.66         8.01 o                         
  10   4   1       1229.74       1181.77         9.09 o                         
  11   4   1        418.00        422.98         6.49 o                         
  12   4   1        123.27        126.25         3.63 o                         
  13   4   1         60.37         63.37         4.01 o                         
  14   4   1         35.70         31.76         3.13 o                         
  15   4   1         41.41         40.99         2.65 o                         
  16   4   1         15.75         11.78         6.62 o                         
   1   5   1        145.15        142.05         1.61 o                         
   2   5   1        403.97        410.89         2.79 o                         
   3   5   1        105.50        106.32         1.06 o                         
   4   5   1      13487.71      13834.33        58.94 o                         
   5   5   1       3139.26       3076.92        14.41 o                         
   6   5   1          1.72          1.60         0.37 o                         
   7   5   1          3.23          6.87         0.64 o                         
   8   5   1        917.24        991.86         7.35 o                         
   9   5   1        959.41        992.00         8.05 o                         
  10   5   1        292.74        288.66         4.46 o                         
  11   5   1        155.16        151.25         3.47 o                         
  12   5   1         72.77         64.23         3.02 o                         
  13   5   1          4.88          4.25         1.40 o                         
  14   5   1        108.60        130.82         4.20 o                         
  15   5   1         78.65         81.09         3.62 o                         
   0   6   1        266.27        272.63         2.81 o                         
   1   6   1       1380.66       1375.56         6.95 o                         
   2   6   1       2364.93       2516.90        11.34 o                         
   3   6   1        433.57        464.21         3.22 o                         
   4   6   1        302.64        274.26         2.58 o                         
   5   6   1        901.92        875.96         5.07 o                         
   6   6   1       1715.47       1775.13         9.52 o                         
   7   6   1        451.22        428.28         3.87 o                         
   8   6   1        126.15        124.94         2.47 o                         
   9   6   1         77.72         81.00         2.57 o                         
  10   6   1          5.23         13.79         1.56 o                         
  11   6   1          1.89          1.64         1.33 o                         
  12   6   1          1.60          0.97         1.48 o                         
  13   6   1         41.20         44.31         2.72 o                         
  14   6   1          5.23          7.05         1.97 o                         
  15   6   1        183.46        192.00        11.86 o                         
   1   7   1         95.38         85.10         1.16 o                         
   2   7   1        556.37        582.40         3.51 o                         
   3   7   1         21.33         28.74         0.65 o                         
   4   7   1         98.69        104.89         1.33 o                         
   5   7   1         12.36          3.78         0.51 o                         
   6   7   1         37.90         24.83         0.95 o                         
   7   7   1       2700.00       2776.41        15.56 o                         
   8   7   1         71.09         78.90         2.52 o                         
   9   7   1        612.10        624.75         8.52 o                         
  10   7   1        238.11        211.05         7.15 o                         
  11   7   1          0.34          2.32         1.71 o                         
  12   7   1         40.10         31.57         2.53 o                         
  13   7   1         78.46         84.80         4.01 o                         
  14   7   1        216.63        220.29         6.75 o                         
   0   8   1          0.54          1.05         0.55 o                         
   1   8   1         67.39         62.82         1.05 o                         
   2   8   1        119.55        113.24         1.43 o                         
   3   8   1         11.46         12.49         0.64 o                         
   4   8   1         21.77         22.84         0.98 o                         
   5   8   1         14.91         12.04         0.65 o                         
   6   8   1       1051.98       1029.11         7.05 o                         
   7   8   1        170.57        162.11         2.85 o                         
   8   8   1       2531.81       2326.79        30.71 o                         
   9   8   1         16.56         15.28         2.07 o                         
  10   8   1          5.42          7.69         1.75 o                         
  11   8   1         29.57         26.84         2.23 o                         
  12   8   1         21.20         11.62         1.95 o                         
  13   8   1         16.70         14.47         2.13 o                         
  14   8   1         23.63         23.70         7.81 o                         
   1   9   1        519.62        510.38         3.70 o                         
   2   9   1        662.82        707.43         4.75 o                         
   3   9   1        270.04        252.00         2.52 o                         
   4   9   1        264.78        241.23         2.48 o                         
   5   9   1        174.23        177.65         2.59 o                         
   6   9   1        331.07        306.05         4.76 o                         
   7   9   1          5.65          5.78         1.41 o                         
   8   9   1        839.22        867.22        12.13 o                         
   9   9   1        715.54        679.88        15.54 o                         
  10   9   1          6.22          6.49         1.90 o                         
  11   9   1         55.74         64.22         3.20 o                         
  12   9   1          6.67          4.38         1.85 o                         
  13   9   1         16.01          7.01         3.11 o                         
   0  10   1        448.78        496.14         6.25 o                         
   1  10   1          6.83          6.63         0.85 o                         
   2  10   1        298.06        312.93         3.77 o                         
   3  10   1        114.05        110.91         2.25 o                         
   4  10   1        371.95        365.30         4.46 o                         
   5  10   1          8.29          5.51         1.27 o                         
   6  10   1        594.67        580.99         7.88 o                         
   7  10   1        254.09        265.32         5.00 o                         
   8  10   1         45.92         38.36         2.21 o                         
   9  10   1        753.65        710.36        10.77 o                         
  10  10   1        848.18        826.84        11.92 o                         
  11  10   1        105.01         98.72         3.95 o                         
  12  10   1          0.12         -0.22         2.37 o                         
   1  11   1        904.66        892.47         9.31 o                         
   2  11   1        297.29        299.07         4.67 o                         
   3  11   1       1357.07       1374.23        12.95 o                         
   4  11   1         15.52         10.10         1.47 o                         
   5  11   1        255.41        252.28         4.62 o                         
   6  11   1         11.28         11.59         1.60 o                         
   7  11   1          0.89          1.10         1.55 o                         
   8  11   1         24.96         24.05         2.11 o                         
   9  11   1         36.95         34.00         2.62 o                         
  10  11   1        138.77        151.19         5.24 o                         
  11  11   1        214.88        207.26         8.80 o                         
   0  12   1          1.33          1.67         2.01 o                         
   1  12   1        243.21        237.20         4.57 o                         
   2  12   1        926.29        942.87        11.40 o                         
   3  12   1        308.26        304.63         6.20 o                         
   4  12   1         32.12         36.32         2.23 o                         
   5  12   1        101.02        102.15         3.58 o                         
   6  12   1        163.90        155.62         3.96 o                         
   7  12   1         14.05         10.65         1.88 o                         
   8  12   1         25.01         19.90         2.25 o                         
   9  12   1        181.33        194.31         5.60 o                         
  10  12   1          3.28          2.40         6.72 o                         
   1  13   1         21.29         21.34         2.13 o                         
   2  13   1        375.95        384.36         6.19 o                         
   3  13   1        259.93        261.51         5.61 o                         
   4  13   1          4.78          6.09         1.93 o                         
   5  13   1          1.12          0.42         1.90 o                         
   6  13   1         30.59         33.61         2.76 o                         
   7  13   1         80.28         79.45         3.79 o                         
   8  13   1         91.28         92.07         4.39 o                         
   9  13   1          2.31         -4.57         8.21 o                         
   0  14   1       1892.64       1953.27        30.66 o                         
   1  14   1        319.35        337.26         7.02 o                         
   2  14   1         82.60         77.07         3.66 o                         
   3  14   1          3.78          3.89         1.87 o                         
   4  14   1          8.80          6.86         2.16 o                         
   5  14   1         37.62         34.55         2.91 o                         
   6  14   1        143.37        147.06         8.80 o                         
   7  14   1         33.61         20.39         8.67 o                         
   1  15   1          2.83          1.36         2.96 o                         
   2  15   1         59.62         60.27         6.51 o                         
   3  15   1         21.26         35.68        10.33 o                         
   0   0   2       3762.47       3552.15        31.50 o                         
   1   0   2        310.31        262.38        15.98 o                         
   2   0   2       8452.99       8064.63        50.10 o                         
   3   0   2       3770.89       3613.68        24.00 o                         
   4   0   2        463.71        494.53         4.06 o                         
   5   0   2       4426.70       4392.32        30.04 o                         
   6   0   2       1715.79       1776.03        13.37 o                         
   7   0   2        140.10        149.73         2.08 o                         
   8   0   2        764.81        743.23         6.21 o                         
   9   0   2          2.91          3.50         0.74 o                         
  10   0   2       1811.27       1820.35        16.70 o                         
  11   0   2         13.65         15.81         1.53 o                         
  12   0   2          5.70         11.25         1.87 o                         
  13   0   2        501.83        504.33        14.04 o                         
  14   0   2        206.47        243.74        12.24 o                         
  15   0   2       2391.38       2621.43        45.44 o                         
  16   0   2        695.21        738.65        13.80 o                         
   1   1   2        134.70        139.70         0.80 o                         
   2   1   2          2.64          6.07         0.20 o                         
   3   1   2       1665.73       1583.03         7.47 o                         
   4   1   2       1458.26       1409.47         6.99 o                         
   5   1   2         94.54         98.89         1.07 o                         
   6   1   2        374.42        390.32         3.14 o                         
   7   1   2         20.65         10.97         0.46 o                         
   8   1   2          1.87          3.77         0.42 o                         
   9   1   2        558.44        543.18         4.39 o                         
  10   1   2        172.40        176.05         2.50 o                         
  11   1   2       1034.49       1044.10        10.15 o                         
  12   1   2        394.55        402.91         7.17 o                         
  13   1   2         26.54         24.23         1.92 o                         
  14   1   2         13.33         12.14         1.73 o                         
  15   1   2        435.51        452.18         7.53 o                         
  16   1   2          1.50          4.41         1.79 o                         
   0   2   2         34.22         27.19         0.42 o                         
   1   2   2      12921.21      12315.12        47.79 o                         
   2   2   2       5495.96       5167.66        21.24 o                         
   3   2   2      10378.08      10064.44        41.10 o                         
   4   2   2       2999.88       2914.05        13.44 o                         
   5   2   2        895.81        896.52         4.62 o                         
   6   2   2        274.09        288.11         2.11 o                         
   7   2   2        100.61         79.05         1.27 o                         
   8   2   2        394.26        394.30         2.92 o                         
   9   2   2        540.95        535.14         4.57 o                         
  10   2   2         56.36         50.32         1.48 o                         
  11   2   2       1318.80       1340.82        10.48 o                         
  12   2   2        244.10        245.40         4.25 o                         
  13   2   2         52.86         53.37         2.52 o                         
  14   2   2         62.73         74.62         3.89 o                         
  15   2   2         12.82          9.98         1.83 o                         
  16   2   2          0.04          0.63         2.11 o                         
   1   3   2       3661.63       3490.81        13.58 o                         
   2   3   2       2006.81       1941.80         8.56 o                         
   3   3   2       9733.23       9513.55        40.92 o                         
   4   3   2       2743.69       2779.49        12.70 o                         
   5   3   2         40.62         49.36         0.83 o                         
   6   3   2        432.77        468.09         3.00 o                         
   7   3   2         91.73        123.75         1.30 o                         
   8   3   2        679.66        683.88         4.14 o                         
   9   3   2         23.67         13.35         0.67 o                         
  10   3   2          0.50          0.98         0.65 o                         
  11   3   2       1096.53       1117.45        10.08 o                         
  12   3   2        376.92        364.50         6.35 o                         
  13   3   2        213.93        219.09         4.77 o                         
  14   3   2         46.65         44.21         2.53 o                         
  15   3   2        158.13        146.78         4.28 o                         
  16   3   2         16.13         13.87         4.56 o                         
   0   4   2        979.82        974.14         6.27 o                         
   1   4   2         48.26         48.74         0.61 o                         
   2   4   2       1486.25       1479.55         6.69 o                         
   3   4   2        292.20        321.35         2.25 o                         
   4   4   2         11.77         21.89         0.55 o                         
   5   4   2          1.20         13.61         0.62 o                         
   6   4   2          5.93          8.56         0.49 o                         
   7   4   2        165.87        160.35         1.61 o                         
   8   4   2         22.64         24.89         0.85 o                         
   9   4   2       1553.21       1575.54         9.87 o                         
  10   4   2         70.61         78.48         1.79 o                         
  11   4   2         20.30         21.06         1.49 o                         
  12   4   2         23.64         24.24         1.72 o                         
  13   4   2        414.14        410.51         7.23 o                         
  14   4   2         19.23         22.27         2.25 o                         
  15   4   2         29.28         35.83         2.46 o                         
  16   4   2          0.18          0.28         4.60 o                         
   1   5   2        692.58        692.30         3.75 o                         
   2   5   2       2367.56       2346.46        10.50 o                         
   3   5   2        749.04        782.10         4.47 o                         
   4   5   2       1701.87       1692.62         7.87 o                         
   5   5   2         35.92         40.22         0.70 o                         
   6   5   2          2.54          4.88         0.44 o                         
   7   5   2        307.16        305.68         2.86 o                         
   8   5   2        115.01        116.19         1.82 o                         
   9   5   2        185.60        182.02         2.66 o                         
  10   5   2        986.76        931.79         8.48 o                         
  11   5   2         27.52         22.88         1.77 o                         
  12   5   2        189.07        174.11         4.12 o                         
  13   5   2          6.33          4.87         1.51 o                         
  14   5   2         81.72         59.05         2.86 o                         
  15   5   2         53.10         62.39         3.09 o                         
   0   6   2         34.46         58.77         1.24 o                         
   1   6   2         14.74         18.94         0.68 o                         
   2   6   2         22.41         30.42         0.58 o                         
   3   6   2       1005.83       1023.47         5.44 o                         
   4   6   2       1453.21       1501.44         7.21 o                         
   5   6   2          0.40          0.89         0.38 o                         
   6   6   2        497.09        474.01         3.50 o                         
   7   6   2          4.58          1.78         0.63 o                         
   8   6   2        649.53        636.32         7.32 o                         
   9   6   2        625.42        558.50         7.37 o                         
  10   6   2        109.38         99.99         3.01 o                         
  11   6   2         18.22         13.99         1.66 o                         
  12   6   2         70.27         64.28         2.95 o                         
  13   6   2        143.59        174.36         4.73 o                         
  14   6   2         19.14         17.31         2.22 o                         
  15   6   2         16.04         14.83         6.76 o                         
   1   7   2         54.11         71.58         1.08 o                         
   2   7   2        599.08        652.83         3.86 o                         
   3   7   2        585.15        527.60         3.59 o                         
   4   7   2       1408.27       1452.65         7.59 o                         
   5   7   2        183.70        198.98         1.95 o                         
   6   7   2         83.95         91.35         1.44 o                         
   7   7   2       3777.19       3803.23        20.80 o                         
   8   7   2        841.59        885.29        11.07 o                         
   9   7   2         57.52         60.44         2.76 o                         
  10   7   2          0.26          0.88         1.60 o                         
  11   7   2        160.61        156.53         4.19 o                         
  12   7   2         29.39         22.15         2.51 o                         
  13   7   2        115.88        119.81         4.93 o                         
  14   7   2         28.02         25.10         3.01 o                         
   0   8   2       2094.57       2195.55        14.33 o                         
   1   8   2       1029.30       1088.66         6.20 o                         
   2   8   2        600.80        574.69         3.81 o                         
   3   8   2        300.92        341.80         2.91 o                         
   4   8   2        169.22        156.99         1.87 o                         
   5   8   2        206.42        198.37         2.07 o                         
   6   8   2          4.19          4.07         0.68 o                         
   7   8   2        945.27        913.82         8.87 o                         
   8   8   2        251.09        266.02         5.14 o                         
   9   8   2        114.83        110.21         4.25 o                         
  10   8   2        173.57        165.19         5.59 o                         
  11   8   2        227.87        203.17         4.91 o                         
  12   8   2          4.63          1.03         1.75 o                         
  13   8   2          0.94          2.98         2.00 o                         
  14   8   2         65.08         67.61         7.91 o                         
   1   9   2        126.00        122.02         1.70 o                         
   2   9   2         17.37         21.54         0.87 o                         
   3   9   2        888.51        882.39         5.68 o                         
   4   9   2        102.09        102.38         1.80 o                         
   5   9   2        900.56        939.50         7.14 o                         
   6   9   2        696.46        694.16         8.16 o                         
   7   9   2          6.37          3.25         1.29 o                         
   8   9   2         99.50        113.45         3.62 o                         
   9   9   2        564.40        597.35        10.95 o                         
  10   9   2        473.30        438.84         7.89 o                         
  11   9   2        123.42        109.16         3.81 o                         
  12   9   2         12.15         15.73         2.09 o                         
  13   9   2         16.96          8.94         3.02 o                         
   0  10   2        714.58        748.33         8.55 o                         
   1  10   2         91.61         97.89         2.33 o                         
   2  10   2          4.50          3.27         0.87 o                         
   3  10   2          9.58          9.52         1.03 o                         
   4  10   2        148.92        133.65         3.35 o                         
   5  10   2       1024.89       1036.85        10.90 o                         
   6  10   2         75.62         66.98         3.09 o                         
   7  10   2          3.56          5.74         1.43 o                         
   8  10   2        171.00        157.49         4.23 o                         
   9  10   2        104.56         86.75         3.94 o                         
  10  10   2        104.07        115.71         4.30 o                         
  11  10   2         88.07         90.27         4.48 o                         
  12  10   2         53.13         59.07         4.89 o                         
   1  11   2        839.81        850.17         8.74 o                         
   2  11   2         15.53         17.59         1.50 o                         
   3  11   2         38.02         33.37         1.98 o                         
   4  11   2         88.81         88.79         3.62 o                         
   5  11   2         27.46         21.60         1.82 o                         
   6  11   2          1.05          0.98         1.41 o                         
   7  11   2         40.87         33.60         2.27 o                         
   8  11   2          0.09         -0.82         1.64 o                         
   9  11   2        169.41        207.95         7.20 o                         
  10  11   2        225.12        250.57         8.99 o                         
  11  11   2         33.29         21.99         3.58 o                         
   0  12   2         83.43         81.93         4.82 o                         
   1  12   2         57.66         54.15         2.55 o                         
   2  12   2         47.27         48.65         2.48 o                         
   3  12   2         24.42         22.84         2.01 o                         
   4  12   2         11.02          8.42         1.76 o                         
   5  12   2        120.00        112.77         3.72 o                         
   6  12   2         54.52         42.66         2.51 o                         
   7  12   2         88.87         87.52         3.24 o                         
   8  12   2          3.15          0.76         1.76 o                         
   9  12   2          3.28          2.10         2.04 o                         
  10  12   2         21.02          1.72         6.55 o                         
   1  13   2        380.06        406.18         6.60 o                         
   2  13   2         10.26          6.60         1.66 o                         
   3  13   2        410.16        418.01         7.47 o                         
   4  13   2        452.63        440.30         7.70 o                         
   5  13   2          7.14          4.57         1.74 o                         
   6  13   2         20.61         21.43         2.37 o                         
   7  13   2         10.28          5.63         1.97 o                         
   8  13   2         42.20         45.09         3.80 o                         
   0  14   2          0.00          0.44         3.17 o                         
   1  14   2         92.52         79.66         3.56 o                         
   2  14   2          1.47          0.25         2.16 o                         
   3  14   2         20.61         23.57         2.28 o                         
   4  14   2          0.39         -0.49         2.00 o                         
   5  14   2         62.40         51.16         3.30 o                         
   6  14   2          5.24          5.96         3.67 o                         
   1  15   2         41.48         35.70         4.48 o                         
   2  15   2          4.87          1.00         4.92 o                         
   3  15   2          8.68         21.40         6.47 o                         
   1   1   3       4511.73       4232.18        16.60 o                         
   2   1   3        726.81        685.96         3.24 o                         
   3   1   3          1.43          2.28         0.18 o                         
   4   1   3       2193.52       2174.42        10.07 o                         
   5   1   3         14.87         19.62         0.49 o                         
   6   1   3        131.09        135.55         1.36 o                         
   7   1   3        632.64        660.45         4.11 o                         
   8   1   3       1023.47       1075.51         6.45 o                         
   9   1   3         86.88         91.62         1.81 o                         
  10   1   3         99.62         98.65         1.75 o                         
  11   1   3         96.07         91.16         2.79 o                         
  12   1   3        253.33        248.24         5.77 o                         
  13   1   3        209.87        198.80         6.24 o                         
  14   1   3         89.32         79.41         3.21 o                         
  15   1   3         22.92         18.71         1.93 o                         
  16   1   3         12.92         11.79         2.17 o                         
   0   2   3      15740.54      14855.53        77.15 o                         
   1   2   3       1919.80       1815.66         6.94 o                         
   2   2   3      20643.36      19428.45        74.08 o                         
   3   2   3        331.38        295.39         2.41 o                         
   4   2   3        167.80        154.69         1.32 o                         
   5   2   3        181.83        194.53         1.74 o                         
   6   2   3        191.00        170.17         1.56 o                         
   7   2   3        784.09        808.85         4.52 o                         
   8   2   3       1324.47       1286.46         7.17 o                         
   9   2   3        370.94        370.94         3.01 o                         
  10   2   3        481.96        493.50         4.19 o                         
  11   2   3        410.16        426.13         4.84 o                         
  12   2   3       1340.47       1348.09        13.69 o                         
  13   2   3          3.15          3.63         1.38 o                         
  14   2   3        155.43        134.37         4.05 o                         
  15   2   3         27.04         29.25         2.24 o                         
  16   2   3         29.37         22.15         2.67 o                         
   1   3   3         77.29         78.43         0.65 o                         
   2   3   3        297.88        273.85         1.65 o                         
   3   3   3          0.47          0.94         0.19 o                         
   4   3   3       5158.65       5317.34        22.43 o                         
   5   3   3       2031.00       2044.77         9.53 o                         
   6   3   3         96.44         98.33         1.04 o                         
   7   3   3        403.53        350.71         2.49 o                         
   8   3   3         23.29         10.55         0.53 o                         
   9   3   3          0.52          0.66         0.53 o                         
  10   3   3         14.99         18.98         0.87 o                         
  11   3   3          0.25          1.80         1.00 o                         
  12   3   3        185.85        183.38         3.77 o                         
  13   3   3         51.30         45.98         2.39 o                         
  14   3   3        206.60        199.64         5.55 o                         
  15   3   3         64.82         63.88         3.10 o                         
  16   3   3        231.21        228.71        20.09 o                         
   0   4   3        725.94        652.39         4.30 o                         
   1   4   3         61.97         68.77         0.93 o                         
   2   4   3        732.64        718.35         3.56 o                         
   3   4   3        296.28        346.79         2.11 o                         
   4   4   3         36.57         53.93         0.92 o                         
   5   4   3       1155.76       1226.81         6.12 o                         
   6   4   3       2838.34       2950.58        14.08 o                         
   7   4   3         45.55         42.33         1.09 o                         
   8   4   3         83.44         74.26         1.26 o                         
   9   4   3        201.34        191.21         2.24 o                         
  10   4   3        967.39        921.24         7.39 o                         
  11   4   3         81.81         86.07         2.49 o                         
  12   4   3        101.25        102.04         3.24 o                         
  13   4   3          4.34          0.91         1.51 o                         
  14   4   3          2.63         -0.18         1.62 o                         
  15   4   3         99.24        101.53         3.66 o                         
  16   4   3         48.25         38.78         6.79 o                         
   1   5   3       1122.76       1166.76         5.66 o                         
   2   5   3         88.61         93.86         0.95 o                         
   3   5   3        113.02        130.00         1.38 o                         
   4   5   3         40.78         39.88         0.67 o                         
   5   5   3         23.39         13.14         0.49 o                         
   6   5   3       4723.98       4804.51        21.26 o                         
   7   5   3        372.59        405.76         3.36 o                         
   8   5   3         10.54         10.56         0.72 o                         
   9   5   3        628.60        638.97         5.25 o                         
  10   5   3        212.68        215.02         3.57 o                         
  11   5   3         15.37         12.07         1.31 o                         
  12   5   3         27.88         25.73         1.78 o                         
  13   5   3        114.41        115.33         5.09 o                         
  14   5   3          1.59          1.26         1.61 o                         
  15   5   3          2.28          5.00         1.90 o                         
   0   6   3        709.55        763.84         5.39 o                         
   1   6   3        558.19        582.36         3.37 o                         
   2   6   3        159.62        151.17         1.29 o                         
   3   6   3       1142.52       1272.12         6.28 o                         
   4   6   3         92.27        106.70         1.14 o                         
   5   6   3          6.39         11.91         0.68 o                         
   6   6   3        493.13        542.48         3.80 o                         
   7   6   3         21.77         21.85         0.92 o                         
   8   6   3        555.56        583.43         5.15 o                         
   9   6   3        137.35        134.51         3.40 o                         
  10   6   3        249.58        225.00         4.56 o                         
  11   6   3         31.60         31.64         2.05 o                         
  12   6   3         39.53         34.69         2.32 o                         
  13   6   3         32.66         25.50         2.29 o                         
  14   6   3         95.03         99.75         4.06 o                         
  15   6   3         91.37         78.51        12.18 o                         
   1   7   3         95.42        112.18         1.21 o                         
   2   7   3          7.54         12.71         0.48 o                         
   3   7   3       1633.73       1680.65         8.68 o                         
   4   7   3        194.89        222.10         2.30 o                         
   5   7   3        198.66        237.69         2.17 o                         
   6   7   3         20.15         17.15         0.75 o                         
   7   7   3         16.74         19.39         0.94 o                         
   8   7   3       1059.75       1021.33        11.43 o                         
   9   7   3        313.20        298.52         5.40 o                         
  10   7   3          0.31          0.17         1.28 o                         
  11   7   3         52.29         38.58         2.29 o                         
  12   7   3          0.01          1.06         1.77 o                         
  13   7   3         83.72         96.61         4.75 o                         
  14   7   3          6.89         -0.56         2.09 o                         
   0   8   3         75.20         89.24         1.59 o                         
   1   8   3        352.13        371.73         2.88 o                         
   2   8   3        155.02        154.38         1.73 o                         
   3   8   3          5.65          9.03         0.61 o                         
   4   8   3        791.50        789.19         5.11 o                         
   5   8   3         62.40         63.67         1.20 o                         
   6   8   3         11.00         12.67         0.82 o                         
   7   8   3       1455.77       1395.39        11.64 o                         
   8   8   3          2.78          1.05         1.40 o                         
   9   8   3         74.36         57.62         3.28 o                         
  10   8   3         84.98         82.28         3.46 o                         
  11   8   3        307.46        315.15         7.85 o                         
  12   8   3         81.96        105.87         4.40 o                         
  13   8   3         67.21         73.97         3.66 o                         
  14   8   3         22.40          1.65         6.75 o                         
   1   9   3        387.00        396.84         3.30 o                         
   2   9   3         94.88         99.82         1.47 o                         
   3   9   3        857.97        869.85         5.76 o                         
   4   9   3        162.89        156.21         2.17 o                         
   5   9   3        322.37        321.79         3.89 o                         
   6   9   3        991.25        972.80         9.89 o                         
   7   9   3         39.07         35.84         1.95 o                         
   8   9   3        221.13        220.86         5.38 o                         
   9   9   3        184.79        159.76         6.74 o                         
  10   9   3        152.05        146.96         4.26 o                         
  11   9   3         15.94         19.66         2.13 o                         
  12   9   3        366.51        394.39         7.72 o                         
  13   9   3         25.27         26.66         5.31 o                         
   0  10   3        572.56        559.32         7.56 o                         
   1  10   3        107.49        108.07         2.29 o                         
   2  10   3        237.75        235.67         3.41 o                         
   3  10   3          3.98          4.01         1.03 o                         
   4  10   3        448.14        440.07         5.90 o                         
   5  10   3        441.44        441.58         6.39 o                         
   6  10   3        173.60        179.76         4.04 o                         
   7  10   3        160.30        157.10         4.14 o                         
   8  10   3        126.73        120.98         5.22 o                         
   9  10   3       2129.81       2017.21        24.03 o                         
  10  10   3         10.48         14.65         2.38 o                         
  11  10   3          0.64          0.62         1.87 o                         
  12  10   3          1.52          7.77         3.52 o                         
   1  11   3        197.80        194.68         3.44 o                         
   2  11   3        138.76        137.78         3.47 o                         
   3  11   3        539.24        545.00         7.68 o                         
   4  11   3         38.35         37.96         2.13 o                         
   5  11   3          2.17          1.59         1.37 o                         
   6  11   3         69.58         67.94         3.47 o                         
   7  11   3        167.90        152.41         4.11 o                         
   8  11   3          5.24          3.24         1.74 o                         
   9  11   3        137.28        129.25         4.41 o                         
  10  11   3         62.62         53.44         3.46 o                         
  11  11   3         17.02          5.27         3.74 o                         
   0  12   3        546.50        612.05        10.90 o                         
   1  12   3         20.29         21.42         1.81 o                         
   2  12   3         42.49         40.03         2.22 o                         
   3  12   3       1209.65       1224.91        13.70 o                         
   4  12   3         31.76         29.21         2.16 o                         
   5  12   3         13.14         12.97         1.86 o                         
   6  12   3        172.29        188.76         4.65 o                         
   7  12   3          0.00          1.01         1.72 o                         
   8  12   3         87.22         88.83         3.55 o                         
   9  12   3          2.33          5.25         2.04 o                         
  10  12   3         59.70         57.53         6.38 o                         
   1  13   3         65.68         62.99         2.79 o                         
   2  13   3        210.30        217.13         4.92 o                         
   3  13   3         23.66         24.43         2.36 o                         
   4  13   3        109.55        119.87         4.99 o                         
   5  13   3        224.26        224.90         5.70 o                         
   6  13   3         45.86         50.05         2.86 o                         
   7  13   3          0.04          1.10         1.78 o                         
   8  13   3         46.93         52.62         4.57 o                         
   0  14   3       1179.01       1239.66        20.54 o                         
   1  14   3         67.22         65.32         3.54 o                         
   2  14   3        130.21        128.11         5.21 o                         
   3  14   3         14.03          9.92         2.00 o                         
   4  14   3          0.32          0.76         2.02 o                         
   5  14   3         80.93         81.22         4.07 o                         
   6  14   3         93.82        107.08        10.11 o                         
   1  15   3        161.06        150.71         8.80 o                         
   2  15   3          9.90         27.62         7.58 o                         
   3  15   3          2.89         -2.25         8.01 o                         
   0   0   4      57720.67      53771.80       433.10 o                         
   1   0   4      19122.20      17786.07        98.27 o                         
   2   0   4        893.39        858.72         5.35 o                         
   3   0   4        351.37        347.92         2.74 o                         
   4   0   4        115.58        142.30         1.55 o                         
   5   0   4       1862.38       1862.10        12.19 o                         
   6   0   4       4475.61       4607.19        29.72 o                         
   7   0   4        303.56        285.20         2.97 o                         
   8   0   4        207.67        219.69         3.02 o                         
   9   0   4        738.18        735.41         6.98 o                         
  10   0   4        998.70       1021.89         9.95 o                         
  11   0   4         36.62         39.19         2.25 o                         
  12   0   4          2.71          4.14         1.83 o                         
  13   0   4        513.02        509.14        17.77 o                         
  14   0   4        629.85        628.39        13.67 o                         
  15   0   4         72.06         57.54         7.13 o                         
  16   0   4         44.89         40.13         5.43 o                         
   1   1   4       1825.68       1796.61         6.98 o                         
   2   1   4       1072.65       1055.31         4.45 o                         
   3   1   4       3820.70       3609.97        14.61 o                         
   4   1   4       1034.68        949.68         4.69 o                         
   5   1   4       1302.80       1419.72         6.97 o                         
   6   1   4       2529.86       2713.87        12.69 o                         
   7   1   4       1633.18       1722.37         9.16 o                         
   8   1   4        433.03        500.50         3.63 o                         
   9   1   4         22.04         34.52         1.06 o                         
  10   1   4        142.86        146.97         2.18 o                         
  11   1   4        201.95        198.26         3.40 o                         
  12   1   4        279.28        287.39         5.08 o                         
  13   1   4        359.99        377.29         6.16 o                         
  14   1   4          4.25          6.76         1.56 o                         
  15   1   4         63.45         61.27         2.78 o                         
  16   1   4          3.09          1.39         2.31 o                         
   0   2   4        798.85        752.55         4.35 o                         
   1   2   4       9975.31       9435.00        35.15 o                         
   2   2   4          0.04          1.27         0.16 o                         
   3   2   4       1370.54       1272.35         5.43 o                         
   4   2   4        708.21        621.96         3.24 o                         
   5   2   4       2459.50       2517.28        11.63 o                         
   6   2   4          0.05          2.57         0.29 o                         
   7   2   4        245.46        232.25         1.91 o                         
   8   2   4         17.33         14.90         0.63 o                         
   9   2   4          7.84         10.09         0.67 o                         
  10   2   4         66.33         59.54         1.36 o                         
  11   2   4          9.12          4.35         1.01 o                         
  12   2   4        552.67        574.69         7.43 o                         
  13   2   4         48.11         46.63         2.15 o                         
  14   2   4          2.40          0.49         1.43 o                         
  15   2   4         18.25         17.92         2.11 o                         
  16   2   4        122.83        101.98         9.13 o                         
   1   3   4       1545.78       1555.21         6.19 o                         
   2   3   4        275.07        265.23         1.60 o                         
   3   3   4        802.06        792.47         4.29 o                         
   4   3   4        228.21        254.46         1.82 o                         
   5   3   4        550.16        618.96         3.60 o                         
   6   3   4        173.20        176.35         1.44 o                         
   7   3   4          9.70          5.08         0.38 o                         
   8   3   4         79.79         78.83         1.17 o                         
   9   3   4        344.81        346.63         3.10 o                         
  10   3   4         53.77         58.25         1.54 o                         
  11   3   4        592.15        553.26         6.53 o                         
  12   3   4         29.41         26.46         1.75 o                         
  13   3   4         22.43         20.05         1.70 o                         
  14   3   4         10.05         11.48         1.71 o                         
  15   3   4         39.68         42.73         2.82 o                         
  16   3   4         98.53         78.85         8.40 o                         
   0   4   4       2343.99       2308.79        13.32 o                         
   1   4   4       3269.72       3163.35        12.86 o                         
   2   4   4         30.49         30.74         0.51 o                         
   3   4   4       2152.51       2304.78        10.12 o                         
   4   4   4       1458.16       1541.70         7.04 o                         
   5   4   4        348.21        384.81         2.45 o                         
   6   4   4        147.87        144.52         1.58 o                         
   7   4   4         82.47         87.06         1.17 o                         
   8   4   4         46.47         47.00         1.06 o                         
   9   4   4         64.78         64.39         1.57 o                         
  10   4   4        591.92        587.76         6.10 o                         
  11   4   4          5.60          3.81         1.00 o                         
  12   4   4         42.49         34.39         1.79 o                         
  13   4   4         38.43         35.38         2.53 o                         
  14   4   4          7.23          4.97         1.60 o                         
  15   4   4          1.14         -0.76         1.88 o                         
   1   5   4        817.50        798.29         3.94 o                         
   2   5   4        433.87        479.75         2.99 o                         
   3   5   4       1894.78       2097.80         9.91 o                         
   4   5   4       1338.16       1390.60         6.59 o                         
   5   5   4       1168.98       1079.05         5.25 o                         
   6   5   4        338.00        333.45         2.47 o                         
   7   5   4         27.11         26.93         0.82 o                         
   8   5   4          9.72          6.71         0.65 o                         
   9   5   4         46.34         54.62         1.47 o                         
  10   5   4         11.97         17.13         1.35 o                         
  11   5   4         70.28         54.04         2.06 o                         
  12   5   4         18.29         13.77         1.52 o                         
  13   5   4        308.21        305.96         7.98 o                         
  14   5   4          0.44         -0.79         1.78 o                         
  15   5   4          3.81          5.49         2.28 o                         
   0   6   4        588.65        512.28         4.07 o                         
   1   6   4        273.66        293.08         1.94 o                         
   2   6   4          6.15          8.25         0.38 o                         
   3   6   4       2048.35       2033.12         9.38 o                         
   4   6   4        660.77        628.14         3.76 o                         
   5   6   4        807.52        839.05         4.90 o                         
   6   6   4         53.31         47.93         0.97 o                         
   7   6   4         46.29         53.45         1.26 o                         
   8   6   4         84.45         82.43         1.73 o                         
   9   6   4         31.86         24.99         1.50 o                         
  10   6   4          1.47          1.23         1.15 o                         
  11   6   4        280.47        303.19         6.09 o                         
  12   6   4         53.69         51.61         3.13 o                         
  13   6   4         23.15         13.13         2.13 o                         
  14   6   4         29.29         44.53         3.16 o                         
  15   6   4          0.03         10.19         7.68 o                         
   1   7   4       1334.38       1364.30         6.54 o                         
   2   7   4        191.28        197.22         1.88 o                         
   3   7   4        157.74        163.61         1.66 o                         
   4   7   4        246.32        255.13         2.15 o                         
   5   7   4         97.70         86.69         1.43 o                         
   6   7   4        101.60        110.46         1.65 o                         
   7   7   4        249.28        243.10         2.80 o                         
   8   7   4       1038.04       1014.80        11.33 o                         
   9   7   4         55.60         43.04         2.15 o                         
  10   7   4         35.71         34.18         2.78 o                         
  11   7   4          0.28          0.27         1.52 o                         
  12   7   4          8.80         14.05         1.88 o                         
  13   7   4        232.66        257.87         6.36 o                         
  14   7   4         20.56         14.75         2.37 o                         
   0   8   4        511.83        518.17         4.83 o                         
   1   8   4       1533.29       1564.17         8.05 o                         
   2   8   4         56.11         58.07         1.16 o                         
   3   8   4          0.35          1.27         0.50 o                         
   4   8   4        174.22        204.22         2.27 o                         
   5   8   4        320.67        304.28         2.77 o                         
   6   8   4          0.22          1.67         0.76 o                         
   7   8   4          2.55          3.42         1.10 o                         
   8   8   4         49.21         39.22         2.45 o                         
   9   8   4         62.62         63.03         3.20 o                         
  10   8   4        127.43        130.63         4.10 o                         
  11   8   4         93.24         81.44         3.22 o                         
  12   8   4         98.86        105.65         4.74 o                         
  13   8   4          1.30          2.15         2.06 o                         
   1   9   4        194.39        226.17         2.32 o                         
   2   9   4         96.10         88.83         1.60 o                         
   3   9   4          0.23          0.24         0.66 o                         
   4   9   4         15.18         10.48         0.82 o                         
   5   9   4         63.43         69.91         2.01 o                         
   6   9   4         22.84         17.46         1.57 o                         
   7   9   4        182.97        177.92         4.37 o                         
   8   9   4        368.78        349.13         6.54 o                         
   9   9   4         16.69         18.98         2.04 o                         
  10   9   4         19.20         26.72         2.87 o                         
  11   9   4         87.89         63.29         3.20 o                         
  12   9   4         21.42         29.48         2.89 o                         
  13   9   4          0.91         -2.05         7.74 o                         
   0  10   4        385.43        398.09         7.11 o                         
   1  10   4          8.40          9.90         1.04 o                         
   2  10   4        240.56        236.80         3.59 o                         
   3  10   4        401.42        423.61         5.59 o                         
   4  10   4        330.17        325.80         5.06 o                         
   5  10   4          0.05          0.18         1.15 o                         
   6  10   4          1.01          2.04         1.25 o                         
   7  10   4         57.44         60.38         2.94 o                         
   8  10   4        171.55        176.16         5.26 o                         
   9  10   4         30.06         28.69         2.55 o                         
  10  10   4        573.95        631.05         9.64 o                         
  11  10   4         80.77         74.96         3.52 o                         
  12  10   4          3.57          7.28         7.55 o                         
   1  11   4        369.64        367.90         4.79 o                         
   2  11   4         47.85         41.76         2.30 o                         
   3  11   4        165.05        164.82         4.13 o                         
   4  11   4        150.72        145.78         3.73 o                         
   5  11   4        401.40        411.78         6.77 o                         
   6  11   4         19.92         19.12         1.84 o                         
   7  11   4         23.68         19.20         1.99 o                         
   8  11   4         25.24         23.00         2.28 o                         
   9  11   4         13.70         23.98         2.56 o                         
  10  11   4         24.98         13.80         2.50 o                         
  11  11   4          8.54          2.76         4.55 o                         
   0  12   4          3.74          2.81         1.92 o                         
   1  12   4        200.09        216.61         4.39 o                         
   2  12   4        183.33        187.57         4.25 o                         
   3  12   4        499.55        500.75         7.82 o                         
   4  12   4         74.67         73.16         3.06 o                         
   5  12   4        102.93         96.25         3.38 o                         
   6  12   4         40.13         35.12         2.35 o                         
   7  12   4          2.18          1.28         1.71 o                         
   8  12   4         65.75         75.34         3.32 o                         
   9  12   4         27.30         22.73         2.47 o                         
  10  12   4         25.11         26.39         6.23 o                         
   1  13   4        110.97        101.43         3.49 o                         
   2  13   4          5.42          4.73         1.82 o                         
   3  13   4        219.66        225.91         5.21 o                         
   4  13   4        107.92         91.44         3.58 o                         
   5  13   4          0.52          1.07         1.82 o                         
   6  13   4         33.10         35.72         2.75 o                         
   7  13   4        113.33         99.11         3.85 o                         
   8  13   4         77.88         86.64         6.22 o                         
   0  14   4        522.82        540.16        14.06 o                         
   1  14   4        850.42        898.93        12.57 o                         
   2  14   4        295.46        319.85         6.83 o                         
   3  14   4          1.76          2.19         2.02 o                         
   4  14   4         47.78         43.05         3.07 o                         
   5  14   4         39.38         34.29         3.21 o                         
   6  14   4          2.27          4.94         3.86 o                         
   1  15   4        351.20        345.09        24.00 o                         
   2  15   4         25.46         24.29         6.77 o                         
   1   1   5       3695.86       3660.29        13.80 o                         
   2   1   5          0.04          1.14         0.14 o                         
   3   1   5        127.80        100.14         0.81 o                         
   4   1   5       1103.48       1101.42         5.10 o                         
   5   1   5        447.44        444.53         2.69 o                         
   6   1   5         88.44         97.37         1.08 o                         
   7   1   5       2238.22       2435.39        11.63 o                         
   8   1   5        678.38        683.65         4.59 o                         
   9   1   5        399.61        401.99         3.45 o                         
  10   1   5         83.07         88.97         1.88 o                         
  11   1   5        198.29        199.03         4.10 o                         
  12   1   5         70.83         68.92         2.83 o                         
  13   1   5         79.77         84.60         2.87 o                         
  14   1   5        619.82        641.55         9.05 o                         
  15   1   5         21.71         18.52         2.02 o                         
  16   1   5         65.13         57.78         3.99 o                         
   0   2   5       2994.65       2742.33        14.25 o                         
   1   2   5       9404.27       8799.51        31.48 o                         
   2   2   5       1696.25       1650.11         6.57 o                         
   3   2   5       1238.63       1224.17         5.70 o                         
   4   2   5         75.69         78.30         0.92 o                         
   5   2   5       1814.38       1872.68         8.95 o                         
   6   2   5          2.75          2.76         0.32 o                         
   7   2   5         54.73         54.87         0.88 o                         
   8   2   5         12.17          7.89         0.52 o                         
   9   2   5        456.90        471.46         3.90 o                         
  10   2   5        452.13        438.91         4.17 o                         
  11   2   5       1181.76       1185.08        11.13 o                         
  12   2   5         94.87         93.31         3.71 o                         
  13   2   5         29.44         29.54         2.04 o                         
  14   2   5        189.30        194.20         4.42 o                         
  15   2   5        174.70        158.04         4.47 o                         
  16   2   5         23.99         29.63         8.87 o                         
   1   3   5        757.43        775.09         3.35 o                         
   2   3   5       1018.78       1033.07         4.44 o                         
   3   3   5       4348.74       4422.48        17.00 o                         
   4   3   5          0.04          1.03         0.23 o                         
   5   3   5       2281.30       2470.37        10.85 o                         
   6   3   5         74.14         74.15         0.89 o                         
   7   3   5         10.37         10.77         0.49 o                         
   8   3   5        146.01        169.57         1.80 o                         
   9   3   5        857.63        847.92         5.70 o                         
  10   3   5       1024.47       1007.57         7.86 o                         
  11   3   5        316.19        334.33         4.53 o                         
  12   3   5         18.71         12.79         1.37 o                         
  13   3   5         12.76          9.63         1.39 o                         
  14   3   5         41.86         40.25         2.49 o                         
  15   3   5         21.60         23.18         2.44 o                         
   0   4   5        113.33        100.11         1.13 o                         
   1   4   5         25.14         35.41         0.47 o                         
   2   4   5        791.33        818.47         3.81 o                         
   3   4   5        308.89        364.87         2.61 o                         
   4   4   5         28.13         17.80         0.51 o                         
   5   4   5          0.01          1.91         0.27 o                         
   6   4   5       1896.32       1857.81         9.51 o                         
   7   4   5        349.12        318.60         2.64 o                         
   8   4   5         31.97         21.32         0.79 o                         
   9   4   5       1167.85       1210.64         7.86 o                         
  10   4   5        159.32        137.58         2.49 o                         
  11   4   5        799.67        793.19         8.15 o                         
  12   4   5        113.73        107.14         2.81 o                         
  13   4   5         97.31         80.63         2.98 o                         
  14   4   5          2.97          0.95         1.78 o                         
  15   4   5         27.66         28.79         2.88 o                         
   1   5   5       2171.32       2222.74         9.84 o                         
   2   5   5        102.82        102.05         1.44 o                         
   3   5   5          8.08          6.26         0.33 o                         
   4   5   5          9.97         13.17         0.46 o                         
   5   5   5          9.03         14.54         0.53 o                         
   6   5   5         14.89         17.16         0.62 o                         
   7   5   5         39.65         33.65         0.91 o                         
   8   5   5         20.60         18.95         0.83 o                         
   9   5   5         51.33         55.17         1.73 o                         
  10   5   5         65.15         50.19         1.76 o                         
  11   5   5          0.20          0.26         1.07 o                         
  12   5   5         10.75          9.80         1.38 o                         
  13   5   5         34.36         39.55         2.57 o                         
  14   5   5         24.10         27.46         2.46 o                         
  15   5   5        245.65        248.22         8.60 o                         
   0   6   5       1503.30       1696.78        10.63 o                         
   1   6   5       2262.92       2374.61        10.29 o                         
   2   6   5       1480.55       1579.62         7.30 o                         
   3   6   5        728.70        746.08         4.08 o                         
   4   6   5         64.81         74.32         1.03 o                         
   5   6   5          0.49          0.14         0.40 o                         
   6   6   5         30.35         49.67         1.05 o                         
   7   6   5       1222.33       1180.04         7.72 o                         
   8   6   5         58.80         42.08         1.38 o                         
   9   6   5        397.80        395.44         5.70 o                         
  10   6   5          4.73          4.95         1.17 o                         
  11   6   5        331.48        329.91         5.52 o                         
  12   6   5         26.93         24.66         1.92 o                         
  13   6   5         58.20         54.90         2.82 o                         
  14   6   5         79.21         84.54         4.55 o                         
  15   6   5        134.90        147.35        15.42 o                         
   1   7   5         80.75         57.70         1.19 o                         
   2   7   5         11.39         19.16         0.67 o                         
   3   7   5        264.05        277.41         2.49 o                         
   4   7   5        375.38        380.61         2.79 o                         
   5   7   5          0.05          1.37         0.51 o                         
   6   7   5        597.33        609.93         4.62 o                         
   7   7   5          4.52          5.20         0.77 o                         
   8   7   5        492.47        518.51         6.70 o                         
   9   7   5          8.01          9.23         1.43 o                         
  10   7   5          4.36          4.94         1.43 o                         
  11   7   5         76.57         78.39         3.80 o                         
  12   7   5          1.61          1.68         1.62 o                         
  13   7   5         41.17         38.30         2.83 o                         
  14   7   5        221.14        223.70         8.01 o                         
   0   8   5          0.40         -0.11         0.64 o                         
   1   8   5        476.46        497.91         3.47 o                         
   2   8   5         34.70         24.58         0.77 o                         
   3   8   5          1.08          2.00         0.55 o                         
   4   8   5         72.57         84.68         1.48 o                         
   5   8   5        171.01        170.98         2.32 o                         
   6   8   5       1030.68       1039.61         7.89 o                         
   7   8   5          7.90          9.29         1.31 o                         
   8   8   5        679.75        657.03         9.70 o                         
   9   8   5        166.49        152.37         3.87 o                         
  10   8   5          4.12          1.81         1.41 o                         
  11   8   5          0.64         -0.03         1.73 o                         
  12   8   5          5.95          4.06         1.91 o                         
  13   8   5          2.05          2.47         2.01 o                         
   1   9   5         85.69         90.21         1.47 o                         
   2   9   5         94.90         81.21         1.73 o                         
   3   9   5       1201.67       1219.20         8.04 o                         
   4   9   5         42.10         40.40         1.60 o                         
   5   9   5        149.84        164.23         3.32 o                         
   6   9   5        235.39        235.79         4.27 o                         
   7   9   5         55.05         59.51         2.94 o                         
   8   9   5         95.29         97.97         3.37 o                         
   9   9   5         28.34         29.26         2.21 o                         
  10   9   5         14.59         20.69         2.12 o                         
  11   9   5        107.66        144.76         5.00 o                         
  12   9   5         26.16         27.16         2.77 o                         
  13   9   5          2.82         15.95         8.67 o                         
   0  10   5        206.96        184.07         4.44 o                         
   1  10   5         61.18         67.91         2.03 o                         
   2  10   5        260.11        253.40         4.04 o                         
   3  10   5       2382.71       2382.80        20.16 o                         
   4  10   5        279.06        270.13         6.64 o                         
   5  10   5         11.56         10.96         1.61 o                         
   6  10   5        217.41        203.27         4.41 o                         
   7  10   5         87.79         74.26         3.79 o                         
   8  10   5        179.58        184.96         5.14 o                         
   9  10   5         19.16         15.61         2.21 o                         
  10  10   5          5.70          3.84         1.91 o                         
  11  10   5         79.50         84.53         4.84 o                         
  12  10   5         16.36         12.44         7.68 o                         
   1  11   5        283.91        264.91         4.40 o                         
   2  11   5        856.59        848.50         9.67 o                         
   3  11   5         31.00         31.91         2.03 o                         
   4  11   5          5.07          6.09         1.50 o                         
   5  11   5         13.82         11.61         1.61 o                         
   6  11   5         15.75         11.12         1.79 o                         
   7  11   5          9.76          8.31         1.71 o                         
   8  11   5         15.04         19.07         2.36 o                         
   9  11   5          6.66          4.54         2.22 o                         
  10  11   5         69.11         59.00         3.42 o                         
  11  11   5         12.75          1.79         7.94 o                         
   0  12   5        520.83        539.26        10.70 o                         
   1  12   5          7.13          6.43         1.47 o                         
   2  12   5         51.19         54.29         2.40 o                         
   3  12   5         45.87         41.91         2.40 o                         
   4  12   5          3.82          1.84         1.62 o                         
   5  12   5        261.30        256.71         5.84 o                         
   6  12   5          8.28          7.56         1.86 o                         
   7  12   5          4.19          2.75         1.93 o                         
   8  12   5          9.67         10.13         2.17 o                         
   9  12   5         49.27         70.43         3.82 o                         
   1  13   5        258.24        265.63         5.78 o                         
   2  13   5        242.70        232.41         5.56 o                         
   3  13   5        144.14        140.16         4.19 o                         
   4  13   5         19.73         19.37         2.16 o                         
   5  13   5         29.99         20.91         2.32 o                         
   6  13   5         10.23          7.53         2.16 o                         
   7  13   5         70.72         65.81         4.57 o                         
   8  13   5         91.86        119.69        21.15 o                         
   0  14   5         20.83         20.74         3.24 o                         
   1  14   5          2.65          7.19         2.10 o                         
   2  14   5          1.15          0.89         2.00 o                         
   3  14   5        138.99        133.61         4.16 o                         
   4  14   5         79.67         67.14         3.58 o                         
   5  14   5          0.71         -0.09         3.86 o                         
   6  14   5          0.01          4.17         5.20 o                         
   1  15   5         19.14         14.11         6.51 o                         
   2  15   5         32.97         21.95         5.48 o                         
   0   0   6       2583.90       2582.49        21.79 o                         
   1   0   6       3679.69       3476.28        20.55 o                         
   2   0   6       9578.69       9168.23        50.36 o                         
   3   0   6       2546.23       2459.10        15.01 o                         
   4   0   6        104.63        123.86         1.56 o                         
   5   0   6        394.13        438.43         3.93 o                         
   6   0   6       1459.95       1623.43        11.61 o                         
   7   0   6         46.67         44.98         1.06 o                         
   8   0   6        458.03        470.72         4.81 o                         
   9   0   6        705.29        703.67         7.21 o                         
  10   0   6        762.91        711.24         8.78 o                         
  11   0   6          0.05          1.65         1.44 o                         
  12   0   6         33.78         26.15         3.30 o                         
  13   0   6       1726.91       1803.74        25.07 o                         
  14   0   6        102.37        100.22         5.41 o                         
  15   0   6         67.20         56.22         4.68 o                         
  16   0   6        210.81        210.69        10.60 o                         
   1   1   6       3861.07       3631.24        13.97 o                         
   2   1   6         56.97         40.06         0.74 o                         
   3   1   6        287.24        293.65         1.71 o                         
   4   1   6          4.91          9.46         0.42 o                         
   5   1   6        408.33        419.22         2.48 o                         
   6   1   6         16.73         16.29         0.49 o                         
   7   1   6        269.27        271.65         2.03 o                         
   8   1   6        485.57        521.88         3.71 o                         
   9   1   6         16.67         19.03         0.88 o                         
  10   1   6        326.82        362.76         3.94 o                         
  11   1   6         14.58         10.62         1.25 o                         
  12   1   6       2317.99       2387.58        20.58 o                         
  13   1   6          2.09          2.43         1.36 o                         
  14   1   6         11.51          9.93         1.76 o                         
  15   1   6        263.04        280.39         6.09 o                         
  16   1   6         29.81         31.51         5.49 o                         
   0   2   6       5483.32       5361.15        27.33 o                         
   1   2   6        412.27        356.67         1.75 o                         
   2   2   6       1551.09       1513.72         6.07 o                         
   3   2   6        334.75        352.24         1.99 o                         
   4   2   6        673.93        734.01         3.80 o                         
   5   2   6        656.49        766.15         3.87 o                         
   6   2   6        326.99        374.64         2.49 o                         
   7   2   6          3.74          2.87         0.40 o                         
   8   2   6         15.36         15.49         0.68 o                         
   9   2   6        250.09        255.14         2.69 o                         
  10   2   6        417.97        412.47         4.16 o                         
  11   2   6        261.49        271.46         4.02 o                         
  12   2   6          0.01          1.19         1.18 o                         
  13   2   6          0.98          1.80         1.42 o                         
  14   2   6         54.69         51.18         2.48 o                         
  15   2   6        211.55        213.20         4.88 o                         
  16   2   6          9.60          4.37         6.39 o                         
   1   3   6         52.94         61.81         0.60 o                         
   2   3   6       1335.21       1389.35         5.86 o                         
   3   3   6         52.04         57.69         0.81 o                         
   4   3   6          7.19          9.68         0.38 o                         
   5   3   6         48.80         34.23         0.60 o                         
   6   3   6        563.80        632.86         3.75 o                         
   7   3   6        449.95        472.65         3.40 o                         
   8   3   6          9.19          9.68         0.61 o                         
   9   3   6        174.72        161.63         2.20 o                         
  10   3   6         31.05         24.48         1.11 o                         
  11   3   6         46.20         47.28         1.76 o                         
  12   3   6         43.73         38.94         1.90 o                         
  13   3   6        523.09        529.52         8.19 o                         
  14   3   6         97.81         80.95         3.52 o                         
  15   3   6         17.40         11.47         2.24 o                         
   0   4   6        396.98        424.16         3.08 o                         
   1   4   6       2430.66       2463.33         9.55 o                         
   2   4   6        312.12        326.76         1.96 o                         
   3   4   6        583.83        597.83         3.18 o                         
   4   4   6        750.40        776.35         3.85 o                         
   5   4   6         80.81         74.64         0.85 o                         
   6   4   6       1164.30       1157.96         6.39 o                         
   7   4   6         66.29         68.27         1.32 o                         
   8   4   6        454.83        462.89         3.63 o                         
   9   4   6        782.94        792.79         5.97 o                         
  10   4   6        184.05        190.55         2.95 o                         
  11   4   6         46.65         45.99         1.69 o                         
  12   4   6        298.30        296.47         5.44 o                         
  13   4   6         48.42         44.36         2.41 o                         
  14   4   6         43.95         38.23         2.40 o                         
  15   4   6          5.75          7.38         2.04 o                         
   1   5   6       1118.90       1184.14         5.06 o                         
   2   5   6       1142.83       1250.46         5.52 o                         
   3   5   6        417.70        377.34         2.41 o                         
   4   5   6        223.13        238.43         1.80 o                         
   5   5   6        117.59        120.94         1.39 o                         
   6   5   6        469.38        474.64         3.38 o                         
   7   5   6          0.10          0.66         0.52 o                         
   8   5   6        483.26        508.99         4.49 o                         
   9   5   6          3.32          2.02         0.91 o                         
  10   5   6        349.39        365.56         4.84 o                         
  11   5   6        304.81        273.69         4.46 o                         
  12   5   6        170.63        183.73         4.60 o                         
  13   5   6          6.66         10.03         1.61 o                         
  14   5   6          4.73          6.81         1.83 o                         
  15   5   6          5.51          1.86         2.51 o                         
   0   6   6        138.98        136.62         1.65 o                         
   1   6   6         11.53          7.13         0.36 o                         
   2   6   6        207.23        258.39         1.96 o                         
   3   6   6        578.96        550.43         3.37 o                         
   4   6   6         67.27         86.43         1.10 o                         
   5   6   6        332.31        355.35         2.77 o                         
   6   6   6        642.04        652.68         4.54 o                         
   7   6   6        228.90        265.86         2.95 o                         
   8   6   6        434.26        391.20         5.23 o                         
   9   6   6        959.19        902.64         9.55 o                         
  10   6   6         30.08         31.00         1.88 o                         
  11   6   6        231.72        224.01         4.24 o                         
  12   6   6         20.93         14.46         1.58 o                         
  13   6   6         77.64         72.37         3.02 o                         
  14   6   6          6.32          7.09         2.18 o                         
   1   7   6          2.65          5.13         0.42 o                         
   2   7   6        154.34        167.78         1.65 o                         
   3   7   6        118.66        107.07         1.63 o                         
   4   7   6         19.20         15.79         0.64 o                         
   5   7   6         14.13         16.93         0.74 o                         
   6   7   6        144.49        141.41         2.06 o                         
   7   7   6         73.12         76.27         1.70 o                         
   8   7   6         12.70          5.08         1.04 o                         
   9   7   6        120.27        116.02         3.45 o                         
  10   7   6         12.38          6.17         1.53 o                         
  11   7   6          1.06          0.00         1.42 o                         
  12   7   6        185.64        196.16         5.69 o                         
  13   7   6        248.87        275.56         6.25 o                         
  14   7   6        119.12        132.16         8.70 o                         
   0   8   6       2831.18       2975.42        20.74 o                         
   1   8   6        310.38        317.81         2.64 o                         
   2   8   6         31.77         41.94         1.03 o                         
   3   8   6        219.71        223.62         2.76 o                         
   4   8   6         51.30         40.57         1.18 o                         
   5   8   6        712.04        714.78         5.49 o                         
   6   8   6        137.38        130.71         2.25 o                         
   7   8   6        462.57        475.67         7.32 o                         
   8   8   6         16.91         20.43         2.00 o                         
   9   8   6        221.00        220.44         5.69 o                         
  10   8   6          4.61          3.67         1.51 o                         
  11   8   6          0.17          0.60         1.63 o                         
  12   8   6          0.05          0.58         1.67 o                         
  13   8   6         80.95         81.13         3.62 o                         
   1   9   6         27.76         29.38         0.92 o                         
   2   9   6        304.54        302.07         3.10 o                         
   3   9   6        460.35        423.50         4.55 o                         
   4   9   6        221.62        248.83         3.77 o                         
   5   9   6         20.83         23.66         1.55 o                         
   6   9   6         97.51         87.81         2.94 o                         
   7   9   6        121.81        115.92         3.56 o                         
   8   9   6         46.18         46.65         2.62 o                         
   9   9   6         21.49         16.28         2.10 o                         
  10   9   6         12.60         15.35         2.05 o                         
  11   9   6         41.52         45.77         3.19 o                         
  12   9   6         24.30         28.57         2.80 o                         
   0  10   6        109.48         94.08         3.18 o                         
   1  10   6          9.11          7.62         1.04 o                         
   2  10   6        186.13        189.28         3.27 o                         
   3  10   6         12.20          8.52         1.33 o                         
   4  10   6         17.52         21.08         1.76 o                         
   5  10   6        189.91        176.96         4.45 o                         
   6  10   6          2.32          4.05         1.46 o                         
   7  10   6         18.40         11.78         1.82 o                         
   8  10   6        192.11        186.07         5.50 o                         
   9  10   6        184.15        186.90         5.93 o                         
  10  10   6          0.64         -0.22         1.87 o                         
  11  10   6         11.02          9.16         2.20 o                         
  12  10   6        257.31        317.21        23.57 o                         
   1  11   6          0.74          0.60         1.17 o                         
   2  11   6          0.55          2.23         1.24 o                         
   3  11   6        111.12        109.86         4.64 o                         
   4  11   6         10.58         10.01         1.63 o                         
   5  11   6         18.41         15.49         1.83 o                         
   6  11   6          0.06         -1.34         1.61 o                         
   7  11   6         29.55         33.13         2.79 o                         
   8  11   6         16.45         22.68         2.63 o                         
   9  11   6          0.08          0.93         2.06 o                         
  10  11   6        222.61        224.16         8.85 o                         
   0  12   6       1156.44       1215.79        17.38 o                         
   1  12   6          8.34         11.17         1.59 o                         
   2  12   6          0.72          1.20         1.44 o                         
   3  12   6          0.53          0.49         1.51 o                         
   4  12   6        106.05         87.56         3.37 o                         
   5  12   6        226.06        204.67         5.67 o                         
   6  12   6          5.65          4.53         1.93 o                         
   7  12   6        244.88        248.66         6.17 o                         
   8  12   6          1.21          0.27         2.13 o                         
   9  12   6         92.16         90.11         5.18 o                         
   1  13   6          0.01         -0.33         1.70 o                         
   2  13   6        158.76        159.30         4.51 o                         
   3  13   6        120.54        112.52         3.81 o                         
   4  13   6        182.58        169.92         4.92 o                         
   5  13   6         84.22         90.29         4.18 o                         
   6  13   6        144.32        169.19         5.76 o                         
   7  13   6          9.30         10.11         2.48 o                         
   8  13   6         12.51         21.71         8.87 o                         
   0  14   6        636.56        653.32        14.54 o                         
   1  14   6          0.06          0.82         2.13 o                         
   2  14   6          3.17          2.40         2.00 o                         
   3  14   6          0.59          0.90         2.08 o                         
   4  14   6         44.08         45.53         3.44 o                         
   5  14   6          7.33          6.71         6.02 o                         
   1  15   6        161.15        168.80        19.33 o                         
   1   1   7       2203.09       2206.12         8.62 o                         
   2   1   7        772.62        741.38         3.39 o                         
   3   1   7       2165.77       2136.42         9.05 o                         
   4   1   7        106.26         92.79         0.85 o                         
   5   1   7          2.15          6.57         0.43 o                         
   6   1   7          0.32          0.93         0.27 o                         
   7   1   7       1339.39       1457.87         7.58 o                         
   8   1   7          0.00          2.35         0.49 o                         
   9   1   7        448.24        445.59         4.11 o                         
  10   1   7        171.06        169.02         2.60 o                         
  11   1   7        322.53        324.48         4.72 o                         
  12   1   7        167.54        167.90         3.97 o                         
  13   1   7        359.65        352.88         5.87 o                         
  14   1   7        347.45        373.57         6.21 o                         
  15   1   7         53.07         56.70         2.79 o                         
  16   1   7         19.76         10.80         5.41 o                         
   0   2   7        891.50        870.74         5.26 o                         
   1   2   7       1131.40       1096.30         4.57 o                         
   2   2   7        457.43        470.77         2.27 o                         
   3   2   7        416.10        391.05         2.10 o                         
   4   2   7       2629.96       2738.22        12.07 o                         
   5   2   7        647.34        662.68         3.79 o                         
   6   2   7       1688.09       1739.32         8.18 o                         
   7   2   7        226.15        243.52         2.58 o                         
   8   2   7        986.60       1036.14         6.57 o                         
   9   2   7        197.68        209.26         2.75 o                         
  10   2   7        238.47        258.71         3.24 o                         
  11   2   7        164.90        158.22         3.43 o                         
  12   2   7        296.21        285.07         4.80 o                         
  13   2   7        237.76        262.73         4.97 o                         
  14   2   7        124.94        107.71         3.37 o                         
  15   2   7         16.47         21.53         2.11 o                         
   1   3   7       2454.65       2397.49         9.14 o                         
   2   3   7       3106.80       3246.15        12.99 o                         
   3   3   7        459.33        467.13         2.36 o                         
   4   3   7        149.54        199.87         1.47 o                         
   5   3   7       2173.68       2331.56        10.87 o                         
   6   3   7         47.73         42.02         0.76 o                         
   7   3   7        201.00        222.04         2.21 o                         
   8   3   7          0.01          0.20         0.51 o                         
   9   3   7          3.36          3.60         0.64 o                         
  10   3   7         38.33         58.46         1.94 o                         
  11   3   7        178.71        158.18         3.92 o                         
  12   3   7        122.47        110.57         3.58 o                         
  13   3   7          3.03          3.71         1.41 o                         
  14   3   7        103.87        118.35         4.79 o                         
  15   3   7         82.98         87.24         3.53 o                         
   0   4   7       4204.48       4506.71        22.79 o                         
   1   4   7        235.29        217.57         1.38 o                         
   2   4   7       1150.12       1157.79         5.15 o                         
   3   4   7        209.84        209.90         1.48 o                         
   4   4   7        188.82        200.52         1.44 o                         
   5   4   7         24.04         29.46         0.60 o                         
   6   4   7          0.94          2.22         0.42 o                         
   7   4   7       1001.01        936.28         5.85 o                         
   8   4   7        980.70        945.55         6.01 o                         
   9   4   7        447.46        482.87         4.13 o                         
  10   4   7        352.26        336.56         5.60 o                         
  11   4   7        188.99        181.71         3.21 o                         
  12   4   7         80.17         74.52         2.48 o                         
  13   4   7         40.43         38.90         2.17 o                         
  14   4   7          6.97          2.46         1.61 o                         
  15   4   7        202.32        208.54         6.00 o                         
   1   5   7         30.99         17.13         0.48 o                         
   2   5   7       1774.89       1835.23         7.67 o                         
   3   5   7        774.17        709.45         3.74 o                         
   4   5   7        464.46        535.45         3.12 o                         
   5   5   7         31.36         32.65         0.89 o                         
   6   5   7          0.88          1.15         0.51 o                         
   7   5   7       1373.15       1315.37         7.91 o                         
   8   5   7        280.74        263.69         2.80 o                         
   9   5   7         64.24         60.67         2.07 o                         
  10   5   7        658.52        642.94         7.40 o                         
  11   5   7         51.05         51.19         2.29 o                         
  12   5   7          7.87          5.37         1.28 o                         
  13   5   7          5.10          6.20         1.59 o                         
  14   5   7         54.38         53.38         2.76 o                         
  15   5   7         34.10         24.96         6.34 o                         
   0   6   7        108.35        122.72         1.63 o                         
   1   6   7        219.71        210.27         1.54 o                         
   2   6   7         28.02         43.02         0.77 o                         
   3   6   7        281.07        300.50         2.23 o                         
   4   6   7         33.26         27.68         0.77 o                         
   5   6   7        939.50        897.64         5.26 o                         
   6   6   7          4.92          4.17         0.57 o                         
   7   6   7        323.16        320.48         3.18 o                         
   8   6   7       2885.13       2911.11        19.99 o                         
   9   6   7         22.30         18.29         1.60 o                         
  10   6   7         36.61         21.10         1.71 o                         
  11   6   7         84.73         84.58         2.83 o                         
  12   6   7        111.02        103.89         3.05 o                         
  13   6   7         65.26         69.54         2.95 o                         
  14   6   7         23.19         18.42         2.33 o                         
   1   7   7        316.35        343.89         2.41 o                         
   2   7   7         71.42         65.53         1.19 o                         
   3   7   7        151.80        147.20         1.91 o                         
   4   7   7       2235.38       2254.07        11.98 o                         
   5   7   7        747.10        705.21         4.82 o                         
   6   7   7         86.70         88.91         1.67 o                         
   7   7   7        151.11        125.23         2.15 o                         
   8   7   7        344.81        327.60         5.22 o                         
   9   7   7         13.64         18.12         1.60 o                         
  10   7   7         56.10         49.26         2.37 o                         
  11   7   7         19.73         23.45         2.19 o                         
  12   7   7         12.32         12.23         1.78 o                         
  13   7   7          6.27          6.82         2.03 o                         
  14   7   7         83.32         84.86        12.18 o                         
   0   8   7       1586.90       1631.13        12.41 o                         
   1   8   7          5.99          6.05         0.55 o                         
   2   8   7       1361.39       1388.38         7.89 o                         
   3   8   7         10.67          8.94         0.71 o                         
   4   8   7         86.61         76.72         1.51 o                         
   5   8   7        918.16        938.05         7.78 o                         
   6   8   7        349.95        348.63         4.46 o                         
   7   8   7        827.10        772.65         9.95 o                         
   8   8   7        149.26        155.33         4.46 o                         
   9   8   7        412.15        429.53         6.72 o                         
  10   8   7         41.99         38.83         2.28 o                         
  11   8   7        199.46        207.07         4.83 o                         
  12   8   7         39.72         48.40         2.90 o                         
  13   8   7         44.33         45.62         3.01 o                         
   1   9   7          1.13          1.07         0.63 o                         
   2   9   7        131.84        131.92         2.00 o                         
   3   9   7        892.13        862.74         7.76 o                         
   4   9   7        376.43        407.59         5.47 o                         
   5   9   7         60.39         49.02         2.64 o                         
   6   9   7         65.34         57.95         2.46 o                         
   7   9   7        145.57        131.35         4.00 o                         
   8   9   7          0.88          2.10         1.55 o                         
   9   9   7         53.79         49.39         2.73 o                         
  10   9   7         44.63         55.25         2.96 o                         
  11   9   7         48.29         50.98         3.00 o                         
  12   9   7          2.36          1.13         2.20 o                         
   0  10   7        165.38        174.03         4.99 o                         
   1  10   7         62.97         65.35         2.08 o                         
   2  10   7        116.16        109.35         3.11 o                         
   3  10   7         44.69         39.37         1.76 o                         
   4  10   7          3.71          4.21         1.31 o                         
   5  10   7          5.63          6.05         1.49 o                         
   6  10   7         15.13         19.81         2.06 o                         
   7  10   7         91.36         79.26         3.50 o                         
   8  10   7          9.11         10.38         2.04 o                         
   9  10   7        591.54        584.87        10.12 o                         
  10  10   7        138.17        157.01         7.42 o                         
  11  10   7         50.69         59.32         4.37 o                         
   1  11   7        335.44        335.98         5.19 o                         
   2  11   7        190.81        198.82         3.87 o                         
   3  11   7        133.71        115.77         3.48 o                         
   4  11   7         80.39         82.86         3.11 o                         
   5  11   7        107.42        102.61         3.89 o                         
   6  11   7        197.63        229.05         5.52 o                         
   7  11   7         31.98         31.45         2.66 o                         
   8  11   7        299.55        348.84         9.24 o                         
   9  11   7         56.67         54.53         3.54 o                         
  10  11   7         60.33         61.95         4.25 o                         
   0  12   7         30.90         25.58         2.84 o                         
   1  12   7         41.96         44.59         2.30 o                         
   2  12   7        725.76        749.42         8.96 o                         
   3  12   7        231.03        221.76         4.85 o                         
   4  12   7        281.57        298.04         6.32 o                         
   5  12   7          2.25          3.76         1.82 o                         
   6  12   7         11.83         13.88         2.12 o                         
   7  12   7         16.00         14.37         2.18 o                         
   8  12   7         12.53         16.52         2.52 o                         
   9  12   7         11.36          7.97         5.59 o                         
   1  13   7          0.48          0.46         1.73 o                         
   2  13   7         10.10          6.46         1.86 o                         
   3  13   7          0.38          0.32         1.68 o                         
   4  13   7         14.72          6.26         1.97 o                         
   5  13   7        294.69        301.45         6.93 o                         
   6  13   7         10.02         10.54         2.29 o                         
   7  13   7         85.55         87.03         5.39 o                         
   0  14   7        146.49        150.18         9.09 o                         
   1  14   7         18.50          5.99         2.29 o                         
   2  14   7        114.83        114.08         4.46 o                         
   3  14   7         10.84         10.45         2.46 o                         
   4  14   7        107.33        102.16         5.19 o                         
   5  14   7        112.02         85.53        15.56 o                         
   0   0   8        211.15        265.73         3.52 o                         
   1   0   8       2212.88       2206.12        13.15 o                         
   2   0   8         54.18         65.23         0.96 o                         
   3   0   8       4663.54       4544.05        26.13 o                         
   4   0   8        655.85        756.17         5.17 o                         
   5   0   8        203.92        245.55         2.44 o                         
   6   0   8       2961.45       3188.11        20.56 o                         
   7   0   8       1159.17       1192.63         9.24 o                         
   8   0   8        648.56        744.58         6.89 o                         
   9   0   8          3.76          2.23         0.88 o                         
  10   0   8        662.56        685.55         8.56 o                         
  11   0   8        339.38        340.32         6.80 o                         
  12   0   8        840.26        853.38        12.66 o                         
  13   0   8         64.89         59.10         4.26 o                         
  14   0   8        147.36        168.30         7.21 o                         
  15   0   8        661.57        668.90        13.50 o                         
   1   1   8        292.53        335.24         2.15 o                         
   2   1   8         33.60         38.04         0.58 o                         
   3   1   8        193.71        206.98         1.36 o                         
   4   1   8       1114.01       1139.11         5.21 o                         
   5   1   8       1505.84       1617.72         7.51 o                         
   6   1   8        321.02        340.22         2.32 o                         
   7   1   8        323.33        366.27         2.85 o                         
   8   1   8         63.45         68.95         1.25 o                         
   9   1   8        354.56        346.75         3.42 o                         
  10   1   8        110.49        130.18         2.34 o                         
  11   1   8         16.47         18.15         1.37 o                         
  12   1   8        169.99        163.78         3.23 o                         
  13   1   8         59.95         55.78         2.43 o                         
  14   1   8         12.62         11.34         1.69 o                         
  15   1   8         90.00        104.02         3.59 o                         
   0   2   8       6816.11       7104.43        37.09 o                         
   1   2   8        560.81        559.59         2.64 o                         
   2   2   8        110.22        120.02         1.05 o                         
   3   2   8        370.66        378.91         2.03 o                         
   4   2   8       2122.28       2107.08         9.63 o                         
   5   2   8        248.62        243.01         1.85 o                         
   6   2   8        413.11        384.81         2.87 o                         
   7   2   8         51.88         51.78         0.98 o                         
   8   2   8          0.70          2.02         0.52 o                         
   9   2   8          1.33          0.40         0.60 o                         
  10   2   8         92.23         80.02         1.84 o                         
  11   2   8          5.78          1.39         1.07 o                         
  12   2   8         83.00         88.80         2.71 o                         
  13   2   8         29.03         23.38         1.77 o                         
  14   2   8         26.87         27.55         2.00 o                         
  15   2   8        191.98        201.65         4.70 o                         
   1   3   8       1138.82       1154.10         4.82 o                         
   2   3   8       1356.39       1269.25         5.37 o                         
   3   3   8        804.45        800.07         3.59 o                         
   4   3   8          4.83          8.57         0.35 o                         
   5   3   8       2535.83       2521.12        11.43 o                         
   6   3   8        159.65        157.05         1.62 o                         
   7   3   8         76.91         79.61         1.24 o                         
   8   3   8        268.91        226.82         2.40 o                         
   9   3   8        365.18        397.89         3.81 o                         
  10   3   8       1202.89       1149.12        10.11 o                         
  11   3   8        560.80        545.90         7.39 o                         
  12   3   8         10.39          4.38         1.28 o                         
  13   3   8         29.09         22.04         1.97 o                         
  14   3   8        274.25        275.97         5.56 o                         
  15   3   8          2.47          0.87         1.90 o                         
   0   4   8       2349.19       2471.02        13.42 o                         
   1   4   8        988.64       1037.90         4.52 o                         
   2   4   8       2596.58       2629.53        10.69 o                         
   3   4   8       1903.19       1971.62         8.41 o                         
   4   4   8       2052.49       2185.90         8.93 o                         
   5   4   8          1.05          0.26         0.36 o                         
   6   4   8       1159.72       1129.64         6.04 o                         
   7   4   8          6.10          5.01         0.59 o                         
   8   4   8        299.22        301.03         3.06 o                         
   9   4   8        516.10        529.34         4.84 o                         
  10   4   8        910.98        935.58         8.43 o                         
  11   4   8        217.85        207.04         3.71 o                         
  12   4   8         44.54         39.25         1.98 o                         
  13   4   8        100.93        101.53         3.16 o                         
  14   4   8          3.29          3.12         1.58 o                         
  15   4   8         52.74         49.41         3.62 o                         
   1   5   8         78.01         80.27         0.92 o                         
   2   5   8        148.61        164.90         1.28 o                         
   3   5   8       1368.38       1497.51         7.01 o                         
   4   5   8         64.43         78.06         1.14 o                         
   5   5   8          5.15          7.02         0.49 o                         
   6   5   8        847.91        808.93         5.27 o                         
   7   5   8          7.49          9.20         0.80 o                         
   8   5   8        445.64        390.12         3.99 o                         
   9   5   8        516.17        465.51         5.85 o                         
  10   5   8        120.37        121.90         2.87 o                         
  11   5   8          0.03          0.82         1.19 o                         
  12   5   8         70.13         59.45         2.36 o                         
  13   5   8         43.36         43.49         2.31 o                         
  14   5   8         53.71         50.59         2.80 o                         
   0   6   8        230.46        274.88         2.67 o                         
   1   6   8          0.50          0.57         0.31 o                         
   2   6   8       3068.43       3225.57        13.70 o                         
   3   6   8         30.47         40.53         0.81 o                         
   4   6   8       3245.10       3220.81        14.67 o                         
   5   6   8        570.85        550.19         3.72 o                         
   6   6   8        887.07        877.61         5.43 o                         
   7   6   8        914.42       1016.65         7.51 o                         
   8   6   8        119.20         99.30         2.62 o                         
   9   6   8        124.68         90.34         3.25 o                         
  10   6   8         14.62          8.08         1.43 o                         
  11   6   8         28.91         35.16         2.27 o                         
  12   6   8          7.06          6.16         1.50 o                         
  13   6   8          0.71         -0.01         1.61 o                         
  14   6   8          3.98         -0.11         2.41 o                         
   1   7   8         32.27         31.23         0.75 o                         
   2   7   8        167.64        165.51         1.69 o                         
   3   7   8          4.91          5.16         0.53 o                         
   4   7   8         19.13         14.75         0.70 o                         
   5   7   8       1252.11       1229.81         7.31 o                         
   6   7   8        955.74        931.31         6.94 o                         
   7   7   8        462.94        467.48         5.11 o                         
   8   7   8          4.04          7.78         1.18 o                         
   9   7   8        644.01        617.94         8.66 o                         
  10   7   8        167.24        181.18         6.08 o                         
  11   7   8         52.33         50.01         2.47 o                         
  12   7   8        139.88        130.53         4.13 o                         
  13   7   8         36.65         32.46         2.66 o                         
   0   8   8        176.86        176.36         2.76 o                         
   1   8   8          7.24         14.51         0.69 o                         
   2   8   8        483.23        539.47         3.93 o                         
   3   8   8        468.48        452.70         4.03 o                         
   4   8   8        530.18        496.39         4.77 o                         
   5   8   8         42.29         41.95         1.73 o                         
   6   8   8          0.63          2.57         1.03 o                         
   7   8   8        257.72        244.58         4.67 o                         
   8   8   8          9.68         18.88         1.60 o                         
   9   8   8        120.02        114.88         3.24 o                         
  10   8   8        522.54        550.34         8.17 o                         
  11   8   8        107.27        111.07         3.99 o                         
  12   8   8         42.49         60.76         2.96 o                         
  13   8   8         92.77         79.51         4.78 o                         
   1   9   8        381.39        383.56         3.68 o                         
   2   9   8        141.04        130.88         2.04 o                         
   3   9   8         89.25         94.08         2.07 o                         
   4   9   8        430.06        423.14         5.79 o                         
   5   9   8         64.11         46.86         2.70 o                         
   6   9   8        349.41        362.13         6.29 o                         
   7   9   8         64.34         62.09         2.99 o                         
   8   9   8        413.48        445.81         7.16 o                         
   9   9   8        136.11        114.02         3.93 o                         
  10   9   8          0.08         -0.68         1.78 o                         
  11   9   8          3.91          5.15         2.01 o                         
  12   9   8         32.13         35.43         3.95 o                         
   0  10   8        533.91        541.13         8.50 o                         
   1  10   8        216.28        209.50         3.73 o                         
   2  10   8       2102.62       2074.92        17.23 o                         
   3  10   8          1.70          0.52         1.07 o                         
   4  10   8        247.21        235.04         5.73 o                         
   5  10   8        330.08        328.40         6.28 o                         
   6  10   8        237.20        253.59         5.50 o                         
   7  10   8          7.31          7.15         1.82 o                         
   8  10   8         32.03         30.38         2.37 o                         
   9  10   8          0.70         -0.55         1.94 o                         
  10  10   8         74.01         73.09         3.34 o                         
  11  10   8         60.57         48.26         3.66 o                         
   1  11   8         84.88         80.48         2.61 o                         
   2  11   8        117.90        109.08         3.17 o                         
   3  11   8          0.09          0.53         1.45 o                         
   4  11   8         21.52         21.26         2.10 o                         
   5  11   8        362.39        352.75         6.78 o                         
   6  11   8          0.01          0.25         1.70 o                         
   7  11   8        139.92        140.27         5.70 o                         
   8  11   8          0.01          1.70         2.09 o                         
   9  11   8         55.61         65.76         3.80 o                         
  10  11   8          0.38          3.23         2.80 o                         
   0  12   8        118.93        120.61         4.92 o                         
   1  12   8          6.40          7.59         1.63 o                         
   2  12   8         40.71         36.51         2.30 o                         
   3  12   8        144.65        149.18         4.29 o                         
   4  12   8        148.92        124.88         4.15 o                         
   5  12   8         51.51         41.51         2.73 o                         
   6  12   8         12.03         18.84         2.34 o                         
   7  12   8        101.95        107.91         4.67 o                         
   8  12   8          0.71         -0.75         2.38 o                         
   1  13   8        111.19        116.46         4.06 o                         
   2  13   8         47.18         55.73         3.21 o                         
   3  13   8        112.65         91.94         3.37 o                         
   4  13   8        192.98        208.48         5.59 o                         
   5  13   8          1.68          0.01         2.02 o                         
   6  13   8          1.37          2.21         2.46 o                         
   0  14   8       1563.06       1679.42        33.44 o                         
   1  14   8        212.98        213.74         5.70 o                         
   2  14   8          3.04          2.68         2.34 o                         
   3  14   8         23.79         30.73         4.45 o                         
   4  14   8          0.07          1.00         2.80 o                         
   1   1   9        220.10        204.84         1.32 o                         
   2   1   9       2109.16       2192.16         9.48 o                         
   3   1   9       1166.77       1178.47         5.48 o                         
   4   1   9        792.98        766.75         3.85 o                         
   5   1   9        102.66         88.30         1.09 o                         
   6   1   9        298.90        286.72         2.20 o                         
   7   1   9        306.93        325.24         2.53 o                         
   8   1   9        191.34        192.73         2.29 o                         
   9   1   9         17.13         17.13         0.90 o                         
  10   1   9        279.57        285.33         4.32 o                         
  11   1   9         87.54         75.89         2.23 o                         
  12   1   9        749.82        803.92         9.50 o                         
  13   1   9          5.32          4.38         1.44 o                         
  14   1   9        132.72        133.66         3.63 o                         
  15   1   9         10.74         10.48         2.14 o                         
   0   2   9       5439.12       5399.03        28.14 o                         
   1   2   9       1489.06       1553.12         6.51 o                         
   2   2   9       3431.14       3735.50        14.56 o                         
   3   2   9         22.50         24.24         0.42 o                         
   4   2   9        160.78        179.23         1.45 o                         
   5   2   9        108.04        114.63         1.24 o                         
   6   2   9       1148.38       1247.48         6.59 o                         
   7   2   9          5.48          5.96         0.53 o                         
   8   2   9        229.70        238.86         2.42 o                         
   9   2   9         89.18         91.46         1.71 o                         
  10   2   9         21.66         26.15         1.45 o                         
  11   2   9         12.64         11.28         1.34 o                         
  12   2   9          8.77          6.47         1.38 o                         
  13   2   9        783.64        796.04        10.45 o                         
  14   2   9        189.74        170.11         4.21 o                         
  15   2   9         20.64         22.18         2.91 o                         
   1   3   9        945.38       1002.75         4.56 o                         
   2   3   9         59.02         52.64         0.93 o                         
   3   3   9       1057.37       1066.98         4.69 o                         
   4   3   9        312.88        293.60         1.88 o                         
   5   3   9        250.16        193.49         1.64 o                         
   6   3   9         45.01         50.13         0.92 o                         
   7   3   9         54.27         46.81         1.08 o                         
   8   3   9         14.60         17.89         0.83 o                         
   9   3   9        497.32        489.78         4.66 o                         
  10   3   9        158.80        154.70         3.60 o                         
  11   3   9        619.67        588.89         7.01 o                         
  12   3   9         84.51         90.28         2.77 o                         
  13   3   9         85.87         85.48         3.33 o                         
  14   3   9         20.89         22.29         2.05 o                         
  15   3   9         66.40         56.48         5.50 o                         
   0   4   9       2480.07       2490.19        13.91 o                         
   1   4   9        176.49        203.40         1.38 o                         
   2   4   9        442.92        542.85         2.89 o                         
   3   4   9       1434.11       1371.37         5.92 o                         
   4   4   9       4668.03       4612.81        18.37 o                         
   5   4   9        117.85        126.99         1.37 o                         
   6   4   9          0.05          1.17         0.43 o                         
   7   4   9        583.12        618.81         4.43 o                         
   8   4   9        281.55        300.68         3.15 o                         
   9   4   9         29.19         29.23         1.26 o                         
  10   4   9         57.25         39.34         1.56 o                         
  11   4   9         46.25         42.37         1.80 o                         
  12   4   9         66.85         63.88         2.29 o                         
  13   4   9        122.43        102.67         3.14 o                         
  14   4   9          2.97          2.15         1.65 o                         
  15   4   9          1.31         -1.52         6.29 o                         
   1   5   9        594.45        604.07         3.11 o                         
   2   5   9        101.81        106.06         1.13 o                         
   3   5   9        113.98        114.10         1.32 o                         
   4   5   9          5.98          6.11         0.43 o                         
   5   5   9        232.22        225.75         1.98 o                         
   6   5   9        248.92        214.63         2.26 o                         
   7   5   9        846.67        854.75         5.69 o                         
   8   5   9        383.21        345.38         3.84 o                         
   9   5   9         74.37         71.18         2.19 o                         
  10   5   9        122.13        147.42         3.75 o                         
  11   5   9        295.47        304.80         5.57 o                         
  12   5   9        450.45        449.08         9.43 o                         
  13   5   9          0.40          0.83         1.55 o                         
  14   5   9         26.55         28.52         2.55 o                         
   0   6   9         95.03        119.54         1.63 o                         
   1   6   9         53.72         47.54         0.85 o                         
   2   6   9         11.40          6.31         0.44 o                         
   3   6   9         12.36         16.99         0.60 o                         
   4   6   9         39.02         23.62         0.80 o                         
   5   6   9        244.34        229.38         2.20 o                         
   6   6   9        122.96        115.37         1.99 o                         
   7   6   9        158.71        148.64         2.26 o                         
   8   6   9       1355.21       1340.65        11.60 o                         
   9   6   9        643.91        653.85         7.61 o                         
  10   6   9         15.45          7.24         1.38 o                         
  11   6   9         19.00         18.85         1.72 o                         
  12   6   9         79.79         63.05         2.54 o                         
  13   6   9         48.41         64.17         3.28 o                         
  14   6   9         27.01         15.58         4.32 o                         
   1   7   9          7.46          8.73         0.54 o                         
   2   7   9          0.49          1.91         0.47 o                         
   3   7   9        496.67        522.20         3.63 o                         
   4   7   9       1063.60       1066.36         6.43 o                         
   5   7   9        255.26        225.24         2.49 o                         
   6   7   9        354.61        290.41         3.30 o                         
   7   7   9        442.65        429.80         5.50 o                         
   8   7   9         65.55         66.91         2.30 o                         
   9   7   9          0.02          0.09         1.20 o                         
  10   7   9        214.26        190.41         4.39 o                         
  11   7   9         67.92         69.79         2.94 o                         
  12   7   9         69.41         66.64         2.89 o                         
  13   7   9          3.04          3.80         1.88 o                         
   0   8   9       1087.69       1074.65         9.15 o                         
   1   8   9        527.08        568.82         4.05 o                         
   2   8   9        785.81        809.67         5.53 o                         
   3   8   9        575.98        615.22         4.96 o                         
   4   8   9        218.41        233.07         2.88 o                         
   5   8   9         89.48         96.31         2.28 o                         
   6   8   9       1868.83       1760.38        17.88 o                         
   7   8   9        130.12        136.56         3.90 o                         
   8   8   9         42.15         34.34         1.99 o                         
   9   8   9        104.34         90.46         4.19 o                         
  10   8   9         53.62         37.16         2.25 o                         
  11   8   9         54.75         56.64         2.68 o                         
  12   8   9         29.33         31.90         2.43 o                         
   1   9   9          0.90          2.85         0.86 o                         
   2   9   9         81.80         68.38         1.99 o                         
   3   9   9        448.13        450.80         6.63 o                         
   4   9   9          1.17          0.80         1.27 o                         
   5   9   9         26.53         30.79         1.90 o                         
   6   9   9         80.77         56.17         3.55 o                         
   7   9   9         21.60         13.04         1.83 o                         
   8   9   9        359.47        348.26         6.67 o                         
   9   9   9          4.49          3.24         1.65 o                         
  10   9   9         61.66         74.62         3.28 o                         
  11   9   9          0.03          0.71         1.84 o                         
  12   9   9         69.95         66.31         8.63 o                         
   0  10   9          0.75          3.96         1.51 o                         
   1  10   9         37.18         41.76         1.79 o                         
   2  10   9         21.55         16.92         1.41 o                         
   3  10   9          0.80          0.52         1.26 o                         
   4  10   9        494.65        481.17         7.87 o                         
   5  10   9        267.76        273.37         5.52 o                         
   6  10   9         54.43         52.64         2.65 o                         
   7  10   9         13.25         14.85         1.89 o                         
   8  10   9         19.32         27.35         2.25 o                         
   9  10   9          4.88          3.48         1.69 o                         
  10  10   9         75.86         75.29         3.45 o                         
  11  10   9          1.08         -0.92         4.07 o                         
   1  11   9        288.92        287.40         5.33 o                         
   2  11   9        108.45        118.39         2.91 o                         
   3  11   9        331.39        342.89         7.51 o                         
   4  11   9         11.32         11.22         1.76 o                         
   5  11   9          0.68         -0.23         1.82 o                         
   6  11   9        524.53        547.72         8.96 o                         
   7  11   9         24.04         29.81         2.71 o                         
   8  11   9         33.03         38.23         3.05 o                         
   9  11   9        152.16        176.92         5.72 o                         
  10  11   9         17.11          6.75         6.09 o                         
   0  12   9        360.61        368.58         9.15 o                         
   1  12   9        108.84        117.01         3.36 o                         
   2  12   9        390.66        402.24         6.91 o                         
   3  12   9        295.73        290.31         9.04 o                         
   4  12   9         61.21         51.18         2.84 o                         
   5  12   9         19.11         13.97         1.95 o                         
   6  12   9          1.37          0.97         1.92 o                         
   7  12   9         27.80         32.90         3.08 o                         
   8  12   9          5.28          4.00         3.69 o                         
   1  13   9         23.52         22.57         2.36 o                         
   2  13   9          1.06         -1.80         1.80 o                         
   3  13   9          1.29          1.22         1.93 o                         
   4  13   9         45.27         58.26         3.11 o                         
   5  13   9          8.88          7.91         2.06 o                         
   6  13   9         27.72         29.23         4.08 o                         
   0  14   9       1399.70       1450.18        45.89 o                         
   1  14   9          5.12          6.23         3.93 o                         
   2  14   9          0.08          2.12         6.69 o                         
   3  14   9          2.02          7.53         5.71 o                         
   0   0  10       2499.50       2935.45        24.62 o                         
   1   0  10       1804.46       1946.92        11.72 o                         
   2   0  10        641.13        697.34         4.75 o                         
   3   0  10        227.99        262.21         2.39 o                         
   4   0  10         54.84         50.85         1.05 o                         
   5   0  10         25.74         43.87         1.03 o                         
   6   0  10        675.70        713.70         6.13 o                         
   7   0  10       1272.66       1309.38        10.36 o                         
   8   0  10          7.73          5.97         0.95 o                         
   9   0  10        112.22         89.81         3.08 o                         
  10   0  10          8.30         11.77         1.78 o                         
  11   0  10        820.05        775.33        14.23 o                         
  12   0  10         10.64          5.01         1.81 o                         
  13   0  10        204.55        234.71        10.11 o                         
  14   0  10         31.91         35.57         4.71 o                         
  15   0  10         17.03         18.25         4.71 o                         
   1   1  10        788.59        773.12         3.83 o                         
   2   1  10        208.79        199.20         1.40 o                         
   3   1  10         38.38         40.29         0.67 o                         
   4   1  10        259.90        252.17         1.77 o                         
   5   1  10        298.86        299.83         2.13 o                         
   6   1  10        852.02        888.07         4.94 o                         
   7   1  10        208.03        226.57         2.41 o                         
   8   1  10       1244.33       1217.54         7.80 o                         
   9   1  10        366.73        363.22         4.06 o                         
  10   1  10          8.83         10.87         1.13 o                         
  11   1  10        543.43        517.75         6.47 o                         
  12   1  10         50.69         46.40         2.16 o                         
  13   1  10         60.91         58.74         2.91 o                         
  14   1  10        168.74        171.99         5.16 o                         
  15   1  10          3.90          3.85         3.01 o                         
   0   2  10       1358.76       1402.24         8.39 o                         
   1   2  10        667.72        660.48         3.17 o                         
   2   2  10        303.88        307.13         1.84 o                         
   3   2  10        856.38        865.03         4.04 o                         
   4   2  10          3.91          8.59         0.35 o                         
   5   2  10          0.67          1.52         0.35 o                         
   6   2  10        556.81        556.81         3.96 o                         
   7   2  10        164.60        158.44         2.03 o                         
   8   2  10          5.24          7.56         0.73 o                         
   9   2  10        540.06        587.22         5.92 o                         
  10   2  10         31.92         27.99         1.51 o                         
  11   2  10          2.12          2.67         1.23 o                         
  12   2  10        301.23        321.14         5.29 o                         
  13   2  10         29.39         28.53         2.49 o                         
  14   2  10         55.12         60.31         4.12 o                         
  15   2  10          2.62          5.10         3.10 o                         
   1   3  10          8.58         15.21         0.41 o                         
   2   3  10         52.19         45.47         0.61 o                         
   3   3  10       1275.40       1356.48         5.88 o                         
   4   3  10         28.81         21.73         0.53 o                         
   5   3  10        461.71        457.86         3.14 o                         
   6   3  10         37.41         37.76         0.90 o                         
   7   3  10          5.56          6.51         0.59 o                         
   8   3  10        127.84        125.53         2.21 o                         
   9   3  10        439.42        443.71         4.87 o                         
  10   3  10        492.63        469.91         5.46 o                         
  11   3  10         10.00          5.26         1.14 o                         
  12   3  10         39.12         44.26         2.35 o                         
  13   3  10        149.20        140.24         4.60 o                         
  14   3  10        470.65        521.01         9.23 o                         
   0   4  10        470.51        396.86         3.14 o                         
   1   4  10       1783.25       1762.87         7.30 o                         
   2   4  10         13.83         14.76         0.56 o                         
   3   4  10         11.88          9.14         0.38 o                         
   4   4  10        678.66        741.64         4.04 o                         
   5   4  10        230.09        229.15         2.07 o                         
   6   4  10        237.64        230.10         2.27 o                         
   7   4  10         69.55         68.07         1.36 o                         
   8   4  10        275.90        258.64         3.22 o                         
   9   4  10          3.36          4.37         0.95 o                         
  10   4  10          0.22          1.08         0.96 o                         
  11   4  10          0.28         -0.09         1.15 o                         
  12   4  10          5.06          6.66         1.54 o                         
  13   4  10          4.12          2.84         1.75 o                         
  14   4  10        568.18        646.03        11.29 o                         
   1   5  10         11.87          8.31         0.39 o                         
   2   5  10       1083.71       1069.93         5.30 o                         
   3   5  10         89.14        107.42         1.23 o                         
   4   5  10        191.25        213.71         1.79 o                         
   5   5  10         86.29         73.71         1.25 o                         
   6   5  10          0.61          0.63         0.61 o                         
   7   5  10       2126.81       1998.83        13.68 o                         
   8   5  10         65.42         53.85         1.65 o                         
   9   5  10        129.90        140.33         3.91 o                         
  10   5  10         13.69         13.23         1.43 o                         
  11   5  10         19.67         19.42         1.88 o                         
  12   5  10         18.85         18.52         2.12 o                         
  13   5  10        142.89        133.96         4.66 o                         
  14   5  10         34.64         28.80         5.08 o                         
   0   6  10        289.49        297.14         3.18 o                         
   1   6  10         72.69         68.04         1.01 o                         
   2   6  10         41.66         44.24         0.89 o                         
   3   6  10          0.24          1.27         0.47 o                         
   4   6  10         40.66         34.18         0.92 o                         
   5   6  10        808.63        813.51         5.71 o                         
   6   6  10        179.44        189.81         2.57 o                         
   7   6  10         87.98        113.85         2.39 o                         
   8   6  10        399.54        376.71         5.17 o                         
   9   6  10        722.82        680.27         7.69 o                         
  10   6  10        200.92        217.15         4.50 o                         
  11   6  10         79.16         85.27         3.97 o                         
  12   6  10         16.55         19.75         2.21 o                         
  13   6  10        268.59        262.43         6.55 o                         
   1   7  10          6.41          3.17         0.55 o                         
   2   7  10        173.75        173.33         1.98 o                         
   3   7  10         37.70         32.83         1.00 o                         
   4   7  10        114.29        112.95         2.00 o                         
   5   7  10          3.85          7.53         0.89 o                         
   6   7  10         11.48         10.65         1.12 o                         
   7   7  10         85.74         84.96         2.42 o                         
   8   7  10          3.67          8.21         1.25 o                         
   9   7  10         31.13         19.43         1.63 o                         
  10   7  10        238.45        243.36         5.25 o                         
  11   7  10         83.21         65.15         3.85 o                         
  12   7  10          0.44          0.89         2.01 o                         
  13   7  10        253.11        276.10         9.35 o                         
   0   8  10        108.71        132.75         2.96 o                         
   1   8  10         93.58        105.03         1.85 o                         
   2   8  10          0.13          0.67         0.70 o                         
   3   8  10        894.93        875.82         7.78 o                         
   4   8  10         40.89         55.92         1.76 o                         
   5   8  10         28.42         25.24         1.49 o                         
   6   8  10         16.71         14.93         1.48 o                         
   7   8  10        139.67        147.51         3.68 o                         
   8   8  10        214.17        217.41         4.20 o                         
   9   8  10         34.00         36.50         2.45 o                         
  10   8  10          0.92          3.06         1.70 o                         
  11   8  10          0.74          2.09         1.95 o                         
  12   8  10         14.89          9.40         2.57 o                         
   1   9  10        533.08        516.84         5.83 o                         
   2   9  10        154.00        156.39         3.05 o                         
   3   9  10        397.42        379.15         5.61 o                         
   4   9  10        412.21        384.24         6.19 o                         
   5   9  10         19.15         11.67         1.64 o                         
   6   9  10        150.17        158.91         4.14 o                         
   7   9  10         57.05         48.35         2.42 o                         
   8   9  10         47.12         42.79         2.92 o                         
   9   9  10        119.16        126.64         6.69 o                         
  10   9  10        113.75        116.04         5.73 o                         
  11   9  10          0.72          1.87         2.45 o                         
   0  10  10          9.38         11.49         1.85 o                         
   1  10  10        124.83        124.98         3.10 o                         
   2  10  10         62.86         55.75         1.98 o                         
   3  10  10         72.39         72.41         2.96 o                         
   4  10  10        101.35         96.17         3.44 o                         
   5  10  10         52.06         41.50         2.64 o                         
   6  10  10          9.11          9.85         1.93 o                         
   7  10  10          1.52         -0.46         1.67 o                         
   8  10  10          2.00          4.25         1.96 o                         
   9  10  10          5.13          8.94         2.24 o                         
  10  10  10         33.89         28.32         3.01 o                         
   1  11  10         95.36         92.72         3.06 o                         
   2  11  10        482.92        503.21         7.29 o                         
   3  11  10         37.65         45.51         2.31 o                         
   4  11  10          3.18          5.19         1.71 o                         
   5  11  10         42.58         48.91         3.10 o                         
   6  11  10        185.28        189.86         6.08 o                         
   7  11  10          0.02         -1.12         2.20 o                         
   8  11  10         93.31        114.77         5.31 o                         
   9  11  10        156.44        136.50        14.31 o                         
   0  12  10        202.88        201.57         7.20 o                         
   1  12  10        193.10        203.43         5.08 o                         
   2  12  10         83.78         88.91         3.83 o                         
   3  12  10         15.22         13.00         2.39 o                         
   4  12  10         98.68        101.01         4.30 o                         
   5  12  10         48.49         45.60         3.24 o                         
   6  12  10         38.70         42.69         3.41 o                         
   7  12  10         24.49         31.33         3.46 o                         
   8  12  10          0.70          3.44         7.35 o                         
   1  13  10        794.28        839.74        13.38 o                         
   2  13  10         30.31         31.86         2.97 o                         
   3  13  10          0.00          0.46         2.18 o                         
   4  13  10          2.06          3.33         2.47 o                         
   5  13  10        276.73        266.33         8.78 o                         
   6  13  10        338.00        351.79        20.06 o                         
   0  14  10          7.33         12.18         8.47 o                         
   1  14  10        158.86        139.23        12.23 o                         
   2  14  10          0.13         -1.28         5.49 o                         
   1   1  11       1208.34       1271.22         5.66 o                         
   2   1  11        734.39        794.27         3.81 o                         
   3   1  11        244.38        244.73         1.82 o                         
   4   1  11         97.76         99.08         1.11 o                         
   5   1  11         13.30         28.93         0.71 o                         
   6   1  11         19.30         18.79         0.68 o                         
   7   1  11         36.89         42.11         1.10 o                         
   8   1  11        463.31        449.24         4.28 o                         
   9   1  11        235.62        252.97         3.93 o                         
  10   1  11        307.08        320.21         5.61 o                         
  11   1  11         12.95          9.30         1.55 o                         
  12   1  11        151.08        176.54         5.07 o                         
  13   1  11         78.59         67.67         3.46 o                         
  14   1  11         20.30         21.17         2.43 o                         
   0   2  11       3339.65       3573.97        20.05 o                         
   1   2  11        270.37        326.90         1.89 o                         
   2   2  11         12.51         12.23         0.38 o                         
   3   2  11         36.48         58.66         0.80 o                         
   4   2  11        377.89        347.24         2.46 o                         
   5   2  11        357.08        354.48         2.68 o                         
   6   2  11         50.07         47.55         1.18 o                         
   7   2  11         25.09         27.12         0.97 o                         
   8   2  11         11.31          9.57         0.93 o                         
   9   2  11         12.71         14.95         1.38 o                         
  10   2  11         36.43         37.48         2.11 o                         
  11   2  11          0.34          1.33         1.52 o                         
  12   2  11        241.03        246.69         8.79 o                         
  13   2  11          0.72          0.89         1.82 o                         
  14   2  11         16.89         12.83         2.24 o                         
   1   3  11        595.33        585.57         3.17 o                         
   2   3  11        798.84        846.06         4.36 o                         
   3   3  11        632.83        594.96         3.32 o                         
   4   3  11        135.12        108.18         1.26 o                         
   5   3  11         15.10         10.38         0.64 o                         
   6   3  11          4.27          4.62         0.57 o                         
   7   3  11        449.70        454.38         3.66 o                         
   8   3  11         41.27         46.82         1.55 o                         
   9   3  11        136.93        130.26         3.13 o                         
  10   3  11        107.19        107.78         3.60 o                         
  11   3  11        373.87        409.60         7.24 o                         
  12   3  11         74.25         91.16         5.05 o                         
  13   3  11         75.85         74.96         3.68 o                         
  14   3  11          2.65          4.18         2.07 o                         
   0   4  11         24.45         38.35         1.21 o                         
   1   4  11          1.73          2.64         0.34 o                         
   2   4  11        229.64        230.54         1.88 o                         
   3   4  11         10.44         11.15         0.60 o                         
   4   4  11        157.38        144.41         1.68 o                         
   5   4  11        371.40        407.42         3.48 o                         
   6   4  11        364.71        352.15         3.12 o                         
   7   4  11        216.40        220.11         2.70 o                         
   8   4  11        524.07        510.07         5.91 o                         
   9   4  11        374.44        343.74         5.53 o                         
  10   4  11          0.17         -0.66         1.22 o                         
  11   4  11        541.39        538.39         7.62 o                         
  12   4  11        248.30        260.28         5.84 o                         
  13   4  11          1.72         -0.32         1.89 o                         
  14   4  11        103.11         91.23         6.56 o                         
   1   5  11        225.56        261.79         2.02 o                         
   2   5  11         31.15         35.65         0.99 o                         
   3   5  11       1845.41       1792.17         9.16 o                         
   4   5  11        132.82        124.84         1.76 o                         
   5   5  11       1654.74       1725.47         9.64 o                         
   6   5  11        375.14        384.10         3.78 o                         
   7   5  11        146.84        140.52         2.78 o                         
   8   5  11        346.75        347.38         5.53 o                         
   9   5  11        319.38        297.41         4.98 o                         
  10   5  11         35.02         32.60         2.24 o                         
  11   5  11         18.97         24.32         2.15 o                         
  12   5  11        171.91        178.86         5.92 o                         
  13   5  11          0.22          0.66         2.05 o                         
   0   6  11        636.44        605.00         6.06 o                         
   1   6  11        676.99        642.32         4.13 o                         
   2   6  11        384.56        384.68         3.79 o                         
   3   6  11        167.81        156.59         2.00 o                         
   4   6  11       1178.72       1136.25         7.28 o                         
   5   6  11        768.85        770.20         5.92 o                         
   6   6  11          8.08          9.31         0.94 o                         
   7   6  11        490.91        463.75         6.04 o                         
   8   6  11        107.07        108.99         3.21 o                         
   9   6  11        177.10        198.81         5.45 o                         
  10   6  11        123.99        112.99         4.14 o                         
  11   6  11         96.23         97.48         4.72 o                         
  12   6  11        133.71        125.78         4.57 o                         
  13   6  11          5.72          6.74         2.97 o                         
   1   7  11         53.94         48.21         1.60 o                         
   2   7  11        878.41        849.15         7.03 o                         
   3   7  11         25.20         34.28         1.12 o                         
   4   7  11         32.10         35.29         1.47 o                         
   5   7  11        439.56        418.36         4.80 o                         
   6   7  11        308.82        318.77         5.04 o                         
   7   7  11        321.86        301.55         4.90 o                         
   8   7  11          5.19          3.67         1.38 o                         
   9   7  11         46.17         39.91         2.25 o                         
  10   7  11        162.65        160.22         4.89 o                         
  11   7  11         16.65         23.28         2.54 o                         
  12   7  11          2.20          1.21         1.99 o                         
   0   8  11        675.84        688.80         8.83 o                         
   1   8  11        117.31        107.53         2.30 o                         
   2   8  11         23.11         24.02         1.22 o                         
   3   8  11        135.81        144.06         2.61 o                         
   4   8  11        562.59        549.39         6.61 o                         
   5   8  11         56.91         53.46         2.19 o                         
   6   8  11          1.72          3.86         1.32 o                         
   7   8  11        174.81        210.18         5.62 o                         
   8   8  11         13.48         21.98         2.09 o                         
   9   8  11        455.67        475.55         8.09 o                         
  10   8  11          2.42          3.90         1.80 o                         
  11   8  11          6.59          3.55         1.84 o                         
  12   8  11        205.65        250.11        10.85 o                         
   1   9  11         52.66         52.19         2.16 o                         
   2   9  11         61.49         67.70         3.74 o                         
   3   9  11        400.99        424.77         6.51 o                         
   4   9  11        246.00        246.08         5.07 o                         
   5   9  11         22.72         17.33         1.95 o                         
   6   9  11          2.15          3.66         1.66 o                         
   7   9  11        327.42        312.35         6.50 o                         
   8   9  11         24.11         36.15         2.90 o                         
   9   9  11         46.99         37.64         2.96 o                         
  10   9  11         17.84         10.87         2.45 o                         
  11   9  11          0.98          2.27         3.64 o                         
   0  10  11        125.26        139.35         5.98 o                         
   1  10  11        263.27        282.47         5.56 o                         
   2  10  11         66.31         73.69         3.01 o                         
   3  10  11          3.22          3.83         1.66 o                         
   4  10  11         48.01         52.86         2.89 o                         
   5  10  11         69.96         62.90         3.34 o                         
   6  10  11         20.98         20.54         2.21 o                         
   7  10  11          0.03          0.93         2.00 o                         
   8  10  11         11.31         11.91         2.30 o                         
   9  10  11         35.46         30.90         3.10 o                         
  10  10  11         26.25         35.63         7.70 o                         
   1  11  11          7.16          7.92         1.81 o                         
   2  11  11         14.94          9.36         1.85 o                         
   3  11  11        200.52        169.92         5.12 o                         
   4  11  11        375.17        377.56         7.83 o                         
   5  11  11          0.22         -1.08         2.22 o                         
   6  11  11          2.10          1.87         2.15 o                         
   7  11  11          6.98         11.28         2.44 o                         
   8  11  11          0.11          1.13         2.20 o                         
   9  11  11          1.24          6.02         7.41 o                         
   0  12  11         35.43         33.17         5.40 o                         
   1  12  11          4.15          4.41         1.89 o                         
   2  12  11          0.04         -0.78         2.07 o                         
   3  12  11        182.70        157.91         5.57 o                         
   4  12  11         21.58         25.99         3.03 o                         
   5  12  11        148.30        142.28         5.82 o                         
   6  12  11         29.86         30.16         3.09 o                         
   7  12  11          0.26          1.51         3.55 o                         
   1  13  11        139.43        145.61         5.23 o                         
   2  13  11         52.54         43.87         3.89 o                         
   3  13  11         22.62         17.34         3.02 o                         
   4  13  11        113.28         99.53         6.22 o                         
   0   0  12       1042.67       1185.44        10.86 o                         
   1   0  12       2747.64       2837.10        17.37 o                         
   2   0  12        437.77        488.96         4.14 o                         
   3   0  12         63.21         50.26         1.20 o                         
   4   0  12         14.36         25.59         1.19 o                         
   5   0  12        895.50        891.72         7.88 o                         
   6   0  12        808.73        807.02         7.78 o                         
   7   0  12         19.84         19.89         1.38 o                         
   8   0  12        177.75        192.46         7.66 o                         
   9   0  12        128.74        150.71         6.55 o                         
  10   0  12          0.02          2.36         1.71 o                         
  11   0  12          3.20          6.64         2.11 o                         
  12   0  12         24.41         19.45         2.97 o                         
  13   0  12         17.44         18.23         2.99 o                         
  14   0  12        194.45        174.89         7.66 o                         
   1   1  12         47.11         40.68         0.85 o                         
   2   1  12        292.20        285.28         2.06 o                         
   3   1  12        112.85         93.70         1.24 o                         
   4   1  12         47.85         29.61         0.75 o                         
   5   1  12         17.87         15.14         0.65 o                         
   6   1  12       1326.91       1301.29         8.16 o                         
   7   1  12          0.62          0.14         0.68 o                         
   8   1  12        224.34        231.97         3.89 o                         
   9   1  12        350.17        336.94         5.32 o                         
  10   1  12        443.15        469.22         7.14 o                         
  11   1  12          2.60          1.65         1.48 o                         
  12   1  12         15.19          8.36         1.75 o                         
  13   1  12         15.54         10.67         2.06 o                         
  14   1  12          1.75          0.30         1.99 o                         
   0   2  12        395.22        461.39         4.01 o                         
   1   2  12        163.41        167.91         1.53 o                         
   2   2  12        296.72        293.96         2.42 o                         
   3   2  12       1221.53       1269.12         7.18 o                         
   4   2  12        125.96        122.16         1.95 o                         
   5   2  12         72.67         67.34         1.39 o                         
   6   2  12       2098.28       2061.53        12.15 o                         
   7   2  12          8.70          8.73         0.84 o                         
   8   2  12         10.80          9.93         1.13 o                         
   9   2  12        123.88        134.31         3.84 o                         
  10   2  12        555.52        554.31         8.33 o                         
  11   2  12        127.91        122.23         3.74 o                         
  12   2  12         95.76         96.06         3.96 o                         
  13   2  12        109.76        127.24         6.80 o                         
  14   2  12          7.58          7.38         2.76 o                         
   1   3  12         68.56         54.55         1.10 o                         
   2   3  12        146.29        150.71         1.56 o                         
   3   3  12       1072.73       1167.53         6.25 o                         
   4   3  12         34.36         44.77         1.03 o                         
   5   3  12        297.08        246.86         2.47 o                         
   6   3  12        462.53        465.77         4.77 o                         
   7   3  12          0.55         -0.35         0.76 o                         
   8   3  12        573.75        561.75         6.51 o                         
   9   3  12         86.54         91.44         2.96 o                         
  10   3  12         22.34         26.55         2.13 o                         
  11   3  12        176.60        191.02         4.95 o                         
  12   3  12        465.42        445.47         8.27 o                         
  13   3  12         48.25         45.75         3.00 o                         
  14   3  12         38.21         27.87         3.82 o                         
   0   4  12        100.09        128.85         1.98 o                         
   1   4  12        224.96        230.74         1.99 o                         
   2   4  12         55.34         35.99         0.90 o                         
   3   4  12         50.62         46.45         1.25 o                         
   4   4  12        108.99         87.30         1.54 o                         
   5   4  12        559.41        550.56         4.42 o                         
   6   4  12        240.32        231.90         2.93 o                         
   7   4  12        110.61        111.54         2.37 o                         
   8   4  12          0.73          1.60         1.09 o                         
   9   4  12        119.75        121.09         3.68 o                         
  10   4  12        175.48        169.51         5.08 o                         
  11   4  12        159.63        142.22         3.80 o                         
  12   4  12         83.92        108.12         4.37 o                         
  13   4  12          0.47         -0.53         2.10 o                         
   1   5  12        403.32        450.76         3.53 o                         
   2   5  12        382.50        366.62         3.02 o                         
   3   5  12         28.15         19.89         0.86 o                         
   4   5  12        319.81        329.07         2.91 o                         
   5   5  12         37.89         43.18         1.20 o                         
   6   5  12        735.71        694.54         6.38 o                         
   7   5  12         24.92         20.44         1.48 o                         
   8   5  12         92.15         74.19         2.51 o                         
   9   5  12         76.87         94.94         3.27 o                         
  10   5  12          7.39          2.88         1.69 o                         
  11   5  12          4.32          0.02         1.64 o                         
  12   5  12         11.52          8.44         2.10 o                         
  13   5  12         16.61         12.28         2.42 o                         
   0   6  12          1.77          4.09         0.89 o                         
   1   6  12         41.47         38.63         1.22 o                         
   2   6  12       1079.01       1036.58         6.86 o                         
   3   6  12        538.64        548.14         4.34 o                         
   4   6  12        308.69        294.71         3.19 o                         
   5   6  12         60.49         57.80         1.60 o                         
   6   6  12        273.02        287.62         4.33 o                         
   7   6  12        135.06        127.40         4.15 o                         
   8   6  12          5.95          1.19         1.34 o                         
   9   6  12        128.70        135.36         4.77 o                         
  10   6  12          0.51          1.55         1.84 o                         
  11   6  12          1.80          1.45         1.93 o                         
  12   6  12        389.84        399.13         9.85 o                         
  13   6  12         50.11         31.64        10.46 o                         
   1   7  12          0.51          0.83         0.71 o                         
   2   7  12        658.03        648.62         6.69 o                         
   3   7  12        228.70        223.32         3.62 o                         
   4   7  12        157.77        158.10         2.71 o                         
   5   7  12         58.60         54.85         2.12 o                         
   6   7  12        384.85        387.87         5.47 o                         
   7   7  12        783.60        793.04         9.08 o                         
   8   7  12        129.98        114.43         3.42 o                         
   9   7  12          0.46          0.03         1.46 o                         
  10   7  12         43.54         56.09         2.90 o                         
  11   7  12         17.91         19.92         2.43 o                         
  12   7  12         48.64         56.93         4.52 o                         
   0   8  12       1242.81       1168.34        14.86 o                         
   1   8  12        342.90        321.35         4.44 o                         
   2   8  12        631.32        640.42         8.82 o                         
   3   8  12          5.14          4.04         1.12 o                         
   4   8  12         73.41         62.40         2.16 o                         
   5   8  12          0.89          0.12         1.17 o                         
   6   8  12         53.01         50.81         2.37 o                         
   7   8  12          1.24          0.60         1.53 o                         
   8   8  12         75.28         79.95         3.30 o                         
   9   8  12          9.44         10.61         2.05 o                         
  10   8  12        213.45        206.27         6.31 o                         
  11   8  12         53.71         58.20         3.33 o                         
   1   9  12        545.00        561.87         9.90 o                         
   2   9  12          1.06          1.32         1.37 o                         
   3   9  12          0.25         -0.06         1.43 o                         
   4   9  12          0.74          1.12         1.43 o                         
   5   9  12        255.02        253.61         5.69 o                         
   6   9  12          2.18          1.04         1.68 o                         
   7   9  12        120.87        103.35         3.88 o                         
   8   9  12        161.78        159.17         4.97 o                         
   9   9  12          5.93          8.09         2.14 o                         
  10   9  12          6.13         10.25         2.22 o                         
   0  10  12        105.47        106.74         4.51 o                         
   1  10  12        830.83        820.34        10.88 o                         
   2  10  12        225.03        212.31         6.54 o                         
   3  10  12        394.67        374.12         7.17 o                         
   4  10  12        520.00        549.67         9.52 o                         
   5  10  12         16.71         12.13         2.09 o                         
   6  10  12         65.49         52.13         3.18 o                         
   7  10  12         73.58         67.09         3.49 o                         
   8  10  12         19.45         13.59         2.41 o                         
   9  10  12         37.87         33.63         3.56 o                         
   1  11  12        741.67        765.48        10.65 o                         
   2  11  12          0.16          0.80         1.90 o                         
   3  11  12        207.46        196.98         5.36 o                         
   4  11  12        487.78        522.54         9.48 o                         
   5  11  12        166.45        152.67         6.22 o                         
   6  11  12         32.77         49.97         3.46 o                         
   7  11  12          4.84          1.98         2.33 o                         
   8  11  12         11.37          6.29         3.50 o                         
   0  12  12         56.51         59.16         5.28 o                         
   1  12  12          0.11          0.52         1.80 o                         
   2  12  12          1.63          1.03         2.24 o                         
   3  12  12        303.88        328.79         7.51 o                         
   4  12  12         10.37          6.67         2.47 o                         
   5  12  12          1.64          1.51         2.35 o                         
   6  12  12         11.39          6.93         3.42 o                         
   1  13  12          8.18          2.08         3.51 o                         
   2  13  12         10.33          3.83         3.53 o                         
   3  13  12         61.34         76.20         7.45 o                         
   1   1  13        274.53        292.98         2.18 o                         
   2   1  13         26.75         19.91         0.64 o                         
   3   1  13        229.65        247.21         2.23 o                         
   4   1  13        262.84        260.80         2.27 o                         
   5   1  13         10.69          5.90         0.62 o                         
   6   1  13        414.07        416.71         4.09 o                         
   7   1  13       2609.37       2549.79        18.02 o                         
   8   1  13       1124.98       1190.24        12.12 o                         
   9   1  13          6.89          4.43         1.44 o                         
  10   1  13        145.82        143.00         4.82 o                         
  11   1  13        412.42        409.61         7.46 o                         
  12   1  13        160.40        168.31         5.54 o                         
  13   1  13         72.15         77.67         3.80 o                         
  14   1  13          0.22          3.02         3.47 o                         
   0   2  13        102.05        108.52         1.88 o                         
   1   2  13         30.62         28.84         0.71 o                         
   2   2  13        248.53        303.24         2.57 o                         
   3   2  13          0.77          1.59         0.46 o                         
   4   2  13        599.15        625.40         4.44 o                         
   5   2  13        205.46        182.46         2.33 o                         
   6   2  13         21.77         25.15         1.08 o                         
   7   2  13         12.64          8.39         1.00 o                         
   8   2  13        315.72        303.12         5.06 o                         
   9   2  13         72.06         67.37         2.72 o                         
  10   2  13        225.66        231.23         5.28 o                         
  11   2  13        210.96        211.79         5.20 o                         
  12   2  13        123.13        112.81         4.26 o                         
  13   2  13        236.18        231.95         7.92 o                         
  14   2  13          0.18          7.63         4.08 o                         
   1   3  13          1.14          1.36         0.43 o                         
   2   3  13        151.99        138.38         1.62 o                         
   3   3  13       2333.84       2309.30        12.28 o                         
   4   3  13        787.15        787.58         5.24 o                         
   5   3  13          5.09          3.36         0.66 o                         
   6   3  13        704.42        712.40         6.43 o                         
   7   3  13         25.86         24.11         1.31 o                         
   8   3  13        309.04        296.97         4.90 o                         
   9   3  13         48.36         54.07         2.87 o                         
  10   3  13        166.23        180.64         5.89 o                         
  11   3  13        581.12        600.43        12.90 o                         
  12   3  13          2.02          2.12         1.86 o                         
  13   3  13         17.58         15.13         2.35 o                         
   0   4  13        605.11        612.72         5.68 o                         
   1   4  13        217.26        229.12         2.22 o                         
   2   4  13         34.42         38.21         0.94 o                         
   3   4  13       2785.14       2805.31        15.57 o                         
   4   4  13        253.96        240.69         2.45 o                         
   5   4  13       2456.30       2431.79        14.57 o                         
   6   4  13        206.58        215.48         4.18 o                         
   7   4  13         36.97         36.68         1.67 o                         
   8   4  13          5.06          5.83         1.28 o                         
   9   4  13         21.08         21.22         1.74 o                         
  10   4  13        173.54        180.93         5.01 o                         
  11   4  13        683.97        716.37        10.30 o                         
  12   4  13        161.59        176.80         5.61 o                         
  13   4  13        101.35        112.65         4.48 o                         
   1   5  13        338.48        341.69         3.11 o                         
   2   5  13        356.28        368.60         3.23 o                         
   3   5  13        158.08        174.25         3.02 o                         
   4   5  13         79.65         81.76         1.52 o                         
   5   5  13        943.12        976.09         7.66 o                         
   6   5  13         67.43         59.91         1.84 o                         
   7   5  13        115.02        108.01         3.10 o                         
   8   5  13          6.93          9.52         1.44 o                         
   9   5  13          3.40          1.60         1.53 o                         
  10   5  13         21.52         15.91         1.89 o                         
  11   5  13         50.08         54.50         2.91 o                         
  12   5  13          1.65          1.83         2.08 o                         
  13   5  13          9.68         11.26         5.10 o                         
   0   6  13        467.10        508.89         7.07 o                         
   1   6  13       2250.29       2252.18        14.57 o                         
   2   6  13        510.42        529.44         4.55 o                         
   3   6  13         46.41         45.36         1.58 o                         
   4   6  13         46.90         40.46         1.44 o                         
   5   6  13       1911.15       1930.26        14.88 o                         
   6   6  13          1.63         -0.06         1.10 o                         
   7   6  13          8.65          6.51         1.26 o                         
   8   6  13        379.92        366.64         5.60 o                         
   9   6  13         10.91         10.19         1.68 o                         
  10   6  13          0.53          0.73         1.84 o                         
  11   6  13        194.71        193.05         5.61 o                         
  12   6  13          3.49          7.52         2.20 o                         
   1   7  13        507.15        521.57         5.30 o                         
   2   7  13        130.56        148.23         3.19 o                         
   3   7  13        100.16        102.22         2.32 o                         
   4   7  13       1106.92       1051.59         9.39 o                         
   5   7  13         72.12         76.42         2.20 o                         
   6   7  13         19.47         15.12         1.51 o                         
   7   7  13        513.06        544.76         7.35 o                         
   8   7  13         15.45         18.42         1.82 o                         
   9   7  13        217.58        191.38         4.49 o                         
  10   7  13          1.55          2.75         1.76 o                         
  11   7  13         20.99         19.82         2.21 o                         
  12   7  13          0.00          2.58         4.79 o                         
   0   8  13        214.32        185.69         5.75 o                         
   1   8  13        379.39        354.68         4.80 o                         
   2   8  13         33.35         36.04         1.72 o                         
   3   8  13        454.68        427.34         5.57 o                         
   4   8  13          4.13          1.13         1.14 o                         
   5   8  13          3.50          0.94         1.23 o                         
   6   8  13         71.25         59.63         2.75 o                         
   7   8  13        639.68        649.04         9.35 o                         
   8   8  13         94.76         83.34         3.96 o                         
   9   8  13         76.68         86.11         3.50 o                         
  10   8  13         69.33         61.74         3.46 o                         
  11   8  13         10.60          0.55         4.04 o                         
   1   9  13        781.57        769.92        12.02 o                         
   2   9  13         23.72         24.17         1.84 o                         
   3   9  13         74.15         80.13         3.04 o                         
   4   9  13         74.32         70.96         3.21 o                         
   5   9  13          9.13          8.65         1.67 o                         
   6   9  13         15.76         27.55         2.21 o                         
   7   9  13          1.29          0.35         2.01 o                         
   8   9  13         98.41        122.59         4.70 o                         
   9   9  13         71.70         79.96         4.08 o                         
  10   9  13          4.93          5.06         4.30 o                         
   0  10  13         22.51         22.32         2.87 o                         
   1  10  13        203.30        215.48         5.20 o                         
   2  10  13        226.06        228.42         5.07 o                         
   3  10  13         90.11         99.75         4.17 o                         
   4  10  13          9.51          6.76         1.89 o                         
   5  10  13         22.16         17.68         2.32 o                         
   6  10  13         11.27         11.50         2.10 o                         
   7  10  13         39.83         34.55         2.98 o                         
   8  10  13         81.96         84.00         4.30 o                         
   9  10  13          8.17          5.71         5.00 o                         
   1  11  13          5.42          6.88         1.95 o                         
   2  11  13        186.70        193.11         6.24 o                         
   3  11  13        291.93        318.55         7.99 o                         
   4  11  13          7.69          9.25         2.20 o                         
   5  11  13         19.93         17.06         2.58 o                         
   6  11  13          0.04          0.07         2.40 o                         
   7  11  13          6.70          4.43         2.85 o                         
   0  12  13        118.91        107.18         6.80 o                         
   1  12  13         15.72         11.55         2.56 o                         
   2  12  13        114.81        108.10         4.95 o                         
   3  12  13         43.26         42.79         3.26 o                         
   4  12  13         24.11         19.10         2.73 o                         
   5  12  13         78.89         94.28         8.61 o                         
   6  12  13         26.46         22.04         8.54 o                         
   1  13  13         60.65         58.65         6.81 o                         
   2  13  13        100.00        125.99        11.35 o                         
   0   0  14         13.91          7.57         0.94 o                         
   1   0  14         55.66         54.56         1.41 o                         
   2   0  14       1203.77       1314.99        10.87 o                         
   3   0  14        835.69        857.34         7.63 o                         
   4   0  14        196.91        195.05         2.96 o                         
   5   0  14        509.63        567.84         6.01 o                         
   6   0  14        146.05        140.84         3.69 o                         
   7   0  14       2321.86       2205.85        26.91 o                         
   8   0  14          0.35          0.20         1.70 o                         
   9   0  14        327.93        300.25         6.87 o                         
  10   0  14        523.21        534.72        10.48 o                         
  11   0  14         54.03         66.36         3.96 o                         
  12   0  14         42.41         36.30         4.08 o                         
  13   0  14          0.99         -2.18         2.84 o                         
   1   1  14        564.38        571.80         3.80 o                         
   2   1  14         50.79         57.60         1.05 o                         
   3   1  14        159.76        153.50         1.88 o                         
   4   1  14          0.82          1.70         0.55 o                         
   5   1  14        882.68        904.84         6.09 o                         
   6   1  14         13.62          9.78         1.02 o                         
   7   1  14        481.86        479.23         6.39 o                         
   8   1  14          6.79          8.16         1.37 o                         
   9   1  14       2044.42       2013.03        19.97 o                         
  10   1  14          0.27          1.16         1.52 o                         
  11   1  14          5.80          8.99         1.88 o                         
  12   1  14        227.97        228.26         5.78 o                         
  13   1  14         26.40         23.68         2.79 o                         
   0   2  14        861.49        940.22         8.48 o                         
   1   2  14         36.38         31.38         0.84 o                         
   2   2  14          6.87         10.08         0.60 o                         
   3   2  14        116.37        118.42         1.56 o                         
   4   2  14          3.43          4.39         0.62 o                         
   5   2  14        241.70        240.82         2.97 o                         
   6   2  14        469.20        484.10         5.44 o                         
   7   2  14          0.27         -0.28         1.05 o                         
   8   2  14        176.45        162.82         4.71 o                         
   9   2  14        774.93        834.43        10.66 o                         
  10   2  14          0.65          1.79         1.62 o                         
  11   2  14          2.82          0.77         1.64 o                         
  12   2  14          4.63          4.17         1.75 o                         
  13   2  14        497.04        535.71         9.53 o                         
   1   3  14       1168.28       1102.25         6.75 o                         
   2   3  14        195.96        206.26         2.45 o                         
   3   3  14          0.79          1.08         0.58 o                         
   4   3  14        427.64        419.13         4.01 o                         
   5   3  14         34.97         48.89         1.85 o                         
   6   3  14        220.08        236.39         3.38 o                         
   7   3  14        223.10        205.51         3.77 o                         
   8   3  14        201.24        214.82         4.14 o                         
   9   3  14        519.37        500.55         7.92 o                         
  10   3  14        113.49        115.97         4.00 o                         
  11   3  14         19.21         13.99         2.02 o                         
  12   3  14         11.20         14.23         2.11 o                         
  13   3  14         37.59         31.41         3.94 o                         
   0   4  14         58.37         64.54         1.74 o                         
   1   4  14        193.54        208.45         2.26 o                         
   2   4  14        455.74        435.91         3.62 o                         
   3   4  14       2335.24       2186.65        13.78 o                         
   4   4  14          9.53         11.82         0.90 o                         
   5   4  14       1633.59       1564.10        11.82 o                         
   6   4  14        241.63        230.16         3.67 o                         
   7   4  14        347.80        329.87         5.05 o                         
   8   4  14         90.61         83.23         2.97 o                         
   9   4  14          9.52         11.97         1.65 o                         
  10   4  14        150.11        138.95         4.17 o                         
  11   4  14        118.83        123.13         3.99 o                         
  12   4  14         70.55         62.80         3.95 o                         
  13   4  14        104.08        149.54        14.63 o                         
   1   5  14        522.47        504.77         4.42 o                         
   2   5  14         47.89         52.53         1.44 o                         
   3   5  14       1022.50        966.60         7.20 o                         
   4   5  14          0.03          1.06         0.83 o                         
   5   5  14         60.94         68.45         2.12 o                         
   6   5  14         17.37         10.05         1.16 o                         
   7   5  14        346.23        371.25         5.69 o                         
   8   5  14        121.31        129.68         3.59 o                         
   9   5  14         19.66         21.04         2.12 o                         
  10   5  14         49.11         54.07         3.02 o                         
  11   5  14        121.72        120.78         4.22 o                         
  12   5  14         89.50         91.48         4.26 o                         
   0   6  14         30.58         35.21         2.17 o                         
   1   6  14         79.46         62.84         1.77 o                         
   2   6  14          0.51          0.03         0.86 o                         
   3   6  14        942.32        920.68         7.89 o                         
   4   6  14        271.10        274.60         3.88 o                         
   5   6  14          7.73          9.33         1.17 o                         
   6   6  14        379.65        404.76         5.70 o                         
   7   6  14        126.78        137.67         3.20 o                         
   8   6  14         23.16         18.86         1.66 o                         
   9   6  14        504.37        524.37         8.48 o                         
  10   6  14          0.57          1.72         1.88 o                         
  11   6  14          0.18          2.00         2.03 o                         
   1   7  14          0.16          1.47         1.06 o                         
   2   7  14        273.94        292.63         4.41 o                         
   3   7  14         79.88         80.12         2.21 o                         
   4   7  14         77.95         86.48         2.30 o                         
   5   7  14         79.44         74.79         2.69 o                         
   6   7  14        232.01        243.00         4.64 o                         
   7   7  14         17.52         15.25         1.63 o                         
   8   7  14          3.52          5.91         1.52 o                         
   9   7  14         54.02         49.37         2.53 o                         
  10   7  14         44.91         44.33         2.73 o                         
  11   7  14         28.57         27.12         3.42 o                         
   0   8  14        127.28        133.33         5.02 o                         
   1   8  14        919.29        971.74         9.99 o                         
   2   8  14        315.32        313.11         4.71 o                         
   3   8  14        528.20        534.82         6.70 o                         
   4   8  14         77.13         82.66         2.52 o                         
   5   8  14          0.50          1.36         1.30 o                         
   6   8  14         14.12          9.38         1.72 o                         
   7   8  14         83.47         93.66         3.37 o                         
   8   8  14          2.20          2.30         1.65 o                         
   9   8  14        111.46        108.94         3.91 o                         
  10   8  14         84.63         87.08         4.74 o                         
   1   9  14        556.62        552.87         7.77 o                         
   2   9  14        217.76        216.50         4.63 o                         
   3   9  14        132.44        123.61         3.46 o                         
   4   9  14        226.65        221.72         4.54 o                         
   5   9  14         18.52         24.16         2.31 o                         
   6   9  14        125.98        110.30         4.10 o                         
   7   9  14        428.08        469.85         9.04 o                         
   8   9  14          5.90          2.18         2.22 o                         
   9   9  14         48.73         42.13         4.22 o                         
  10   9  14        142.51        158.94        15.75 o                         
   0  10  14         32.99         31.15         3.48 o                         
   1  10  14         71.24         70.97         2.97 o                         
   2  10  14         61.79         53.67         2.80 o                         
   3  10  14         62.43         63.49         3.25 o                         
   4  10  14        151.58        171.89         5.28 o                         
   5  10  14        100.95         87.02         4.30 o                         
   6  10  14          9.73          7.15         2.35 o                         
   7  10  14         87.09         81.64         4.58 o                         
   8  10  14         46.91         44.43         5.07 o                         
   1  11  14         13.23         15.86         2.25 o                         
   2  11  14         64.16         64.48         3.38 o                         
   3  11  14        108.34         82.05         3.91 o                         
   4  11  14        118.34        101.91         4.36 o                         
   5  11  14        361.95        400.36        10.15 o                         
   6  11  14         63.06         43.88         7.59 o                         
   7  11  14         69.84         49.38        11.19 o                         
   0  12  14        230.87        224.50         9.47 o                         
   1  12  14          2.47          1.06         2.39 o                         
   2  12  14         20.15         19.53         2.81 o                         
   3  12  14        201.58        196.23         6.89 o                         
   4  12  14          8.10         13.95         4.22 o                         
   1   1  15       2640.10       2473.17        12.98 o                         
   2   1  15          4.48          4.31         0.58 o                         
   3   1  15        859.53        839.41         5.79 o                         
   4   1  15        448.87        439.87         3.98 o                         
   5   1  15        161.96        164.61         2.99 o                         
   6   1  15       1629.64       1590.38        15.41 o                         
   7   1  15        126.95        112.50         3.63 o                         
   8   1  15        937.73        981.86        12.38 o                         
   9   1  15        204.30        177.82         4.34 o                         
  10   1  15          0.08         -1.16         1.68 o                         
  11   1  15         56.81         43.51         3.72 o                         
  12   1  15         67.18         67.82         3.64 o                         
  13   1  15         11.14         17.35         4.69 o                         
   0   2  15         68.19         67.94         1.77 o                         
   1   2  15        172.05        164.62         1.95 o                         
   2   2  15         81.29         66.13         1.38 o                         
   3   2  15       1745.65       1694.19         9.91 o                         
   4   2  15       1634.66       1615.46        11.69 o                         
   5   2  15        839.59        756.56         8.60 o                         
   6   2  15        223.65        228.04         4.05 o                         
   7   2  15        376.13        325.77         5.25 o                         
   8   2  15          5.72          6.13         1.45 o                         
   9   2  15        364.73        363.95         7.39 o                         
  10   2  15          3.72          5.95         1.95 o                         
  11   2  15         16.56         12.72         2.09 o                         
  12   2  15          5.77          4.65         2.03 o                         
  13   2  15         76.96         78.14         7.09 o                         
   1   3  15        266.93        280.99         2.81 o                         
   2   3  15          5.33          2.31         0.63 o                         
   3   3  15         40.70         28.41         1.18 o                         
   4   3  15       1419.48       1444.27        11.66 o                         
   5   3  15         41.15         29.11         1.58 o                         
   6   3  15        618.31        603.19         7.04 o                         
   7   3  15         64.90         52.59         2.02 o                         
   8   3  15        170.15        177.65         4.26 o                         
   9   3  15         33.09         38.44         2.76 o                         
  10   3  15         62.36         50.63         3.14 o                         
  11   3  15         26.78         26.40         2.54 o                         
  12   3  15        130.16        125.15         4.77 o                         
  13   3  15          0.83          4.30         7.74 o                         
   0   4  15         22.80         24.46         1.43 o                         
   1   4  15        188.51        166.72         2.37 o                         
   2   4  15          0.27          1.48         0.78 o                         
   3   4  15        127.73        152.57         2.70 o                         
   4   4  15        343.27        343.90         4.61 o                         
   5   4  15         67.81         62.08         3.03 o                         
   6   4  15        197.17        209.04         3.76 o                         
   7   4  15          0.95         -0.17         1.12 o                         
   8   4  15        116.74        122.86         3.37 o                         
   9   4  15          5.29          3.15         1.67 o                         
  10   4  15        690.81        764.09        12.23 o                         
  11   4  15        212.20        221.69         5.81 o                         
  12   4  15        413.76        457.37        10.57 o                         
   1   5  15          1.65          0.47         0.82 o                         
   2   5  15         95.97        110.45         2.26 o                         
   3   5  15        744.43        688.38         6.47 o                         
   4   5  15         32.07         27.95         1.41 o                         
   5   5  15        367.70        383.03         5.39 o                         
   6   5  15        445.48        453.26         5.88 o                         
   7   5  15          8.41         15.90         1.53 o                         
   8   5  15        185.93        195.25         4.54 o                         
   9   5  15          1.59          0.17         1.49 o                         
  10   5  15        316.90        325.82         7.47 o                         
  11   5  15         75.66         76.27         3.96 o                         
   0   6  15       5633.25       5488.56        54.66 o                         
   1   6  15        469.96        464.90         5.90 o                         
   2   6  15         46.21         47.55         1.92 o                         
   3   6  15         43.25         39.88         1.61 o                         
   4   6  15         80.21         81.60         2.32 o                         
   5   6  15       1131.83       1093.04        11.16 o                         
   6   6  15        146.50        167.85         3.65 o                         
   7   6  15        258.63        240.17         4.49 o                         
   8   6  15         89.44         99.58         3.78 o                         
   9   6  15         59.59         68.39         3.13 o                         
  10   6  15         10.27          7.00         1.89 o                         
  11   6  15         43.32         40.17         4.37 o                         
   1   7  15          0.61          0.89         1.15 o                         
   2   7  15        544.89        545.55         7.92 o                         
   3   7  15        454.48        421.17         6.12 o                         
   4   7  15        193.44        191.66         3.51 o                         
   5   7  15        120.01        133.22         3.19 o                         
   6   7  15        111.13        118.41         3.40 o                         
   7   7  15        189.32        211.37         5.69 o                         
   8   7  15         33.79         39.94         2.44 o                         
   9   7  15        155.41        189.56         5.01 o                         
  10   7  15         19.17         19.80         2.56 o                         
  11   7  15        103.38         88.61        10.22 o                         
   0   8  15        369.89        381.91        10.42 o                         
   1   8  15          8.37         10.70         1.44 o                         
   2   8  15        406.56        417.09         6.15 o                         
   3   8  15        421.30        393.77         5.51 o                         
   4   8  15        157.31        161.17         3.58 o                         
   5   8  15          0.09         -0.44         1.33 o                         
   6   8  15          0.28         -1.24         1.64 o                         
   7   8  15          1.95          0.51         1.65 o                         
   8   8  15        152.43        159.91         4.47 o                         
   9   8  15        135.24        124.49         5.25 o                         
  10   8  15         26.28         19.86         7.81 o                         
   1   9  15          0.26         -0.87         1.51 o                         
   2   9  15        597.33        653.46         8.85 o                         
   3   9  15          2.35          2.91         1.47 o                         
   4   9  15         66.19         74.07         2.79 o                         
   5   9  15        227.81        246.20         5.72 o                         
   6   9  15         21.83         16.13         2.37 o                         
   7   9  15         28.26         19.75         2.43 o                         
   8   9  15         28.91         29.59         2.83 o                         
   9   9  15        214.64        225.00        19.86 o                         
   0  10  15        126.90        128.10         5.44 o                         
   1  10  15          2.23          0.73         1.59 o                         
   2  10  15        232.69        230.78         5.30 o                         
   3  10  15         60.21         59.86         2.91 o                         
   4  10  15         76.98         63.38         3.41 o                         
   5  10  15        138.26        173.69         6.96 o                         
   6  10  15          0.51         -1.53         2.41 o                         
   7  10  15          0.02         -0.56         3.89 o                         
   1  11  15          6.35          4.17         2.00 o                         
   2  11  15         17.34         12.18         2.19 o                         
   3  11  15         14.84         27.78         2.50 o                         
   4  11  15         40.10         34.09         3.34 o                         
   5  11  15        184.91        187.41        10.82 o                         
   0  12  15         25.06         34.02        10.26 o                         
   1  12  15        210.21        201.70        19.33 o                         
   2  12  15          7.01          3.64         4.49 o                         
   3  12  15        154.88        191.21        17.34 o                         
   0   0  16       2388.69       2354.87        24.00 o                         
   1   0  16        371.66        438.14         5.19 o                         
   2   0  16         34.98         42.47         1.95 o                         
   3   0  16       1071.25       1035.68        11.84 o                         
   4   0  16        587.45        555.88        10.95 o                         
   5   0  16        988.87        912.80        15.83 o                         
   6   0  16       1025.21       1027.74        15.68 o                         
   7   0  16        133.90        128.90         5.28 o                         
   8   0  16        255.17        252.40         7.89 o                         
   9   0  16          8.56          5.42         2.31 o                         
  10   0  16        421.64        434.06        12.51 o                         
  11   0  16        367.86        411.47        12.46 o                         
  12   0  16         11.85         20.69         4.17 o                         
   1   1  16       2154.21       2066.47        12.60 o                         
   2   1  16         24.08         28.75         1.16 o                         
   3   1  16         97.21         78.99         1.78 o                         
   4   1  16       1251.10       1223.69        10.75 o                         
   5   1  16        183.70        159.49         3.41 o                         
   6   1  16        112.46        132.78         3.71 o                         
   7   1  16        264.13        257.47         5.44 o                         
   8   1  16        115.22        107.45         3.86 o                         
   9   1  16        268.52        288.04         5.94 o                         
  10   1  16          0.01         -1.34         1.74 o                         
  11   1  16        292.01        250.35         6.52 o                         
  12   1  16          0.02          0.52         2.16 o                         
   0   2  16        448.33        431.44         5.94 o                         
   1   2  16        209.11        209.19         2.70 o                         
   2   2  16        153.74        162.30         2.50 o                         
   3   2  16        213.84        221.70         3.56 o                         
   4   2  16        292.07        283.99         4.54 o                         
   5   2  16        445.02        407.02         6.31 o                         
   6   2  16        754.19        761.25         9.66 o                         
   7   2  16        272.70        270.39         6.24 o                         
   8   2  16        336.04        367.81         6.35 o                         
   9   2  16         83.28         77.20         3.15 o                         
  10   2  16         39.65         36.74         2.75 o                         
  11   2  16        193.94        228.40         7.75 o                         
  12   2  16          4.54          2.69         2.65 o                         
   1   3  16        922.93        857.63         9.68 o                         
   2   3  16        800.86        765.83         7.07 o                         
   3   3  16        466.42        422.09         5.53 o                         
   4   3  16        278.44        268.75         5.97 o                         
   5   3  16        369.41        401.80         6.61 o                         
   6   3  16         28.99         35.22         2.16 o                         
   7   3  16        788.02        765.31        10.16 o                         
   8   3  16        361.57        353.71         6.31 o                         
   9   3  16         32.74         45.29         2.61 o                         
  10   3  16        157.64        160.78         5.35 o                         
  11   3  16         69.89         93.49         4.01 o                         
  12   3  16          1.66          0.01         3.20 o                         
   0   4  16        985.05        925.69        11.20 o                         
   1   4  16        432.65        425.00         4.77 o                         
   2   4  16       2330.71       2288.22        18.48 o                         
   3   4  16        249.11        228.37         3.96 o                         
   4   4  16         30.65         33.53         1.74 o                         
   5   4  16       1606.65       1539.79        15.89 o                         
   6   4  16         40.54         36.85         1.85 o                         
   7   4  16         71.34         65.17         2.28 o                         
   8   4  16         17.72         16.27         1.69 o                         
   9   4  16         85.67         73.08         3.23 o                         
  10   4  16         11.86          9.87         2.14 o                         
  11   4  16          0.76         -1.14         2.00 o                         
   1   5  16        544.63        513.58         6.18 o                         
   2   5  16        119.85        126.02         2.77 o                         
   3   5  16        325.95        341.28         4.78 o                         
   4   5  16          0.04          0.38         1.09 o                         
   5   5  16        298.59        255.50         4.44 o                         
   6   5  16        200.03        198.65         3.86 o                         
   7   5  16         30.74         33.74         2.15 o                         
   8   5  16        124.91        113.27         3.39 o                         
   9   5  16         57.99         70.05         3.18 o                         
  10   5  16         34.51         46.68         3.02 o                         
  11   5  16         92.38         95.19         6.24 o                         
   0   6  16        170.34        178.68         4.61 o                         
   1   6  16          0.01          1.99         1.17 o                         
   2   6  16       1028.68        995.40        12.03 o                         
   3   6  16          2.28          4.47         1.14 o                         
   4   6  16         43.69         48.65         1.86 o                         
   5   6  16        102.76         92.91         2.83 o                         
   6   6  16         17.82         13.76         1.42 o                         
   7   6  16         25.00         25.94         1.84 o                         
   8   6  16         43.55         32.71         2.23 o                         
   9   6  16         27.71         27.71         2.29 o                         
  10   6  16          0.86          0.14         2.02 o                         
  11   6  16        116.26        123.52        14.30 o                         
   1   7  16        116.80         96.62         2.81 o                         
   2   7  16        513.24        520.09         7.86 o                         
   3   7  16         50.49         55.38         2.22 o                         
   4   7  16          5.97          3.90         1.27 o                         
   5   7  16        199.53        206.78         5.83 o                         
   6   7  16         10.79          6.89         1.63 o                         
   7   7  16          6.17          0.83         1.57 o                         
   8   7  16          1.41          3.58         1.86 o                         
   9   7  16         25.57         23.83         2.51 o                         
  10   7  16          5.08          2.85         3.39 o                         
   0   8  16       1505.87       1511.65        20.99 o                         
   1   8  16        310.68        323.34         5.36 o                         
   2   8  16        200.00        177.77         3.93 o                         
   3   8  16         89.56         91.06         2.81 o                         
   4   8  16         12.21          7.51         1.53 o                         
   5   8  16         66.31         45.49         2.50 o                         
   6   8  16         27.62         22.96         2.17 o                         
   7   8  16         25.95         18.82         2.16 o                         
   8   8  16          9.36          7.19         1.91 o                         
   9   8  16          3.66          4.21         2.81 o                         
   1   9  16          0.06         -1.34         1.57 o                         
   2   9  16         40.00         49.99         2.82 o                         
   3   9  16         10.16          9.52         1.81 o                         
   4   9  16          9.45          6.14         1.66 o                         
   5   9  16          0.94          0.84         1.84 o                         
   6   9  16        131.70        132.08         5.34 o                         
   7   9  16        380.01        418.85         8.51 o                         
   8   9  16         37.29         38.92         5.17 o                         
   0  10  16        106.35         90.78         4.99 o                         
   1  10  16         16.28         14.28         1.96 o                         
   2  10  16         26.45         20.88         2.17 o                         
   3  10  16         19.22         20.62         2.36 o                         
   4  10  16        233.82        257.29         6.57 o                         
   5  10  16        471.87        541.71        10.58 o                         
   6  10  16         22.23         23.97         5.42 o                         
   1  11  16          7.20          6.71         2.14 o                         
   2  11  16          0.77          3.85         2.18 o                         
   3  11  16        159.85        182.21         7.03 o                         
   4  11  16        371.40        413.42        20.54 o                         
   1   1  17        568.15        487.62         5.74 o                         
   2   1  17       1510.83       1424.84        13.52 o                         
   3   1  17        231.01        243.62         4.19 o                         
   4   1  17        247.92        212.42         5.18 o                         
   5   1  17        135.99        154.98         4.12 o                         
   6   1  17        574.98        567.81         8.74 o                         
   7   1  17        315.43        321.40         8.14 o                         
   8   1  17          1.63          1.46         1.58 o                         
   9   1  17        380.37        372.28         7.59 o                         
  10   1  17          4.53          4.51         1.90 o                         
  11   1  17         16.78         19.49         2.67 o                         
  12   1  17          0.63         -0.31         5.64 o                         
   0   2  17       1517.24       1479.42        19.20 o                         
   1   2  17         49.55         29.69         1.48 o                         
   2   2  17        590.24        581.31         7.00 o                         
   3   2  17        153.44        159.23         3.40 o                         
   4   2  17        489.11        475.27         6.80 o                         
   5   2  17        159.91        146.40         4.91 o                         
   6   2  17         37.82         39.98         2.89 o                         
   7   2  17        451.59        439.86         8.00 o                         
   8   2  17        466.06        501.54         7.80 o                         
   9   2  17         20.23         24.01         2.18 o                         
  10   2  17         20.94         17.42         2.51 o                         
  11   2  17         67.19         73.11         6.18 o                         
  12   2  17        153.61        122.73        17.01 o                         
   1   3  17         35.66         27.69         1.69 o                         
   2   3  17         47.86         34.97         1.70 o                         
   3   3  17        663.58        604.92         8.12 o                         
   4   3  17        202.14        208.16         4.34 o                         
   5   3  17         69.52         84.65         2.86 o                         
   6   3  17         91.02         90.35         2.95 o                         
   7   3  17        103.62        126.10         4.18 o                         
   8   3  17          1.36          3.59         1.70 o                         
   9   3  17        239.96        233.77         5.40 o                         
  10   3  17        102.03        108.84         4.52 o                         
  11   3  17        179.07        183.06         6.47 o                         
   0   4  17        389.49        381.67         9.38 o                         
   1   4  17         43.64         42.34         2.45 o                         
   2   4  17          2.45          4.95         1.22 o                         
   3   4  17        189.43        166.69         3.84 o                         
   4   4  17        137.97        133.59         3.41 o                         
   5   4  17        635.38        649.65         9.69 o                         
   6   4  17        243.25        270.09         5.60 o                         
   7   4  17         23.85         19.05         1.92 o                         
   8   4  17          0.02          0.19         1.52 o                         
   9   4  17        296.08        332.09         7.13 o                         
  10   4  17          8.32          7.17         2.26 o                         
  11   4  17         43.63         43.02         5.93 o                         
   1   5  17        663.78        656.18         7.60 o                         
   2   5  17        217.66        213.91         4.08 o                         
   3   5  17        139.44        132.09         3.01 o                         
   4   5  17        157.56        170.55         4.08 o                         
   5   5  17         29.98         39.29         2.79 o                         
   6   5  17          7.08          3.50         1.36 o                         
   7   5  17         48.86         50.60         2.39 o                         
   8   5  17          2.31          1.83         1.72 o                         
   9   5  17        138.65        180.98         4.88 o                         
  10   5  17        104.61        105.47         4.71 o                         
   0   6  17         78.75         69.09         3.18 o                         
   1   6  17         39.38         39.76         1.88 o                         
   2   6  17        572.69        535.97         7.06 o                         
   3   6  17        388.27        370.46         5.49 o                         
   4   6  17         50.34         51.36         2.42 o                         
   5   6  17         43.48         37.94         2.08 o                         
   6   6  17         12.66          7.27         1.40 o                         
   7   6  17        111.84         90.51         4.14 o                         
   8   6  17         44.01         42.81         2.49 o                         
   9   6  17          3.20          4.09         1.81 o                         
  10   6  17          2.43         -0.06         2.83 o                         
   1   7  17          1.74          1.33         1.28 o                         
   2   7  17          0.24          2.13         1.35 o                         
   3   7  17         89.29         73.41         2.62 o                         
   4   7  17          4.90          4.70         1.48 o                         
   5   7  17        154.18        152.62         3.78 o                         
   6   7  17          2.85          2.73         1.61 o                         
   7   7  17        283.62        357.63         6.45 o                         
   8   7  17         10.58         10.18         2.04 o                         
   9   7  17          0.08         -1.35         2.69 o                         
   0   8  17       1438.10       1460.46        20.62 o                         
   1   8  17        143.92        128.24         3.40 o                         
   2   8  17          0.78          0.88         1.41 o                         
   3   8  17         29.31         30.99         2.04 o                         
   4   8  17        613.56        598.77         8.40 o                         
   5   8  17         26.67         26.86         2.17 o                         
   6   8  17        427.51        456.05         8.18 o                         
   7   8  17          2.32          7.47         2.02 o                         
   8   8  17         60.73         50.72         3.99 o                         
   1   9  17         96.93         96.74         3.45 o                         
   2   9  17          8.88         12.68         1.89 o                         
   3   9  17        158.73        159.28         4.34 o                         
   4   9  17          1.47          2.42         1.76 o                         
   5   9  17         78.48         67.45         3.56 o                         
   6   9  17        471.66        531.67        10.25 o                         
   7   9  17          5.77         10.20         7.28 o                         
   0  10  17       1082.14       1147.69        17.85 o                         
   1  10  17          0.92          1.74         1.79 o                         
   2  10  17        222.80        258.31         5.80 o                         
   3  10  17        248.35        243.46         6.16 o                         
   4  10  17         76.16         67.09         5.31 o                         
   1  11  17         63.29         62.75        11.32 o                         
   0   0  18        583.83        499.65        15.69 o                         
   1   0  18         15.47         15.67         2.14 o                         
   2   0  18        163.80        128.08         6.76 o                         
   3   0  18          5.78          6.23         1.84 o                         
   4   0  18        662.66        672.87        11.65 o                         
   5   0  18         43.95         45.62         2.99 o                         
   6   0  18         16.53         15.36         2.60 o                         
   7   0  18          1.94          1.48         2.45 o                         
   8   0  18         44.75         52.72         4.39 o                         
   9   0  18         24.64         28.29         4.14 o                         
  10   0  18        176.74        169.33         7.91 o                         
  11   0  18        419.22        472.02        21.55 o                         
   1   1  18          4.76          7.11         1.31 o                         
   2   1  18        152.88        158.59         4.15 o                         
   3   1  18        187.65        186.69         4.34 o                         
   4   1  18         98.48         96.05         2.81 o                         
   5   1  18         22.63         23.15         1.88 o                         
   6   1  18        417.53        406.88         6.90 o                         
   7   1  18          7.94          5.46         1.71 o                         
   8   1  18         73.90         67.02         3.38 o                         
   9   1  18          0.00          0.27         2.13 o                         
  10   1  18          5.35          3.43         2.02 o                         
  11   1  18         83.05         86.48         7.36 o                         
   0   2  18         19.48          9.14         2.12 o                         
   1   2  18          7.90          9.31         1.41 o                         
   2   2  18          1.00          0.05         1.16 o                         
   3   2  18         21.52         19.85         1.67 o                         
   4   2  18         60.19         68.97         2.64 o                         
   5   2  18         10.97          6.54         1.57 o                         
   6   2  18        100.24        101.68         3.63 o                         
   7   2  18          1.77          1.85         1.78 o                         
   8   2  18         23.40         24.19         2.23 o                         
   9   2  18          0.62          0.75         1.86 o                         
  10   2  18        150.64        167.35         5.85 o                         
  11   2  18          1.08          1.23         7.45 o                         
   1   3  18         83.92         93.69         3.16 o                         
   2   3  18          0.49          0.81         1.15 o                         
   3   3  18        133.61        134.54         3.47 o                         
   4   3  18        927.44        905.65        10.69 o                         
   5   3  18        176.34        177.93         4.33 o                         
   6   3  18         76.89         87.39         3.27 o                         
   7   3  18        406.25        430.08         8.20 o                         
   8   3  18        220.81        238.05         6.03 o                         
   9   3  18         64.13         65.07         3.50 o                         
  10   3  18          2.12          1.05         2.20 o                         
  11   3  18         15.15         27.47         8.61 o                         
   0   4  18        442.01        432.39        10.33 o                         
   1   4  18         41.93         45.12         2.38 o                         
   2   4  18        197.59        188.88         4.21 o                         
   3   4  18         42.69         40.12         2.21 o                         
   4   4  18         59.17         57.48         2.63 o                         
   5   4  18          5.02          4.40         1.43 o                         
   6   4  18         70.93         68.08         2.86 o                         
   7   4  18          4.43          3.81         1.75 o                         
   8   4  18        147.91        154.14         4.93 o                         
   9   4  18        177.38        172.06         5.26 o                         
  10   4  18          9.19         11.04         3.42 o                         
   1   5  18        231.46        203.68         4.10 o                         
   2   5  18          0.14          0.37         1.32 o                         
   3   5  18         77.14         81.54         2.89 o                         
   4   5  18        123.68        112.66         3.34 o                         
   5   5  18        310.76        340.61         6.22 o                         
   6   5  18        274.08        283.43         5.49 o                         
   7   5  18         17.56         22.79         2.12 o                         
   8   5  18        105.03        112.51         4.09 o                         
   9   5  18        149.50        154.15         5.02 o                         
  10   5  18          0.16          1.52         6.22 o                         
   0   6  18        137.06        153.23         6.07 o                         
   1   6  18          0.00          1.87         1.31 o                         
   2   6  18        318.39        345.20         5.99 o                         
   3   6  18        473.67        482.09         7.15 o                         
   4   6  18          6.23          6.69         1.56 o                         
   5   6  18         15.96          9.96         1.72 o                         
   6   6  18         85.46         77.65         3.14 o                         
   7   6  18        161.49        171.35         4.62 o                         
   8   6  18         47.20         56.37         3.09 o                         
   9   6  18         52.00         54.46         5.17 o                         
   1   7  18        207.97        230.32         4.32 o                         
   2   7  18          0.00          0.26         1.42 o                         
   3   7  18        842.93        835.58        10.04 o                         
   4   7  18        105.11         92.34         3.23 o                         
   5   7  18         18.77         14.04         1.88 o                         
   6   7  18        268.87        282.93         5.95 o                         
   7   7  18         82.83         92.88         3.53 o                         
   8   7  18        313.09        342.39         8.44 o                         
   0   8  18         80.57         69.50         3.95 o                         
   1   8  18          2.83          4.43         1.52 o                         
   2   8  18         85.46         84.74         2.90 o                         
   3   8  18        105.86        114.96         3.35 o                         
   4   8  18        180.55        206.87         5.04 o                         
   5   8  18        195.41        159.42         4.50 o                         
   6   8  18         87.08         79.49         4.52 o                         
   7   8  18         20.29         19.53         3.01 o                         
   1   9  18         22.09         18.06         1.97 o                         
   2   9  18          0.16         -1.03         1.69 o                         
   3   9  18         71.99         56.25         2.98 o                         
   4   9  18        137.86        136.52         4.85 o                         
   5   9  18        124.75        136.45         6.87 o                         
   6   9  18        146.30        142.66        11.07 o                         
   0  10  18          0.85         -0.88         2.56 o                         
   1  10  18         79.62         56.23         3.42 o                         
   2  10  18         81.13         64.43         4.81 o                         
   3  10  18         23.89         23.98         5.28 o                         
   1   1  19        104.43         78.79         2.87 o                         
   2   1  19         39.54         25.86         2.05 o                         
   3   1  19          0.78          1.07         1.34 o                         
   4   1  19          0.23          0.18         1.31 o                         
   5   1  19        244.29        243.90         4.97 o                         
   6   1  19         51.56         52.21         2.90 o                         
   7   1  19          1.41          1.13         1.59 o                         
   8   1  19         75.00         80.31         3.55 o                         
   9   1  19          9.77          6.20         2.14 o                         
  10   1  19         36.82         42.34         4.90 o                         
   0   2  19          3.04         -0.72         1.97 o                         
   1   2  19        146.07        131.82         4.03 o                         
   2   2  19        648.41        635.29         8.71 o                         
   3   2  19          0.56          1.40         1.36 o                         
   4   2  19         24.29         20.83         1.89 o                         
   5   2  19         35.64         30.12         2.28 o                         
   6   2  19         73.38         78.88         3.37 o                         
   7   2  19         22.24         22.10         2.29 o                         
   8   2  19          0.07          0.08         1.87 o                         
   9   2  19         14.90         16.00         2.63 o                         
  10   2  19         56.02         51.83         9.53 o                         
   1   3  19         91.71         73.38         3.05 o                         
   2   3  19          7.46          6.06         1.56 o                         
   3   3  19         93.67         90.31         3.11 o                         
   4   3  19         31.12         25.99         1.91 o                         
   5   3  19          0.30          1.07         1.50 o                         
   6   3  19        219.85        221.04         5.24 o                         
   7   3  19        288.65        273.07         6.45 o                         
   8   3  19        171.91        194.86         5.76 o                         
   9   3  19          0.60          0.08         2.00 o                         
   0   4  19        394.73        381.42        12.06 o                         
   1   4  19         15.77         12.64         1.76 o                         
   2   4  19        151.46        155.83         4.23 o                         
   3   4  19          8.29          9.09         1.63 o                         
   4   4  19          4.81          6.22         1.58 o                         
   5   4  19          6.12          7.91         1.57 o                         
   6   4  19         75.55         74.37         4.12 o                         
   7   4  19         81.55         87.13         5.29 o                         
   8   4  19          7.92          6.32         2.11 o                         
   9   4  19         28.89         36.75         3.75 o                         
   1   5  19        144.28        140.71         3.96 o                         
   2   5  19          5.32          4.49         1.49 o                         
   3   5  19         74.40         77.12         3.19 o                         
   4   5  19         70.85         53.50         2.64 o                         
   5   5  19          1.02          2.82         1.56 o                         
   6   5  19        268.78        258.17         5.32 o                         
   7   5  19         38.14         34.86         2.66 o                         
   8   5  19         16.33         10.50         2.27 o                         
   9   5  19          6.68          6.19         5.73 o                         
   0   6  19        163.41        136.36         5.86 o                         
   1   6  19         11.13          5.93         1.50 o                         
   2   6  19         93.33         92.48         3.15 o                         
   3   6  19         56.75         51.47         2.58 o                         
   4   6  19          1.14          1.09         1.63 o                         
   5   6  19        213.31        214.68         5.70 o                         
   6   6  19        173.62        180.11         5.69 o                         
   7   6  19        116.18        133.21         4.37 o                         
   8   6  19         35.58         39.14         4.07 o                         
   1   7  19         24.54         19.47         1.98 o                         
   2   7  19        129.08        133.48         3.85 o                         
   3   7  19         39.09         32.60         2.35 o                         
   4   7  19         59.17         40.44         2.68 o                         
   5   7  19         44.30         47.23         2.76 o                         
   6   7  19         15.22         17.27         2.27 o                         
   7   7  19        120.40        135.30         5.77 o                         
   0   8  19         22.70         13.89         2.68 o                         
   1   8  19        169.76        189.53         4.79 o                         
   2   8  19         20.00         19.18         1.97 o                         
   3   8  19         58.01         49.90         2.89 o                         
   4   8  19        127.89        134.75         4.76 o                         
   5   8  19         34.01         32.47         3.04 o                         
   6   8  19         39.92         48.95         6.17 o                         
   1   9  19        141.34        139.41         4.24 o                         
   2   9  19          0.19         -0.19         1.97 o                         
   3   9  19          7.33          2.38         3.09 o                         
   4   9  19        271.98        285.90        11.85 o                         
   0  10  19         21.22         28.93         9.80 o                         
   0   0  20        758.35        770.44        18.79 o                         
   1   0  20        538.13        490.57        11.55 o                         
   2   0  20        875.60        881.03        16.94 o                         
   3   0  20        427.37        478.50        11.27 o                         
   4   0  20        105.87        108.76         4.21 o                         
   5   0  20        634.93        630.16        12.69 o                         
   6   0  20        462.81        505.93        13.67 o                         
   7   0  20          0.02         -1.30         2.65 o                         
   8   0  20         11.53         16.16         3.35 o                         
   9   0  20        151.93        138.49        13.89 o                         
   1   1  20        133.07        141.14         4.26 o                         
   2   1  20         17.62         18.72         2.17 o                         
   3   1  20        180.29        188.50         5.64 o                         
   4   1  20        319.95        338.26         6.67 o                         
   5   1  20         35.67         49.35         2.69 o                         
   6   1  20         72.56         74.37         3.52 o                         
   7   1  20        142.88        151.93         4.98 o                         
   8   1  20         21.92         22.86         2.39 o                         
   9   1  20        100.48        106.57         5.21 o                         
   0   2  20          0.07         -0.53         2.03 o                         
   1   2  20         21.42         19.09         2.02 o                         
   2   2  20         38.28         32.77         2.43 o                         
   3   2  20        548.03        531.56         9.34 o                         
   4   2  20         10.39         10.20         1.71 o                         
   5   2  20        146.31        139.84         4.46 o                         
   6   2  20         51.54         44.73         2.99 o                         
   7   2  20          8.76          9.29         2.03 o                         
   8   2  20         38.68         44.49         3.15 o                         
   9   2  20         10.06          8.43         5.15 o                         
   1   3  20         36.28         32.13         2.56 o                         
   2   3  20          5.23          5.98         1.51 o                         
   3   3  20        200.21        181.11         5.48 o                         
   4   3  20         26.92         22.75         2.19 o                         
   5   3  20         13.15         13.57         2.10 o                         
   6   3  20        113.07        128.38         4.37 o                         
   7   3  20         45.80         38.08         2.84 o                         
   8   3  20          1.66         -0.49         1.94 o                         
   9   3  20          5.55          9.20         6.35 o                         
   0   4  20         24.21         17.13         3.05 o                         
   1   4  20         84.54         87.74         3.68 o                         
   2   4  20        206.20        196.56         5.32 o                         
   3   4  20         85.38         80.77         3.28 o                         
   4   4  20         32.43         29.83         2.30 o                         
   5   4  20         17.50         12.51         1.93 o                         
   6   4  20         18.84         17.27         2.15 o                         
   7   4  20          4.50          3.17         2.03 o                         
   8   4  20        338.61        364.62         9.20 o                         
   9   4  20         42.17         42.89        10.92 o                         
   1   5  20          3.03          2.11         1.74 o                         
   2   5  20          0.46          0.86         1.67 o                         
   3   5  20          1.58          3.09         1.62 o                         
   4   5  20          1.82          2.40         1.66 o                         
   5   5  20         41.74         50.96         2.82 o                         
   6   5  20          0.48         -0.48         1.67 o                         
   7   5  20          2.28          6.14         2.22 o                         
   8   5  20        213.56        221.54         8.99 o                         
   0   6  20        102.47         91.69         6.92 o                         
   1   6  20          0.52          0.27         1.73 o                         
   2   6  20         38.31         37.52         2.57 o                         
   3   6  20          6.09          9.49         1.74 o                         
   4   6  20          6.53          7.56         1.89 o                         
   5   6  20          0.28         -0.18         1.94 o                         
   6   6  20          2.34          1.80         1.93 o                         
   7   6  20         10.55         17.82         3.56 o                         
   1   7  20          8.46          8.41         1.82 o                         
   2   7  20        163.68        174.11         5.31 o                         
   3   7  20          2.46          1.18         1.75 o                         
   4   7  20          6.56          4.17         1.89 o                         
   5   7  20         50.35         53.74         3.47 o                         
   6   7  20         46.56         54.77         4.97 o                         
   0   8  20        179.49        199.12         7.02 o                         
   1   8  20         52.10         59.26         3.04 o                         
   2   8  20          0.19          3.12         1.95 o                         
   3   8  20          9.44         14.88         2.49 o                         
   4   8  20         25.18         12.06         4.17 o                         
   5   8  20          0.00         -2.05         7.48 o                         
   1   9  20         15.57          9.93         7.15 o                         
   2   9  20          2.63         -2.12         7.74 o                         
   1   1  21          0.00         -0.57         1.56 o                         
   2   1  21         98.72         77.97         4.33 o                         
   3   1  21         12.19          9.77         2.17 o                         
   4   1  21        184.81        190.42         4.97 o                         
   5   1  21         17.31         15.38         1.94 o                         
   6   1  21        163.00        167.26         7.27 o                         
   7   1  21         33.46         35.03         2.88 o                         
   8   1  21        220.53        236.74         8.78 o                         
   0   2  21        391.58        344.15         9.53 o                         
   1   2  21          0.73          0.26         1.61 o                         
   2   2  21          2.07          1.19         1.69 o                         
   3   2  21         69.75         67.24         3.40 o                         
   4   2  21        516.62        530.30        10.24 o                         
   5   2  21          0.61          1.14         1.78 o                         
   6   2  21          0.01          0.57         1.71 o                         
   7   2  21         16.29         12.84         2.14 o                         
   8   2  21        172.54        171.90         8.94 o                         
   1   3  21         18.79          8.39         1.86 o                         
   2   3  21         47.17         58.23         2.88 o                         
   3   3  21          0.86         -0.31         1.82 o                         
   4   3  21        196.80        206.19         6.93 o                         
   5   3  21         19.55         25.26         2.35 o                         
   6   3  21        330.53        348.53         8.11 o                         
   7   3  21        121.23        153.80         5.04 o                         
   8   3  21         17.05          9.68         5.07 o                         
   0   4  21        151.97        150.18         6.91 o                         
   1   4  21          9.04          9.06         1.94 o                         
   2   4  21          0.06         -0.98         1.71 o                         
   3   4  21        196.32        214.69         6.17 o                         
   4   4  21         64.08         80.76         4.19 o                         
   5   4  21          1.44          2.95         1.93 o                         
   6   4  21        124.65        140.20         6.27 o                         
   7   4  21         37.15         33.53         3.54 o                         
   1   5  21          3.80          3.98         1.95 o                         
   2   5  21         11.49          8.35         1.97 o                         
   3   5  21         32.53         30.59         2.50 o                         
   4   5  21        117.28        114.61         4.63 o                         
   5   5  21        104.19         98.50         4.14 o                         
   6   5  21        196.15        188.14         6.42 o                         
   7   5  21          1.19          1.52         4.12 o                         
   0   6  21        319.51        312.23         9.48 o                         
   1   6  21        260.13        251.63         6.84 o                         
   2   6  21        183.16        200.56         6.73 o                         
   3   6  21         18.26         18.45         2.27 o                         
   4   6  21         28.73         16.30         2.51 o                         
   5   6  21        240.76        249.14         7.19 o                         
   6   6  21          5.08          5.60         3.96 o                         
   1   7  21         86.25         93.41         3.80 o                         
   2   7  21         25.64         22.92         2.64 o                         
   3   7  21          3.52          2.33         2.34 o                         
   4   7  21         53.17         54.91         4.41 o                         
   5   7  21         97.96         87.18        11.78 o                         
   0   8  21          2.45          1.92         7.22 o                         
   1   8  21         58.00         29.26        10.79 o                         
   2   8  21          2.28          4.22         3.79 o                         
   0   0  22        399.58        331.44        13.61 o                         
   1   0  22          3.74          4.52         2.67 o                         
   2   0  22         23.61         31.90         3.87 o                         
   3   0  22         29.57         43.37         4.77 o                         
   4   0  22        148.17        161.33         8.59 o                         
   5   0  22         13.00          2.09         3.02 o                         
   6   0  22        184.56        195.99         9.81 o                         
   7   0  22         17.43         18.26         4.21 o                         
   1   1  22         13.39         11.74         2.27 o                         
   2   1  22        595.03        660.44        11.28 o                         
   3   1  22          0.62          1.44         1.80 o                         
   4   1  22        102.28        108.81         3.96 o                         
   5   1  22         74.57         88.74         4.15 o                         
   6   1  22          2.07          1.92         2.22 o                         
   7   1  22         10.91         18.58         3.95 o                         
   0   2  22         22.45         25.01         3.24 o                         
   1   2  22         17.90         21.62         2.31 o                         
   2   2  22        112.17        124.63         5.26 o                         
   3   2  22         93.28         82.78         4.56 o                         
   4   2  22         12.73         10.63         2.19 o                         
   5   2  22         33.02         36.58         2.77 o                         
   6   2  22        158.54        160.48         8.64 o                         
   7   2  22        140.54        158.09         7.44 o                         
   1   3  22          1.29          2.94         1.88 o                         
   2   3  22          7.36         10.20         1.91 o                         
   3   3  22         10.96         10.85         2.07 o                         
   4   3  22         10.57         15.55         2.61 o                         
   5   3  22         11.52          5.78         2.08 o                         
   6   3  22        109.18         86.22         4.56 o                         
   7   3  22         57.35         71.69        11.78 o                         
   0   4  22         95.41         95.14         5.84 o                         
   1   4  22         51.29         52.73         3.18 o                         
   2   4  22          1.33          0.88         1.91 o                         
   3   4  22          0.02          0.83         1.93 o                         
   4   4  22        246.21        222.54         6.81 o                         
   5   4  22        111.59         91.95         5.94 o                         
   6   4  22         88.85         88.32        10.61 o                         
   1   5  22        220.50        272.82         6.85 o                         
   2   5  22          0.91         -0.16         2.01 o                         
   3   5  22         17.40         17.87         2.31 o                         
   4   5  22          0.82         -0.14         2.48 o                         
   5   5  22          1.11          1.88         3.79 o                         
   0   6  22         10.03          8.73         3.73 o                         
   1   6  22         41.84         45.80         4.01 o                         
   2   6  22         48.78         43.69         3.85 o                         
   3   6  22         98.98        125.60        10.65 o                         
   4   6  22         17.34          8.10         6.02 o                         
   2   7  22          7.12         11.98         7.61 o                         
   1   1  23         40.98         33.99         2.92 o                         
   2   1  23          8.52          7.28         2.26 o                         
   3   1  23         65.22         91.70         5.27 o                         
   4   1  23         73.16         82.23         4.46 o                         
   5   1  23         28.15         37.06         4.87 o                         
   0   2  23        374.59        393.23        11.85 o                         
   1   2  23          0.07          2.90         2.02 o                         
   2   2  23         84.20         73.60         4.24 o                         
   3   2  23        379.88        449.27         9.52 o                         
   4   2  23         69.06         73.09         4.03 o                         
   5   2  23          4.93          3.33         2.61 o                         
   1   3  23        193.31        227.12         6.54 o                         
   2   3  23          0.07          0.71         2.20 o                         
   3   3  23         42.87         53.15         4.29 o                         
   4   3  23          0.57          0.44         2.57 o                         
   5   3  23         31.15         44.09         6.98 o                         
   0   4  23         10.20         18.40         3.74 o                         
   1   4  23         50.35         44.53         3.13 o                         
   2   4  23          5.34          7.14         2.40 o                         
   3   4  23         29.71         19.40         4.56 o                         
   4   4  23         20.34         24.56         8.67 o                         
   1   5  23          0.62          0.08         4.68 o                         
   2   5  23         33.62         26.81         6.39 o                         
   0   0  24        103.91        142.90        11.84 o                         
   1   0  24         13.02         12.04         3.29 o                         
   2   0  24        121.59         70.97         7.23 o                         
   3   0  24         69.34        102.87        13.37 o                         
   1   1  24          4.23          1.78         2.19 o                         
   2   1  24         33.04         30.60         3.79 o                         
   3   1  24        213.66        188.65         9.11 o                         
   0   2  24          0.12          0.80         3.74 o                         
   1   2  24        103.86        129.12         6.03 o                         
   2   2  24         37.04         46.06         3.84 o                         
   3   2  24          6.37          0.88         2.84 o                         
   4   2  24         27.15          8.74         8.87 o                         
   1   3  24          0.01          0.91         4.87 o                         
   2   3  24          0.22          6.04         4.75 o                         
   3   3  24        273.27        222.68        21.25 o                         
                                                                                
