# Supplementary material for: Crystal structures of 6-cyclo­propyl-1,3-diphenylfulvene and 6-(2,3-di­meth­oxy­naphth­yl)-1,3-di­phenylfulvene
Source: Acta Crystallogr E Crystallogr Commun. 2020 May 22;76(Pt 6):896–9. doi: 10.1107/S2056989020006441 (PMC7273991; doi:10.1107/S2056989020006441)
Supplement: Supplementary file 4 [file e-76-00896-2sup3.hkl]

data_2                                                                          
_shelx_title ' lbx-001abs_050620_a.res in P2(1)2(1)2(1)'                        
_shelx_refln_list_code          4                                               
_shelx_F_calc_maximum      176.59                                               
_exptl_crystal_F_000       880.00                                               
_reflns_d_resolution_high  0.7729                                               
                                                                                
loop_                                                                           
 _space_group_symop_operation_xyz                                               
 'x, y, z'                                                                      
 '-x+1/2, -y, z+1/2'                                                            
 '-x, y+1/2, -z+1/2'                                                            
 'x+1/2, -y+1/2, -z'                                                            
                                                                                
_cell_length_a     7.3431                                                       
_cell_length_b    11.5468                                                       
_cell_length_c    25.7555                                                       
_cell_angle_alpha  90.000                                                       
_cell_angle_beta   90.000                                                       
_cell_angle_gamma  90.000                                                       
                                                                                
_shelx_F_squared_multiplier     1.000                                           
                                                                                
loop_                                                                           
 _refln_index_h                                                                 
 _refln_index_k                                                                 
 _refln_index_l                                                                 
 _refln_F_squared_calc                                                          
 _refln_F_squared_meas                                                          
 _refln_F_squared_sigma                                                         
 _refln_observed_status                                                         
   2   0   0      31185.47      29439.64       132.32 o                         
   4   0   0       6484.11       6500.86        35.12 o                         
   6   0   0        484.07        452.47         8.84 o                         
   8   0   0        507.33        492.61        17.88 o                         
   1   1   0       3487.94       3336.54        12.86 o                         
   2   1   0       1101.49       1084.30         5.04 o                         
   3   1   0       2568.05       2540.54        11.28 o                         
   4   1   0        591.79        585.41         4.49 o                         
   5   1   0          0.25          2.02         0.63 o                         
   6   1   0        112.04        120.83         3.38 o                         
   7   1   0         12.28         10.47         2.02 o                         
   8   1   0        330.85        324.81        10.39 o                         
   9   1   0          1.14          1.64         2.69 o                         
   0   2   0       2588.49       2353.20        11.28 o                         
   1   2   0       4155.84       3937.31        18.29 o                         
   2   2   0        179.15        171.07         1.88 o                         
   3   2   0          0.10          2.13         0.34 o                         
   4   2   0        133.64        141.85         2.15 o                         
   5   2   0          1.97          2.42         0.71 o                         
   6   2   0        200.49        200.76         5.25 o                         
   7   2   0          2.65          0.76         1.61 o                         
   8   2   0        175.55        173.62         8.23 o                         
   9   2   0         51.09         49.54         5.99 o                         
   1   3   0        262.83        249.24         2.41 o                         
   2   3   0         15.60         22.83         0.78 o                         
   3   3   0         87.71         81.99         1.55 o                         
   4   3   0        302.67        312.84         3.47 o                         
   5   3   0        123.53        121.65         2.75 o                         
   6   3   0         59.28         66.58         2.98 o                         
   7   3   0        175.63        179.84         6.67 o                         
   8   3   0         46.67         45.11         5.07 o                         
   9   3   0         85.59         76.30         9.58 o                         
   0   4   0         60.91         55.03         1.50 o                         
   1   4   0        128.39        141.00         1.65 o                         
   2   4   0       1012.76        921.89         6.45 o                         
   3   4   0        266.58        283.10         3.36 o                         
   4   4   0        212.80        198.39         3.23 o                         
   5   4   0          0.16          3.94         0.85 o                         
   6   4   0         62.89         59.66         3.16 o                         
   7   4   0        276.86        285.46        10.35 o                         
   8   4   0         45.66         38.93         5.11 o                         
   1   5   0       1097.36       1182.52         6.31 o                         
   2   5   0        103.26        110.43         1.85 o                         
   3   5   0          9.65         11.00         0.72 o                         
   4   5   0        203.70        238.88         3.47 o                         
   5   5   0         80.52         82.67         2.72 o                         
   6   5   0        232.95        246.00         7.95 o                         
   7   5   0        300.25        313.08        10.37 o                         
   8   5   0         24.33         23.59         3.94 o                         
   0   6   0        802.84        855.96         6.86 o                         
   1   6   0        906.61        867.15         5.42 o                         
   2   6   0         24.84         37.92         1.11 o                         
   3   6   0        995.73       1003.32         7.21 o                         
   4   6   0          2.85          1.52         0.73 o                         
   5   6   0         14.17         12.35         1.56 o                         
   6   6   0         10.14         13.18         2.58 o                         
   7   6   0        221.46        225.02         9.00 o                         
   8   6   0          0.84         -0.99         3.17 o                         
   1   7   0         69.86         64.23         1.46 o                         
   2   7   0        363.75        367.98         4.45 o                         
   3   7   0        459.44        430.00         4.96 o                         
   4   7   0        125.85        111.79         2.94 o                         
   5   7   0        709.74        684.23        12.61 o                         
   6   7   0         32.80         43.28         3.87 o                         
   7   7   0         26.31         20.91         3.37 o                         
   8   7   0         19.58         23.06         4.32 o                         
   0   8   0        244.57        247.19         5.27 o                         
   1   8   0        165.80        173.65         2.88 o                         
   2   8   0        138.96        127.14         3.03 o                         
   3   8   0          0.24         -0.02         0.88 o                         
   4   8   0         47.72         45.43         3.17 o                         
   5   8   0         10.40          8.07         2.32 o                         
   6   8   0         43.72         50.29         4.76 o                         
   7   8   0         39.67         42.55         5.22 o                         
   1   9   0         20.60         20.85         1.50 o                         
   2   9   0          0.37         -0.29         0.95 o                         
   3   9   0        300.36        309.94         7.59 o                         
   4   9   0         80.42         93.69         5.65 o                         
   5   9   0         10.71          5.69         2.43 o                         
   6   9   0          0.12         -1.88         2.61 o                         
   7   9   0          2.07         -0.86         2.94 o                         
   0  10   0        167.07        176.74         6.44 o                         
   1  10   0       1175.69       1145.81        14.30 o                         
   2  10   0         11.95         10.24         2.14 o                         
   3  10   0        759.28        747.44        21.00 o                         
   4  10   0        151.49        177.58        12.67 o                         
   5  10   0          0.04          0.91         2.86 o                         
   6  10   0         43.88         63.16         5.79 o                         
   7  10   0        189.49        189.29        24.06 o                         
   1  11   0          9.64          8.04         2.46 o                         
   2  11   0        510.09        533.99        12.32 o                         
   3  11   0        421.98        429.01        13.03 o                         
   4  11   0        116.98        117.46         9.79 o                         
   5  11   0        156.08        148.42        10.20 o                         
   6  11   0        147.90        229.22        29.07 o                         
   0  12   0          3.11          4.59         2.64 o                         
   1  12   0        146.37        135.83         8.92 o                         
   2  12   0        809.24        881.64        23.12 o                         
   3  12   0          5.99          4.05         3.61 o                         
   4  12   0        231.27        251.53        11.73 o                         
   5  12   0         84.75         93.85        11.31 o                         
   1  13   0         15.75         10.00         3.52 o                         
   2  13   0        107.35        111.36         9.85 o                         
   3  13   0          4.64          0.90         3.61 o                         
   4  13   0          4.36          8.08         4.81 o                         
   0  14   0         14.02         18.55         7.33 o                         
   1  14   0         50.13         47.14         6.09 o                         
   2  14   0          0.25          0.10         3.56 o                         
   3  14   0          4.26         -2.77         7.27 o                         
   1   0   1        558.76        517.76         2.92 o                         
   2   0   1      14791.19      14125.09        48.98 o                         
   3   0   1        760.75        771.99         4.76 o                         
   4   0   1        407.25        480.48         3.99 o                         
   5   0   1         62.42         62.47         1.69 o                         
   6   0   1         28.31         30.48         1.71 o                         
   7   0   1         15.93         11.64         2.35 o                         
   8   0   1         63.87         62.57         4.78 o                         
   9   0   1         61.75         61.99         5.75 o                         
  -9   1   1         16.37         16.02         3.30 o                         
  -8   1   1         43.36         39.04         4.09 o                         
  -7   1   1         44.55         40.02         3.31 o                         
  -6   1   1        131.50        132.47         3.43 o                         
  -5   1   1        510.91        518.67         4.99 o                         
  -4   1   1        369.94        368.08         3.50 o                         
  -3   1   1        644.33        668.71         4.49 o                         
  -2   1   1       5792.33       5538.33        20.44 o                         
  -1   1   1       3039.25       2866.99        11.11 o                         
   0   1   1        137.24         39.28        15.37 o                         
   1   1   1       3039.54       2836.44        10.65 o                         
   2   1   1       5792.35       5560.56        19.44 o                         
   3   1   1        645.09        670.64         4.40 o                         
   4   1   1        369.89        364.53         3.49 o                         
   5   1   1        511.43        505.47         5.19 o                         
   6   1   1        131.01        130.37         3.31 o                         
   7   1   1         44.45         45.80         3.87 o                         
   8   1   1         43.46         39.05         4.08 o                         
   9   1   1         16.38         11.11         3.23 o                         
  -9   2   1         46.89         51.30         6.11 o                         
  -8   2   1          2.13          2.43         2.51 o                         
  -7   2   1          7.17          4.77         2.02 o                         
  -6   2   1        106.78        110.08         3.26 o                         
  -5   2   1        239.55        250.90         3.60 o                         
  -4   2   1        280.56        299.51         3.37 o                         
  -3   2   1       1100.64       1091.37         5.93 o                         
  -2   2   1       1516.42       1427.73         7.69 o                         
  -1   2   1       2923.48       2749.60        14.12 o                         
   0   2   1        223.08        213.37         1.46 o                         
   1   2   1       2922.10       2706.42        12.47 o                         
   2   2   1       1517.47       1422.77         6.98 o                         
   3   2   1       1100.83       1096.33         5.98 o                         
   4   2   1        280.51        296.88         3.18 o                         
   5   2   1        239.14        245.46         3.38 o                         
   6   2   1        106.93        115.85         3.60 o                         
   7   2   1          7.18          7.14         1.85 o                         
   8   2   1          2.11          1.22         2.28 o                         
   9   2   1         46.70         40.57         6.96 o                         
  -9   3   1         64.08         76.48        16.53 o                         
  -8   3   1         74.26         71.90         6.02 o                         
  -7   3   1        114.69        112.22         7.51 o                         
  -6   3   1        177.15        189.83         5.08 o                         
  -5   3   1        119.14        115.74         2.56 o                         
  -4   3   1         79.06         83.66         1.70 o                         
  -3   3   1       1593.91       1595.70         9.43 o                         
  -2   3   1       1171.36       1086.80         7.51 o                         
  -1   3   1        433.96        350.78         2.97 o                         
   0   3   1       3721.36       3481.82        12.50 o                         
   1   3   1        433.82        343.52         2.41 o                         
   2   3   1       1170.17       1093.27         6.15 o                         
   3   3   1       1594.54       1616.51         8.38 o                         
   4   3   1         79.33         82.73         1.78 o                         
   5   3   1        119.41        119.60         2.59 o                         
   6   3   1        177.08        180.11         4.98 o                         
   7   3   1        114.54        118.93         5.47 o                         
   8   3   1         74.18         74.17         5.31 o                         
   9   3   1         64.01         46.80         6.94 o                         
  -8   4   1         36.64         27.54         4.50 o                         
  -7   4   1         98.43         88.34         5.57 o                         
  -6   4   1        394.00        411.25         8.51 o                         
  -5   4   1        451.14        439.21         5.54 o                         
  -4   4   1        188.40        196.38         2.92 o                         
  -3   4   1         91.95        104.95         1.95 o                         
  -2   4   1         88.04         94.36         1.66 o                         
  -1   4   1          1.86          1.80         0.36 o                         
   0   4   1         57.75         62.11         1.04 o                         
   1   4   1          1.85          1.82         0.33 o                         
   2   4   1         88.08         94.06         1.65 o                         
   3   4   1         91.95        101.35         1.71 o                         
   4   4   1        188.21        192.55         2.83 o                         
   5   4   1        451.21        440.98         5.65 o                         
   6   4   1        393.86        418.06         7.62 o                         
   7   4   1         98.26         88.65         5.63 o                         
   8   4   1         36.66         32.42         4.86 o                         
  -8   5   1         30.03         30.14         4.95 o                         
  -7   5   1         22.09         22.61         3.35 o                         
  -6   5   1        123.27        128.74         5.26 o                         
  -5   5   1       1513.76       1503.33        11.37 o                         
  -4   5   1        231.56        239.25         3.41 o                         
  -3   5   1        328.80        329.90         3.58 o                         
  -2   5   1       1023.93       1068.86         8.16 o                         
  -1   5   1       3076.80       3149.96        14.49 o                         
   0   5   1        689.29        709.63         4.22 o                         
   1   5   1       3076.60       3164.49        12.56 o                         
   2   5   1       1026.04       1079.44         6.15 o                         
   3   5   1        328.80        325.67         3.49 o                         
   4   5   1        232.19        244.12         3.68 o                         
   5   5   1       1512.71       1515.93        11.85 o                         
   6   5   1        123.34        119.06         5.60 o                         
   7   5   1         21.99         22.33         3.49 o                         
   8   5   1         30.04         32.87         4.59 o                         
  -8   6   1        194.94        198.60        11.02 o                         
  -7   6   1        386.14        408.45        12.11 o                         
  -6   6   1          4.94          4.72         1.97 o                         
  -5   6   1        679.37        679.21         9.89 o                         
  -4   6   1        632.37        607.36         6.19 o                         
  -3   6   1        202.04        208.62         3.16 o                         
  -2   6   1        525.90        517.47         5.05 o                         
  -1   6   1        101.78        108.60         1.74 o                         
   0   6   1        770.45        749.69         4.75 o                         
   1   6   1        101.53        107.76         1.57 o                         
   2   6   1        525.44        521.86         4.22 o                         
   3   6   1        202.29        219.09         3.08 o                         
   4   6   1        632.39        601.65         6.18 o                         
   5   6   1        679.51        676.04         9.20 o                         
   6   6   1          4.93          5.26         2.01 o                         
   7   6   1        385.96        405.30        13.10 o                         
   8   6   1        195.01        219.42        10.39 o                         
  -8   7   1         64.12         75.28         8.29 o                         
  -7   7   1         33.54         24.37         4.52 o                         
  -6   7   1         30.83         26.03         3.24 o                         
  -5   7   1         80.17         88.42         4.61 o                         
  -4   7   1        188.17        205.55         3.90 o                         
  -3   7   1         48.59         50.05         1.85 o                         
  -2   7   1        168.12        174.70         3.39 o                         
  -1   7   1        263.08        254.09         2.75 o                         
   0   7   1         12.38          8.49         0.57 o                         
   1   7   1        262.82        258.70         3.00 o                         
   2   7   1        168.40        181.41         3.29 o                         
   3   7   1         48.56         51.53         1.75 o                         
   4   7   1        187.98        195.53         3.75 o                         
   5   7   1         79.96         84.58         4.01 o                         
   6   7   1         30.82         32.53         3.41 o                         
   7   7   1         33.64         31.40         4.29 o                         
   8   7   1         64.22         65.82         6.20 o                         
  -7   8   1         43.48         39.58         4.99 o                         
  -6   8   1        217.68        214.69         8.99 o                         
  -5   8   1         75.50         73.55         5.54 o                         
  -4   8   1        682.76        672.08        12.11 o                         
  -3   8   1        121.25        104.82         3.15 o                         
  -2   8   1        165.25        174.06         3.67 o                         
  -1   8   1        451.18        467.34         5.04 o                         
   0   8   1        153.12        169.41         3.15 o                         
   1   8   1        450.76        472.72         4.57 o                         
   2   8   1        165.30        173.15         3.12 o                         
   3   8   1        121.27        114.78         2.94 o                         
   4   8   1        682.99        678.56        10.92 o                         
   5   8   1         75.62         75.10         4.42 o                         
   6   8   1        217.64        213.59         8.94 o                         
   7   8   1         43.36         37.84         5.88 o                         
  -7   9   1         39.58         36.13         6.05 o                         
  -6   9   1         24.77         19.46         3.65 o                         
  -5   9   1        198.84        196.95         8.04 o                         
  -4   9   1         27.15         30.32         3.85 o                         
  -3   9   1        123.54        139.44         5.40 o                         
  -2   9   1          1.40          1.40         0.99 o                         
  -1   9   1        206.83        217.69         4.24 o                         
   0   9   1          0.02          0.45         0.81 o                         
   1   9   1        206.86        211.20         4.19 o                         
   2   9   1          1.40          0.74         1.00 o                         
   3   9   1        123.17        129.74         4.78 o                         
   4   9   1         27.17         29.77         3.46 o                         
   5   9   1        198.73        194.76         7.99 o                         
   6   9   1         24.71         31.51         4.65 o                         
   7   9   1         39.61         46.13         5.79 o                         
  -7  10   1         18.13         35.55        12.58 o                         
  -6  10   1         69.83         69.78         5.98 o                         
  -5  10   1        137.07        121.93         7.61 o                         
  -4  10   1         12.30          4.70         3.77 o                         
  -3  10   1         92.73         86.33         7.74 o                         
  -2  10   1        209.44        193.80         7.48 o                         
  -1  10   1         31.50         34.39         2.41 o                         
   0  10   1          1.34          0.73         1.21 o                         
   1  10   1         31.60         34.67         2.87 o                         
   2  10   1        209.24        207.55         6.81 o                         
   3  10   1         92.88         95.27        11.11 o                         
   4  10   1         12.24          5.31         2.64 o                         
   5  10   1        137.37        134.94         7.59 o                         
   6  10   1         69.86         72.95         6.11 o                         
  -6  11   1          7.44         -0.11         6.39 o                         
  -5  11   1         52.78         53.08         6.61 o                         
  -4  11   1         88.83        104.80         9.37 o                         
  -3  11   1         55.81         58.21         5.52 o                         
  -2  11   1       1802.92       1854.27        26.17 o                         
  -1  11   1        157.84        130.28         6.20 o                         
   0  11   1        506.01        489.04        12.23 o                         
   1  11   1        158.04        120.75         6.40 o                         
   2  11   1       1804.14       1792.06        26.07 o                         
   3  11   1         55.59         54.14         6.96 o                         
   4  11   1         89.14         81.58         7.47 o                         
   5  11   1         52.70         58.07         6.88 o                         
   6  11   1          7.43         14.38         9.98 o                         
  -5  12   1         35.21         49.89         7.38 o                         
  -4  12   1         40.66         45.15         5.39 o                         
  -3  12   1         32.76         29.35         4.51 o                         
  -2  12   1         57.80         48.66         5.76 o                         
  -1  12   1        123.84        121.94         7.66 o                         
   0  12   1        192.66        191.60         8.05 o                         
   1  12   1        123.85        115.44         7.36 o                         
   2  12   1         57.76         43.49         4.59 o                         
   3  12   1         32.70         32.80         4.45 o                         
   4  12   1         40.60         38.10         5.66 o                         
   5  12   1         35.24         38.14         6.96 o                         
  -4  13   1         24.20         22.46         8.23 o                         
  -3  13   1         66.83         78.56         7.47 o                         
  -2  13   1          8.35          6.27         3.71 o                         
  -1  13   1          5.66          3.29         3.64 o                         
   0  13   1         41.19         42.83         4.44 o                         
   1  13   1          5.64          7.34         2.79 o                         
   2  13   1          8.24         10.05         4.18 o                         
   3  13   1         66.86         66.23         6.98 o                         
   4  13   1         24.24         23.36         7.46 o                         
  -3  14   1         16.98         24.79        10.52 o                         
  -2  14   1         57.77         58.13         7.69 o                         
  -1  14   1          9.96         11.88         4.46 o                         
   0  14   1          2.58          4.00         3.07 o                         
   1  14   1          9.92          7.07         4.13 o                         
   2  14   1         57.94         62.80        12.05 o                         
   3  14   1         17.00         14.35         8.78 o                         
   1   0   2        486.36        480.73         3.45 o                         
   2   0   2       9990.91       9652.92        36.86 o                         
   3   0   2        574.82        545.20         3.86 o                         
   4   0   2       1893.08       2000.13         9.97 o                         
   5   0   2          1.45          3.33         0.61 o                         
   6   0   2         58.62         65.36         2.56 o                         
   7   0   2         80.03         80.77         4.80 o                         
   8   0   2        142.80        147.71         7.19 o                         
   9   0   2          3.48         -3.15         3.15 o                         
  -9   1   2         87.83         92.60         6.37 o                         
  -8   1   2        126.61        115.32         6.40 o                         
  -7   1   2        263.83        265.40         7.95 o                         
  -6   1   2        191.84        187.67         4.03 o                         
  -5   1   2        166.63        162.79         2.73 o                         
  -4   1   2       2914.41       2979.14        13.94 o                         
  -3   1   2         72.73         78.55         1.35 o                         
  -2   1   2       6525.38       6094.61        22.74 o                         
  -1   1   2       2644.95       2430.63        11.26 o                         
   0   1   2       3519.14       2968.57        89.41 o                         
   1   1   2       2645.65       2429.11        10.27 o                         
   2   1   2       6522.97       6093.09        22.22 o                         
   3   1   2         72.56         76.00         1.22 o                         
   4   1   2       2913.09       2982.18        13.60 o                         
   5   1   2        167.00        160.28         2.73 o                         
   6   1   2        192.02        182.24         4.05 o                         
   7   1   2        264.15        252.38         7.36 o                         
   8   1   2        126.72        106.47         6.35 o                         
   9   1   2         87.94         88.51         6.24 o                         
  -9   2   2          7.47          2.95         3.52 o                         
  -8   2   2        146.30        149.05         8.31 o                         
  -7   2   2        100.98         90.50         5.18 o                         
  -6   2   2        107.16        109.80         3.36 o                         
  -5   2   2        262.14        268.45         3.75 o                         
  -4   2   2        114.97        122.50         1.82 o                         
  -3   2   2        565.61        562.16         4.21 o                         
  -2   2   2        159.54        146.26         2.11 o                         
  -1   2   2       2596.75       2403.07        11.17 o                         
   0   2   2          0.72          0.29         0.21 o                         
   1   2   2       2598.11       2405.77        10.13 o                         
   2   2   2        159.62        150.62         1.70 o                         
   3   2   2        566.14        564.75         4.18 o                         
   4   2   2        114.45        121.50         1.94 o                         
   5   2   2        262.11        274.38         3.83 o                         
   6   2   2        107.05        104.47         3.35 o                         
   7   2   2        100.83         99.24         5.05 o                         
   8   2   2        146.03        146.16         7.25 o                         
   9   2   2          7.50          5.15         3.63 o                         
  -9   3   2         29.20         27.84         7.96 o                         
  -8   3   2        128.15        134.10         9.79 o                         
  -7   3   2        331.70        292.08         9.68 o                         
  -6   3   2        119.95        112.23         3.94 o                         
  -5   3   2          9.38          8.71         0.97 o                         
  -4   3   2         33.88         29.84         1.16 o                         
  -3   3   2       1558.97       1473.19         8.70 o                         
  -2   3   2       1160.80       1108.62         7.45 o                         
  -1   3   2       2600.32       2424.86        12.49 o                         
   0   3   2        253.46        223.24         1.64 o                         
   1   3   2       2599.23       2409.00         9.37 o                         
   2   3   2       1161.01       1104.07         5.94 o                         
   3   3   2       1558.21       1475.22         7.83 o                         
   4   3   2         33.97         29.78         1.08 o                         
   5   3   2          9.39          9.60         0.98 o                         
   6   3   2        119.95        115.50         3.91 o                         
   7   3   2        331.36        314.69         9.99 o                         
   8   3   2        128.30        123.96         8.10 o                         
   9   3   2         29.17         29.81         6.61 o                         
  -8   4   2         68.34         65.15         6.33 o                         
  -7   4   2         95.58        103.21         7.06 o                         
  -6   4   2        150.12        155.45         5.66 o                         
  -5   4   2        761.02        749.04         8.38 o                         
  -4   4   2        239.53        248.23         3.53 o                         
  -3   4   2        236.83        270.09         4.05 o                         
  -2   4   2        308.30        304.58         3.42 o                         
  -1   4   2        406.28        406.41         4.64 o                         
   0   4   2         24.26         30.00         0.69 o                         
   1   4   2        406.65        412.22         3.04 o                         
   2   4   2        308.31        294.23         2.55 o                         
   3   4   2        236.56        269.03         2.72 o                         
   4   4   2        240.13        249.19         3.38 o                         
   5   4   2        760.52        735.95         7.30 o                         
   6   4   2        150.01        168.26         5.24 o                         
   7   4   2         95.66         91.74         5.66 o                         
   8   4   2         68.66         65.16         5.58 o                         
  -8   5   2         55.39         59.51         6.93 o                         
  -7   5   2        684.41        730.94        16.24 o                         
  -6   5   2        322.33        328.08         9.72 o                         
  -5   5   2         58.96         59.54         2.30 o                         
  -4   5   2        274.79        288.93         5.08 o                         
  -3   5   2       3259.81       3360.87        17.27 o                         
  -2   5   2        816.40        799.25         6.42 o                         
  -1   5   2        914.77        910.31         6.27 o                         
   0   5   2       1317.41       1256.87         6.15 o                         
   1   5   2        914.84        906.53         5.01 o                         
   2   5   2        815.74        811.99         4.90 o                         
   3   5   2       3260.09       3381.60        15.11 o                         
   4   5   2        275.21        294.21         3.95 o                         
   5   5   2         58.90         59.05         2.56 o                         
   6   5   2        322.61        340.33         9.38 o                         
   7   5   2        684.43        690.45        16.63 o                         
   8   5   2         55.40         50.87         4.89 o                         
  -8   6   2         28.13         22.69         4.59 o                         
  -7   6   2        281.45        289.27        10.24 o                         
  -6   6   2         18.80         16.51         2.61 o                         
  -5   6   2        421.37        430.70         8.53 o                         
  -4   6   2        171.44        168.40         3.37 o                         
  -3   6   2       1369.89       1437.25        12.36 o                         
  -2   6   2        375.05        426.78         4.90 o                         
  -1   6   2       2237.34       2325.78        11.93 o                         
   0   6   2        810.31        820.16         4.87 o                         
   1   6   2       2236.85       2330.23         9.93 o                         
   2   6   2        375.34        438.05         3.75 o                         
   3   6   2       1370.34       1430.51         9.14 o                         
   4   6   2        171.30        169.81         3.26 o                         
   5   6   2        421.14        423.65         6.95 o                         
   6   6   2         18.90         18.20         2.67 o                         
   7   6   2        281.53        323.91        10.73 o                         
   8   6   2         28.13         31.36         4.99 o                         
  -8   7   2         50.50         47.71         6.79 o                         
  -7   7   2        130.69        135.25         7.39 o                         
  -6   7   2        152.22        162.21         8.03 o                         
  -5   7   2         15.80         11.97         2.14 o                         
  -4   7   2        731.61        734.01         8.07 o                         
  -3   7   2         17.34         20.73         1.38 o                         
  -2   7   2         34.73         39.70         1.60 o                         
  -1   7   2        315.44        324.01         3.23 o                         
   0   7   2        173.69        161.85         2.59 o                         
   1   7   2        315.85        324.86         3.23 o                         
   2   7   2         34.67         44.19         1.39 o                         
   3   7   2         17.24         17.84         1.15 o                         
   4   7   2        731.38        732.37         7.53 o                         
   5   7   2         15.93         12.20         2.32 o                         
   6   7   2        152.39        155.33         6.73 o                         
   7   7   2        130.55        146.21         7.49 o                         
   8   7   2         50.51         66.87         6.80 o                         
  -7   8   2         44.63         41.09         6.08 o                         
  -6   8   2         29.80         17.24         3.63 o                         
  -5   8   2         12.30         17.61         3.17 o                         
  -4   8   2        158.70        144.64         5.28 o                         
  -3   8   2        143.20        149.35         3.75 o                         
  -2   8   2        191.85        176.18         3.76 o                         
  -1   8   2        117.07        123.26         2.64 o                         
   0   8   2         15.50         12.48         0.97 o                         
   1   8   2        117.22        129.84         2.37 o                         
   2   8   2        191.44        175.99         2.85 o                         
   3   8   2        143.54        149.97         3.28 o                         
   4   8   2        158.70        145.86         4.42 o                         
   5   8   2         12.19         13.52         2.04 o                         
   6   8   2         29.94         27.78         3.89 o                         
   7   8   2         44.62         41.68         5.47 o                         
  -7   9   2         79.30         74.38         7.20 o                         
  -6   9   2          6.53          5.34         3.11 o                         
  -5   9   2         95.77         99.13         6.25 o                         
  -4   9   2        144.39        124.17         6.93 o                         
  -3   9   2        137.32        128.99         5.64 o                         
  -2   9   2        130.04        126.34         4.09 o                         
  -1   9   2        849.89        864.47        10.71 o                         
   0   9   2        388.43        397.11         5.05 o                         
   1   9   2        849.49        857.26         8.84 o                         
   2   9   2        130.04        127.66         3.48 o                         
   3   9   2        137.49        121.16         4.63 o                         
   4   9   2        144.64        130.50         6.08 o                         
   5   9   2         95.59         95.89         5.35 o                         
   6   9   2          6.52          4.79         3.08 o                         
   7   9   2         79.63         77.53         7.09 o                         
  -6  10   2         93.51        103.11         7.03 o                         
  -5  10   2        136.83        143.09         7.72 o                         
  -4  10   2          8.99          4.32         3.22 o                         
  -3  10   2        121.85        124.86         9.36 o                         
  -2  10   2         56.85         53.51         4.16 o                         
  -1  10   2        167.27        156.16         4.48 o                         
   0  10   2         14.49         13.32         1.63 o                         
   1  10   2        167.39        151.22         5.24 o                         
   2  10   2         56.81         41.04         3.24 o                         
   3  10   2        121.81        129.76         6.89 o                         
   4  10   2          8.95         12.31         3.44 o                         
   5  10   2        136.73        133.19         7.59 o                         
   6  10   2         93.39         97.10         7.46 o                         
   7  10   2         46.63         49.49        14.66 o                         
  -6  11   2         67.29         81.69        19.51 o                         
  -5  11   2         69.17         69.01         7.20 o                         
  -4  11   2          5.43          3.56         4.04 o                         
  -3  11   2         75.37         75.84         6.85 o                         
  -2  11   2        360.54        418.12        11.54 o                         
  -1  11   2        441.88        434.00        11.30 o                         
   0  11   2        238.99        265.56         8.96 o                         
   1  11   2        441.22        432.87        12.15 o                         
   2  11   2        360.59        388.47        11.34 o                         
   3  11   2         75.38         66.80         5.53 o                         
   4  11   2          5.42          7.31         2.97 o                         
   5  11   2         69.19         63.22         6.88 o                         
   6  11   2         67.20         60.37        15.47 o                         
  -5  12   2         27.03         32.29         6.32 o                         
  -4  12   2         13.28          5.75         3.59 o                         
  -3  12   2        255.19        262.41        11.55 o                         
  -2  12   2        456.89        437.91        19.99 o                         
  -1  12   2         54.50         65.82         7.47 o                         
   0  12   2        114.32        108.60         6.30 o                         
   1  12   2         54.37         58.74         4.73 o                         
   2  12   2        457.17        470.23        13.84 o                         
   3  12   2        254.81        239.76        11.11 o                         
   4  12   2         13.34         13.66         4.20 o                         
   5  12   2         26.89         33.24         7.62 o                         
  -4  13   2          5.77          0.29         6.09 o                         
  -3  13   2        143.93        149.58        11.79 o                         
  -2  13   2         93.97         88.24         7.74 o                         
  -1  13   2         77.92         85.81         8.55 o                         
   0  13   2          0.02         -0.09         2.80 o                         
   1  13   2         77.69         78.77         6.59 o                         
   2  13   2         93.85         70.92         7.23 o                         
   3  13   2        143.77        164.44        14.09 o                         
   4  13   2          5.75          1.57         6.16 o                         
  -3  14   2         18.57         13.69         8.78 o                         
  -2  14   2         12.05         10.70         4.51 o                         
  -1  14   2          3.00          4.73         4.94 o                         
   0  14   2          1.67          0.20         3.00 o                         
   1  14   2          3.03          3.01         3.18 o                         
   2  14   2         12.09         18.10         5.82 o                         
   3  14   2         18.59          3.56         7.33 o                         
   1   0   3       5674.14       5327.83        22.94 o                         
   2   0   3        179.07        155.65         1.97 o                         
   3   0   3          6.55         14.79         0.77 o                         
   4   0   3        156.59        143.68         2.21 o                         
   5   0   3        711.31        728.45         6.30 o                         
   6   0   3         76.65         82.38         2.75 o                         
   7   0   3          6.51          8.66         1.80 o                         
   8   0   3         81.95         64.29         4.93 o                         
   9   0   3         25.22         29.45         4.51 o                         
  -9   1   3         91.20         94.28         8.72 o                         
  -8   1   3        358.34        365.60        12.41 o                         
  -7   1   3        251.89        246.05         7.79 o                         
  -6   1   3         29.23         31.48         1.82 o                         
  -5   1   3        296.65        296.31         3.92 o                         
  -4   1   3        422.78        438.72         3.78 o                         
  -3   1   3       2663.29       2624.32        11.43 o                         
  -2   1   3       6738.43       6482.47        25.44 o                         
  -1   1   3       2818.26       2631.00        12.24 o                         
   0   1   3         72.63         85.73         1.14 o                         
   1   1   3       2819.07       2614.10        11.36 o                         
   2   1   3       6735.48       6483.18        25.98 o                         
   3   1   3       2663.42       2611.79        13.17 o                         
   4   1   3        422.43        436.38         3.82 o                         
   5   1   3        296.53        294.10         3.72 o                         
   6   1   3         29.38         33.55         2.06 o                         
   7   1   3        251.65        240.34         8.01 o                         
   8   1   3        358.81        352.73         9.52 o                         
   9   1   3         91.16         92.96         6.80 o                         
  -9   2   3         22.62         25.53         4.85 o                         
  -8   2   3          0.79         -2.22         2.97 o                         
  -7   2   3        107.96        118.88         5.88 o                         
  -6   2   3        259.87        280.37         5.07 o                         
  -5   2   3        158.72        173.99         3.06 o                         
  -4   2   3        394.38        413.27         3.82 o                         
  -3   2   3        801.62        746.70         5.21 o                         
  -2   2   3       2583.15       2521.56        11.86 o                         
  -1   2   3      17589.30      16626.78        63.94 o                         
   0   2   3       5077.64       4666.23        16.07 o                         
   1   2   3      17590.90      16640.03        58.33 o                         
   2   2   3       2582.75       2526.49        11.41 o                         
   3   2   3        801.62        753.25         5.16 o                         
   4   2   3        394.09        420.09         3.85 o                         
   5   2   3        158.01        172.64         2.94 o                         
   6   2   3        259.85        280.64         5.46 o                         
   7   2   3        108.03        116.02         7.34 o                         
   8   2   3          0.78          0.15         2.10 o                         
   9   2   3         22.67         24.52         4.68 o                         
  -9   3   3          2.18         -4.15         5.33 o                         
  -8   3   3         69.80         77.44         7.74 o                         
  -7   3   3        110.61         99.11         5.86 o                         
  -6   3   3        912.02        926.91        11.87 o                         
  -5   3   3         51.60         59.90         2.02 o                         
  -4   3   3         20.42         19.70         1.03 o                         
  -3   3   3        156.96        155.62         2.91 o                         
  -2   3   3        705.29        640.97         4.64 o                         
  -1   3   3        681.72        642.73         5.10 o                         
   0   3   3       4145.46       3880.21        13.90 o                         
   1   3   3        680.92        631.09         3.55 o                         
   2   3   3        706.26        650.83         4.11 o                         
   3   3   3        157.18        155.79         2.22 o                         
   4   3   3         20.32         23.95         0.96 o                         
   5   3   3         51.60         55.54         1.99 o                         
   6   3   3        912.73        919.55        13.66 o                         
   7   3   3        110.69        105.57         6.36 o                         
   8   3   3         70.01         69.12         5.06 o                         
   9   3   3          2.20         -3.70         4.50 o                         
  -8   4   3         75.20         55.35         6.05 o                         
  -7   4   3         41.24         39.81         4.33 o                         
  -6   4   3        371.58        370.50         8.37 o                         
  -5   4   3         43.36         43.34         2.08 o                         
  -4   4   3        197.77        209.55         3.38 o                         
  -3   4   3        122.82        129.26         2.60 o                         
  -2   4   3       2025.15       2152.03        15.68 o                         
  -1   4   3        613.44        599.18         4.25 o                         
   0   4   3       3300.66       3119.91        11.39 o                         
   1   4   3        613.60        595.61         3.56 o                         
   2   4   3       2023.95       2107.93         9.63 o                         
   3   4   3        122.87        127.71         1.78 o                         
   4   4   3        198.07        220.68         3.34 o                         
   5   4   3         43.37         45.40         1.94 o                         
   6   4   3        372.02        360.59         8.12 o                         
   7   4   3         41.24         42.04         4.02 o                         
   8   4   3         75.25         71.28         5.90 o                         
  -8   5   3         57.59         60.66         7.27 o                         
  -7   5   3        122.77        109.41         6.94 o                         
  -6   5   3        210.49        194.54         7.24 o                         
  -5   5   3        787.79        766.12         8.83 o                         
  -4   5   3         23.80         21.53         1.46 o                         
  -3   5   3        245.97        271.87         3.77 o                         
  -2   5   3         11.06         21.16         1.00 o                         
  -1   5   3        256.38        261.05         2.91 o                         
   0   5   3       1554.22       1688.31         7.60 o                         
   1   5   3        255.88        255.92         2.35 o                         
   2   5   3         11.01         19.28         0.73 o                         
   3   5   3        246.12        261.55         3.26 o                         
   4   5   3         23.83         18.83         1.08 o                         
   5   5   3        787.60        759.76         8.28 o                         
   6   5   3        210.74        206.18         8.11 o                         
   7   5   3        122.71        130.27         6.81 o                         
   8   5   3         57.67         63.53         5.34 o                         
  -8   6   3         52.55         59.74         7.27 o                         
  -7   6   3        190.77        195.69        10.04 o                         
  -6   6   3        199.68        188.39         8.06 o                         
  -5   6   3        783.82        806.35        12.82 o                         
  -4   6   3        493.10        482.62         6.02 o                         
  -3   6   3         62.18         50.98         1.89 o                         
  -2   6   3        704.37        741.93         6.61 o                         
  -1   6   3        559.55        623.73         5.17 o                         
   0   6   3       1879.53       2027.47         8.97 o                         
   1   6   3        559.11        614.68         4.09 o                         
   2   6   3        703.90        742.65         4.78 o                         
   3   6   3         62.43         53.51         1.67 o                         
   4   6   3        493.26        487.12         5.67 o                         
   5   6   3        784.07        793.48        10.09 o                         
   6   6   3        199.58        180.77         8.31 o                         
   7   6   3        190.50        201.22         8.54 o                         
   8   6   3         52.54         57.04         5.20 o                         
  -8   7   3         65.34         81.11         8.56 o                         
  -7   7   3        196.40        203.00        10.70 o                         
  -6   7   3          4.05          1.85         2.42 o                         
  -5   7   3         90.88         79.95         4.98 o                         
  -4   7   3        478.05        482.34         6.95 o                         
  -3   7   3         70.51         65.42         2.39 o                         
  -2   7   3        288.52        285.46         4.53 o                         
  -1   7   3          9.47          8.68         0.75 o                         
   0   7   3         34.60         38.75         1.16 o                         
   1   7   3          9.46          9.67         0.69 o                         
   2   7   3        288.56        287.74         3.53 o                         
   3   7   3         70.51         71.59         2.14 o                         
   4   7   3        478.04        481.25         5.86 o                         
   5   7   3         90.98         83.85         4.05 o                         
   6   7   3          4.04          3.25         2.20 o                         
   7   7   3        196.72        196.60         9.45 o                         
   8   7   3         65.53         61.02         8.32 o                         
  -7   8   3          7.90         13.18         3.88 o                         
  -6   8   3         79.31         68.24         7.98 o                         
  -5   8   3         58.04         56.66         5.76 o                         
  -4   8   3          2.56          2.46         1.58 o                         
  -3   8   3        138.50        115.03         3.76 o                         
  -2   8   3        129.18        120.53         3.41 o                         
  -1   8   3         17.80         18.38         1.26 o                         
   0   8   3         99.11         97.46         2.50 o                         
   1   8   3         17.70         16.83         0.99 o                         
   2   8   3        129.27        126.65         2.47 o                         
   3   8   3        138.38        122.26         2.84 o                         
   4   8   3          2.50          1.16         1.27 o                         
   5   8   3         57.87         51.54         3.38 o                         
   6   8   3         79.20         72.70         5.29 o                         
   7   8   3          7.91          2.51         3.00 o                         
  -7   9   3         32.36         28.24         4.99 o                         
  -6   9   3         89.81         80.25         6.64 o                         
  -5   9   3        271.00        260.45         9.90 o                         
  -4   9   3        136.29        130.42         7.16 o                         
  -3   9   3        310.98        277.42         7.69 o                         
  -2   9   3         64.98         64.38         3.01 o                         
  -1   9   3         98.78        108.70         3.22 o                         
   0   9   3         82.81         72.72         2.31 o                         
   1   9   3         98.75        104.43         2.82 o                         
   2   9   3         65.11         62.45         2.31 o                         
   3   9   3        310.85        291.02         6.59 o                         
   4   9   3        136.23        140.40         5.89 o                         
   5   9   3        271.02        269.44         8.81 o                         
   6   9   3         90.11         93.93         8.85 o                         
   7   9   3         32.30         37.67         5.53 o                         
  -6  10   3          9.29          7.47         3.12 o                         
  -5  10   3         35.39         46.56         5.21 o                         
  -4  10   3          6.88         12.53         3.47 o                         
  -3  10   3        158.20        158.66        10.13 o                         
  -2  10   3        552.60        567.45        13.82 o                         
  -1  10   3        770.54        761.10        10.63 o                         
   0  10   3        588.27        571.87        12.39 o                         
   1  10   3        770.22        787.33        12.96 o                         
   2  10   3        552.51        548.01        15.13 o                         
   3  10   3        157.82        159.59         7.08 o                         
   4  10   3          6.92          5.83         2.72 o                         
   5  10   3         35.13         30.27         4.09 o                         
   6  10   3          9.30          5.61         3.48 o                         
  -6  11   3        125.36        150.00        24.70 o                         
  -5  11   3         81.00         80.38         7.72 o                         
  -4  11   3        272.52        279.03        14.50 o                         
  -3  11   3         31.26         20.77         4.33 o                         
  -2  11   3        425.23        410.57        13.12 o                         
  -1  11   3         60.19         67.31         4.73 o                         
   0  11   3        221.57        240.35         9.49 o                         
   1  11   3         60.40         61.28         4.65 o                         
   2  11   3        424.94        395.67        12.22 o                         
   3  11   3         31.15         23.49         3.38 o                         
   4  11   3        272.36        269.99        11.60 o                         
   5  11   3         81.04         85.33         7.92 o                         
   6  11   3        125.39        119.06        21.35 o                         
  -5  12   3        104.60        118.30        10.49 o                         
  -4  12   3         86.11         92.41         9.15 o                         
  -3  12   3         72.10         71.56         6.52 o                         
  -2  12   3         93.92         95.70         8.50 o                         
  -1  12   3         31.57         36.41         4.53 o                         
   0  12   3         22.00         14.32         3.37 o                         
   1  12   3         31.61         39.25         4.33 o                         
   2  12   3         94.07        108.01         7.66 o                         
   3  12   3         71.94         83.56         9.38 o                         
   4  12   3         86.24         86.07         7.24 o                         
   5  12   3        104.51        138.90        13.62 o                         
  -4  13   3         92.90         75.05        11.89 o                         
  -3  13   3        128.94        121.53         9.06 o                         
  -2  13   3          3.07          1.45         3.51 o                         
  -1  13   3        253.13        297.01        13.41 o                         
   0  13   3         60.43         70.73         6.28 o                         
   1  13   3        253.11        288.72        12.02 o                         
   2  13   3          3.02          1.30         3.25 o                         
   3  13   3        128.81        115.14        10.13 o                         
   4  13   3         92.85         99.09        14.01 o                         
  -3  14   3         35.69         24.52        10.71 o                         
  -2  14   3         16.27         19.34         4.98 o                         
  -1  14   3         48.39         53.38         7.29 o                         
   0  14   3         93.44        125.25         9.49 o                         
   1  14   3         48.28         55.17         6.67 o                         
   2  14   3         16.22         11.97         5.12 o                         
   3  14   3         35.85         52.53        15.23 o                         
   0   0   4       5603.47       5256.83        30.27 o                         
   1   0   4       6145.77       5665.94        23.50 o                         
   2   0   4       1336.72       1360.93         7.94 o                         
   3   0   4       1974.43       1952.48        10.21 o                         
   4   0   4          4.98         11.48         0.77 o                         
   5   0   4        174.86        168.24         2.68 o                         
   6   0   4        234.24        256.13         4.79 o                         
   7   0   4         25.75         23.35         2.36 o                         
   8   0   4         64.47         56.78         4.81 o                         
   9   0   4        181.65        157.95         8.62 o                         
  -9   1   4        330.58        338.94        12.89 o                         
  -8   1   4         26.73         20.85         3.58 o                         
  -7   1   4        357.14        337.92         8.11 o                         
  -6   1   4        149.34        140.35         3.61 o                         
  -5   1   4        199.71        210.65         3.34 o                         
  -4   1   4       2009.75       2107.49        10.71 o                         
  -3   1   4        513.08        489.19         3.94 o                         
  -2   1   4       2776.49       2616.16        14.91 o                         
  -1   1   4      29113.54      27618.51       109.22 o                         
   0   1   4       8981.59       8412.74        34.55 o                         
   1   1   4      29108.60      27543.48       100.29 o                         
   2   1   4       2777.81       2641.30        11.71 o                         
   3   1   4        513.14        499.88         4.07 o                         
   4   1   4       2009.86       2130.22        10.82 o                         
   5   1   4        199.64        210.78         3.09 o                         
   6   1   4        149.18        149.11         4.35 o                         
   7   1   4        356.62        347.01         8.30 o                         
   8   1   4         26.81         22.46         2.92 o                         
   9   1   4        330.49        339.52        16.72 o                         
  -9   2   4          1.55         -0.78         3.22 o                         
  -8   2   4         78.99         64.17         7.72 o                         
  -7   2   4        100.99        102.44         5.17 o                         
  -6   2   4         90.40         90.59         3.16 o                         
  -5   2   4       1219.08       1277.78         9.26 o                         
  -4   2   4        176.07        175.14         2.56 o                         
  -3   2   4        937.55        938.63         6.04 o                         
  -2   2   4       1009.52        985.21         6.06 o                         
  -1   2   4       4430.20       4176.05        17.65 o                         
   0   2   4        260.22        256.79         3.03 o                         
   1   2   4       4430.18       4189.42        17.19 o                         
   2   2   4       1010.96        988.75         6.02 o                         
   3   2   4        937.62        946.63         6.04 o                         
   4   2   4        176.65        177.61         2.38 o                         
   5   2   4       1219.03       1275.41         9.47 o                         
   6   2   4         90.10         86.42         3.08 o                         
   7   2   4        100.96        101.78         4.76 o                         
   8   2   4         79.21         69.46         4.52 o                         
   9   2   4          1.55          0.26         4.52 o                         
  -9   3   4         30.42         43.88        12.73 o                         
  -8   3   4        146.29        124.85        14.16 o                         
  -7   3   4        153.02        151.29         7.66 o                         
  -6   3   4         71.02         79.63         3.86 o                         
  -5   3   4         13.74         13.54         1.17 o                         
  -4   3   4         53.70         46.01         1.58 o                         
  -3   3   4        228.25        228.22         3.19 o                         
  -2   3   4        505.95        508.48         4.12 o                         
  -1   3   4       2412.48       2339.07        11.79 o                         
   0   3   4        102.69        103.88         1.30 o                         
   1   3   4       2413.53       2321.49         9.73 o                         
   2   3   4        505.87        507.42         3.64 o                         
   3   3   4        228.87        233.16         2.63 o                         
   4   3   4         53.74         49.89         1.37 o                         
   5   3   4         13.76         15.15         1.23 o                         
   6   3   4         70.96         79.44         3.51 o                         
   7   3   4        152.81        148.50         7.48 o                         
   8   3   4        146.14        139.56         7.40 o                         
   9   3   4         30.34         14.53         6.10 o                         
  -8   4   4         74.60         87.42         9.61 o                         
  -7   4   4        174.88        161.75         8.08 o                         
  -6   4   4         79.16         78.00         4.29 o                         
  -5   4   4        244.89        246.53         4.49 o                         
  -4   4   4        101.21        107.96         2.70 o                         
  -3   4   4         14.86          7.74         0.62 o                         
  -2   4   4        563.67        571.46         7.34 o                         
  -1   4   4        447.19        461.92         3.60 o                         
   0   4   4        728.75        694.01         4.03 o                         
   1   4   4        447.32        452.18         3.07 o                         
   2   4   4        563.90        582.87         4.00 o                         
   3   4   4         14.72          8.75         0.56 o                         
   4   4   4        101.33        109.96         2.31 o                         
   5   4   4        244.36        241.86         4.26 o                         
   6   4   4         79.00         81.16         4.00 o                         
   7   4   4        175.22        173.39         7.20 o                         
   8   4   4         74.56         86.17         6.43 o                         
  -8   5   4         58.45         62.43         7.32 o                         
  -7   5   4        214.47        220.08        10.63 o                         
  -6   5   4        262.48        265.87         8.00 o                         
  -5   5   4         92.01         93.36         3.29 o                         
  -4   5   4         93.81        112.69         2.79 o                         
  -3   5   4        972.01        965.46         8.53 o                         
  -2   5   4       1619.91       1719.14        10.99 o                         
  -1   5   4        924.33        930.47         5.50 o                         
   0   5   4         87.96         79.65         1.37 o                         
   1   5   4        925.34        929.63         5.09 o                         
   2   5   4       1620.53       1694.22         9.50 o                         
   3   5   4        973.12        968.49         6.04 o                         
   4   5   4         93.85        108.15         2.59 o                         
   5   5   4         91.92         91.83         2.84 o                         
   6   5   4        262.27        261.80         7.72 o                         
   7   5   4        214.63        215.13         8.63 o                         
   8   5   4         58.32         45.25         4.68 o                         
  -8   6   4         10.40         14.79         4.55 o                         
  -7   6   4        146.60        158.30        11.66 o                         
  -6   6   4          1.03          3.88         2.89 o                         
  -5   6   4         80.60         88.45         4.35 o                         
  -4   6   4         27.46         26.62         1.69 o                         
  -3   6   4        177.65        174.25         3.77 o                         
  -2   6   4        265.47        281.76         3.78 o                         
  -1   6   4        752.07        804.16         5.67 o                         
   0   6   4       1485.30       1561.86         8.35 o                         
   1   6   4        752.07        807.12         4.93 o                         
   2   6   4        264.96        282.32         3.12 o                         
   3   6   4        177.66        180.12         2.92 o                         
   4   6   4         27.75         20.32         1.31 o                         
   5   6   4         80.53         85.64         3.73 o                         
   6   6   4          1.05          0.56         1.79 o                         
   7   6   4        146.54        139.75         7.29 o                         
   8   6   4         10.36         15.85         3.58 o                         
  -8   7   4         85.82         86.64        19.24 o                         
  -7   7   4          4.12          1.72         3.05 o                         
  -6   7   4          9.96          7.93         3.20 o                         
  -5   7   4         16.37         12.17         2.96 o                         
  -4   7   4        480.57        474.88         7.16 o                         
  -3   7   4        230.50        240.32         4.51 o                         
  -2   7   4        162.66        153.98         3.26 o                         
  -1   7   4        763.06        788.00         6.61 o                         
   0   7   4       1726.53       1769.44        10.06 o                         
   1   7   4        763.94        790.47         5.63 o                         
   2   7   4        162.33        159.01         2.54 o                         
   3   7   4        230.97        239.02         3.65 o                         
   4   7   4        480.44        439.70         6.29 o                         
   5   7   4         16.39         15.23         2.36 o                         
   6   7   4          9.96          8.08         2.35 o                         
   7   7   4          4.12          1.07         2.77 o                         
   8   7   4         85.82        105.68        10.57 o                         
  -7   8   4         10.79          8.55         3.43 o                         
  -6   8   4         90.21         78.45         6.78 o                         
  -5   8   4         49.38         50.96         7.14 o                         
  -4   8   4        659.39        652.08        14.57 o                         
  -3   8   4        153.22        156.42         4.56 o                         
  -2   8   4         43.99         42.04         2.24 o                         
  -1   8   4         81.12         82.70         2.74 o                         
   0   8   4        254.69        258.04         3.98 o                         
   1   8   4         81.19         84.67         2.17 o                         
   2   8   4         43.99         42.11         1.51 o                         
   3   8   4        153.17        152.51         3.19 o                         
   4   8   4        658.74        664.16        10.49 o                         
   5   8   4         49.36         46.15         3.67 o                         
   6   8   4         90.06         71.38         5.21 o                         
   7   8   4         10.81          7.80         2.97 o                         
  -7   9   4          2.23         -1.27         3.60 o                         
  -6   9   4          6.81          5.98         3.04 o                         
  -5   9   4         97.94        110.32         8.52 o                         
  -4   9   4         14.78         12.18         2.92 o                         
  -3   9   4        166.27        163.58         6.41 o                         
  -2   9   4        195.65        191.72         5.50 o                         
  -1   9   4        247.68        248.60         4.96 o                         
   0   9   4       1550.85       1529.56        12.35 o                         
   1   9   4        248.20        242.53         4.47 o                         
   2   9   4        195.36        193.70         4.05 o                         
   3   9   4        166.43        155.74         5.04 o                         
   4   9   4         14.81         11.14         3.06 o                         
   5   9   4         97.84         94.60         4.97 o                         
   6   9   4          6.83          9.97         3.11 o                         
   7   9   4          2.19         -0.87         4.26 o                         
  -6  10   4         30.11         22.21         4.03 o                         
  -5  10   4          2.94          3.56         3.11 o                         
  -4  10   4         26.53         30.73         4.63 o                         
  -3  10   4         78.89         69.21         6.92 o                         
  -2  10   4        213.07        201.72         8.65 o                         
  -1  10   4        325.93        310.92         6.90 o                         
   0  10   4         68.58         61.54         3.22 o                         
   1  10   4        325.77        295.06         7.18 o                         
   2  10   4        213.09        211.73         7.42 o                         
   3  10   4         78.93         69.33         4.91 o                         
   4  10   4         26.54         28.87         3.69 o                         
   5  10   4          2.92          2.31         2.66 o                         
   6  10   4         29.94         32.25         5.79 o                         
  -5  11   4        143.18        171.90        10.87 o                         
  -4  11   4          5.14          5.01         3.55 o                         
  -3  11   4        287.07        306.77        14.71 o                         
  -2  11   4        366.27        400.94        11.98 o                         
  -1  11   4         92.59         95.38         5.84 o                         
   0  11   4          7.62          7.24         2.30 o                         
   1  11   4         92.57         93.10         5.85 o                         
   2  11   4        366.21        370.88        11.02 o                         
   3  11   4        287.21        347.03        11.67 o                         
   4  11   4          5.14          2.40         2.85 o                         
   5  11   4        143.03        149.73         9.15 o                         
  -5  12   4         31.11         30.31         8.96 o                         
  -4  12   4         66.64         70.50         8.21 o                         
  -3  12   4        230.77        268.85        11.73 o                         
  -2  12   4         38.73         35.47         4.92 o                         
  -1  12   4          5.34          5.49         2.80 o                         
   0  12   4        121.90        111.16         7.41 o                         
   1  12   4          5.36          3.29         2.47 o                         
   2  12   4         38.70         30.59         4.23 o                         
   3  12   4        230.38        247.38        11.40 o                         
   4  12   4         66.46         68.21         5.92 o                         
   5  12   4         31.26         31.07         8.28 o                         
  -4  13   4        118.00        138.30        21.05 o                         
  -3  13   4        218.77        228.85        12.33 o                         
  -2  13   4         59.58         58.35         7.16 o                         
  -1  13   4        109.50        103.28         7.54 o                         
   0  13   4          1.57          4.49         2.86 o                         
   1  13   4        109.38         85.86         8.69 o                         
   2  13   4         59.52         57.14         5.97 o                         
   3  13   4        218.94        224.20        11.23 o                         
   4  13   4        118.06        139.41        23.46 o                         
  -3  14   4         14.94          2.71         7.12 o                         
  -2  14   4         32.88         31.94         7.51 o                         
  -1  14   4        115.66        142.52        11.20 o                         
   0  14   4          5.83          6.80         3.05 o                         
   1  14   4        115.57        149.63        10.41 o                         
   2  14   4         32.98         31.43         7.03 o                         
   1   0   5        154.29        174.62         2.21 o                         
   2   0   5        346.75        296.62         2.92 o                         
   3   0   5       3690.91       3592.06        16.69 o                         
   4   0   5       3216.70       3309.40        15.29 o                         
   5   0   5        280.67        285.70         3.88 o                         
   6   0   5       1031.24       1049.12        10.97 o                         
   7   0   5        225.11        222.78         6.39 o                         
   8   0   5        180.79        171.25         7.22 o                         
   9   0   5         63.74         62.57         7.16 o                         
  -9   1   5         61.59         64.59         6.31 o                         
  -8   1   5         28.75         27.57         4.18 o                         
  -7   1   5         11.17          9.63         1.96 o                         
  -6   1   5         15.75         13.89         1.52 o                         
  -5   1   5         24.27         24.49         1.23 o                         
  -4   1   5        325.59        327.73         3.49 o                         
  -3   1   5       1212.35       1217.23         7.32 o                         
  -2   1   5        656.20        636.07         4.72 o                         
  -1   1   5       2254.56       2217.76        11.33 o                         
   0   1   5       1702.98       1642.84         8.90 o                         
   1   1   5       2253.00       2199.33        10.07 o                         
   2   1   5        657.65        630.12         4.59 o                         
   3   1   5       1212.34       1206.75         6.93 o                         
   4   1   5        325.42        334.31         3.49 o                         
   5   1   5         24.19         23.82         1.24 o                         
   6   1   5         15.81         12.69         1.42 o                         
   7   1   5         11.19          7.50         1.88 o                         
   8   1   5         28.73         24.56         3.04 o                         
   9   1   5         61.56         47.55         6.47 o                         
  -9   2   5         43.38         34.51         5.81 o                         
  -8   2   5          8.39         11.82         3.74 o                         
  -7   2   5         87.04         73.79         4.56 o                         
  -6   2   5        303.87        321.11         5.89 o                         
  -5   2   5        572.39        571.55         5.73 o                         
  -4   2   5       1235.29       1305.87         8.08 o                         
  -3   2   5        910.10        887.71         6.83 o                         
  -2   2   5       1410.02       1382.45         8.99 o                         
  -1   2   5       3176.48       3168.95        13.72 o                         
   0   2   5        672.50        575.89         4.56 o                         
   1   2   5       3179.40       3147.31        15.38 o                         
   2   2   5       1409.15       1348.30         7.57 o                         
   3   2   5        909.28        880.30         6.14 o                         
   4   2   5       1235.26       1317.63         7.93 o                         
   5   2   5        573.47        572.52         5.92 o                         
   6   2   5        303.97        320.42         6.38 o                         
   7   2   5         86.92         70.18         4.08 o                         
   8   2   5          8.41          3.79         2.09 o                         
   9   2   5         43.21         27.80         7.85 o                         
  -8   3   5         23.41         19.29         4.55 o                         
  -7   3   5        101.55         98.10         6.79 o                         
  -6   3   5        996.10       1004.99        15.37 o                         
  -5   3   5        668.68        674.77         7.70 o                         
  -4   3   5        391.82        405.90         5.06 o                         
  -3   3   5       1429.87       1409.49         8.56 o                         
  -2   3   5       1873.58       1890.71        10.91 o                         
  -1   3   5        475.07        445.34         3.49 o                         
   0   3   5        947.21        847.33         5.22 o                         
   1   3   5        475.78        447.75         3.27 o                         
   2   3   5       1875.72       1874.02         9.31 o                         
   3   3   5       1430.00       1419.32         7.99 o                         
   4   3   5        391.82        403.37         4.46 o                         
   5   3   5        668.27        676.32         9.14 o                         
   6   3   5        996.48        995.90        12.25 o                         
   7   3   5        101.32         94.02         6.11 o                         
   8   3   5         23.37         18.15         3.30 o                         
   9   3   5          6.63          7.92         5.84 o                         
  -8   4   5         16.10          7.52         5.19 o                         
  -7   4   5        106.81         95.25         6.34 o                         
  -6   4   5        723.53        752.05        13.37 o                         
  -5   4   5        165.78        168.63         4.26 o                         
  -4   4   5        887.59        838.21         8.10 o                         
  -3   4   5        191.98        198.82         2.74 o                         
  -2   4   5       1720.46       1810.32        11.42 o                         
  -1   4   5         61.59         57.59         1.35 o                         
   0   4   5        226.62        196.93         2.28 o                         
   1   4   5         61.43         57.95         1.05 o                         
   2   4   5       1719.89       1774.78         9.13 o                         
   3   4   5        192.07        204.88         2.21 o                         
   4   4   5        887.18        833.84         7.15 o                         
   5   4   5        165.66        181.79         3.80 o                         
   6   4   5        723.78        773.13        14.16 o                         
   7   4   5        106.80         94.61         5.85 o                         
   8   4   5         16.06          8.18         2.91 o                         
  -8   5   5         73.72         82.44        15.05 o                         
  -7   5   5         43.80         36.87         4.89 o                         
  -6   5   5         58.67         62.45         4.01 o                         
  -5   5   5         39.96         35.62         2.39 o                         
  -4   5   5        193.23        187.85         5.44 o                         
  -3   5   5         31.13         31.89         1.45 o                         
  -2   5   5        416.93        409.22         5.05 o                         
  -1   5   5        164.99        170.49         2.21 o                         
   0   5   5         88.81        105.68         1.55 o                         
   1   5   5        164.95        172.31         1.99 o                         
   2   5   5        417.13        407.55         3.37 o                         
   3   5   5         31.19         31.42         0.99 o                         
   4   5   5        193.18        189.81         3.47 o                         
   5   5   5         40.08         34.46         2.18 o                         
   6   5   5         58.37         61.01         4.03 o                         
   7   5   5         43.88         41.24         6.02 o                         
   8   5   5         73.57         61.16         6.17 o                         
  -8   6   5        124.29        130.12        10.47 o                         
  -7   6   5        251.05        261.12        13.29 o                         
  -6   6   5         35.64         41.55         4.51 o                         
  -5   6   5        673.04        679.43        19.88 o                         
  -4   6   5        642.84        629.27         8.08 o                         
  -3   6   5        164.36        169.18         3.72 o                         
  -2   6   5        428.79        456.09         4.96 o                         
  -1   6   5        276.48        301.35         3.09 o                         
   0   6   5        160.95        196.84         2.46 o                         
   1   6   5        276.89        304.17         2.71 o                         
   2   6   5        428.54        457.84         4.10 o                         
   3   6   5        164.21        162.52         2.85 o                         
   4   6   5        643.27        624.48         7.02 o                         
   5   6   5        672.51        646.69        10.22 o                         
   6   6   5         35.65         35.19         3.15 o                         
   7   6   5        251.22        255.05         9.51 o                         
   8   6   5        124.38        130.07         8.01 o                         
  -7   7   5         88.87         76.72         7.93 o                         
  -6   7   5        340.73        334.14        16.47 o                         
  -5   7   5         84.42         82.27         6.68 o                         
  -4   7   5        342.09        328.67         6.41 o                         
  -3   7   5        115.25        126.64         3.76 o                         
  -2   7   5        533.46        541.89         7.06 o                         
  -1   7   5        372.76        347.91         4.89 o                         
   0   7   5          7.97          5.05         0.57 o                         
   1   7   5        372.70        348.80         3.57 o                         
   2   7   5        533.74        549.16         5.18 o                         
   3   7   5        115.43        121.11         2.88 o                         
   4   7   5        342.34        351.17         5.66 o                         
   5   7   5         84.46         79.43         4.35 o                         
   6   7   5        340.72        352.44        11.03 o                         
   7   7   5         88.93         95.33         6.77 o                         
   8   7   5        209.80        215.73        14.48 o                         
  -7   8   5          9.37         16.71         4.03 o                         
  -6   8   5         60.17         75.58        12.82 o                         
  -5   8   5         49.41         44.77         5.26 o                         
  -4   8   5        100.58        103.91         6.49 o                         
  -3   8   5        768.77        772.37        11.28 o                         
  -2   8   5        192.67        181.15         4.74 o                         
  -1   8   5        250.18        239.65         7.01 o                         
   0   8   5        680.90        739.15         7.45 o                         
   1   8   5        250.05        236.08         3.26 o                         
   2   8   5        192.68        172.30         3.08 o                         
   3   8   5        769.44        759.23         7.60 o                         
   4   8   5        100.29        100.45         5.26 o                         
   5   8   5         49.60         45.67         3.38 o                         
   6   8   5         60.18         55.32         4.37 o                         
   7   8   5          9.42         13.07         3.13 o                         
  -7   9   5        153.85        144.38         9.01 o                         
  -6   9   5        104.58         97.39         8.22 o                         
  -5   9   5        350.98        340.37        12.61 o                         
  -4   9   5        131.28        122.84         8.07 o                         
  -3   9   5        471.44        450.13        14.04 o                         
  -2   9   5        293.28        301.64         8.83 o                         
  -1   9   5       1185.59       1184.73        12.92 o                         
   0   9   5        236.70        238.17         4.77 o                         
   1   9   5       1185.54       1157.23        10.37 o                         
   2   9   5        293.43        305.85         5.13 o                         
   3   9   5        471.16        460.74         8.38 o                         
   4   9   5        131.50        114.82         6.30 o                         
   5   9   5        350.98        350.37        10.31 o                         
   6   9   5        104.56        106.53         7.55 o                         
   7   9   5        154.07        155.85        10.74 o                         
  -6  10   5         14.88         12.49         3.30 o                         
  -5  10   5         13.44         13.89         3.56 o                         
  -4  10   5         16.85          8.90         3.11 o                         
  -3  10   5        622.79        612.05        20.97 o                         
  -2  10   5        639.40        625.12        13.84 o                         
  -1  10   5       1100.64       1108.80        16.00 o                         
   0  10   5        275.43        267.60         6.94 o                         
   1  10   5       1099.84       1101.88        14.60 o                         
   2  10   5        639.66        634.11        11.11 o                         
   3  10   5        623.40        608.06        14.74 o                         
   4  10   5         16.85         11.80         2.83 o                         
   5  10   5         13.58         11.23         2.60 o                         
   6  10   5         14.89         11.00         3.73 o                         
  -5  11   5         11.81          6.21         3.42 o                         
  -4  11   5        170.89        163.53        11.27 o                         
  -3  11   5         40.57         53.02         6.64 o                         
  -2  11   5          0.65          5.85         2.37 o                         
  -1  11   5         31.43         25.74         3.39 o                         
   0  11   5         54.14         43.23         4.31 o                         
   1  11   5         31.39         28.01         3.42 o                         
   2  11   5          0.66          1.13         2.15 o                         
   3  11   5         40.49         29.77         3.55 o                         
   4  11   5        170.80        167.84         8.36 o                         
   5  11   5         11.83         13.00         3.53 o                         
  -4  12   5          7.47          6.53         3.96 o                         
  -3  12   5        155.23        139.41        10.68 o                         
  -2  12   5         65.52         60.75         8.06 o                         
  -1  12   5         98.21         98.18         8.19 o                         
   0  12   5          0.28         -0.64         2.26 o                         
   1  12   5         98.22        106.52         6.23 o                         
   2  12   5         65.52         58.07         5.28 o                         
   3  12   5        155.30        152.34         8.30 o                         
   4  12   5          7.40          4.16         2.79 o                         
   5  12   5         62.10         56.44         7.55 o                         
  -3  13   5         97.09         98.14        11.27 o                         
  -2  13   5         27.10         20.99         5.26 o                         
  -1  13   5          8.99          4.76         3.29 o                         
   0  13   5          7.12          9.69         3.33 o                         
   1  13   5          9.05          4.63         2.97 o                         
   2  13   5         27.24         19.97         4.07 o                         
   3  13   5         96.85        114.25        12.42 o                         
   4  13   5         85.42         72.37        17.52 o                         
  -2  14   5         22.43         16.50        10.13 o                         
  -1  14   5         51.46         35.08         5.90 o                         
   0  14   5          9.16          3.31         3.30 o                         
   1  14   5         51.35         44.34         6.87 o                         
   2  14   5         22.38         30.43        12.54 o                         
   0   0   6       2347.29       2319.62        16.68 o                         
   1   0   6       1169.35       1050.56         6.43 o                         
   2   0   6          3.60          7.72         0.54 o                         
   3   0   6       1246.63       1268.60         7.79 o                         
   4   0   6        411.56        413.39         4.04 o                         
   5   0   6        973.22       1004.00         8.11 o                         
   6   0   6         30.01         29.31         1.80 o                         
   7   0   6          0.23          0.37         1.59 o                         
   8   0   6         44.34         44.58         4.47 o                         
   9   0   6         15.86          9.01         4.29 o                         
  -9   1   6        135.79        112.64         9.56 o                         
  -8   1   6         30.52         29.38         3.51 o                         
  -7   1   6        336.53        322.04         8.03 o                         
  -6   1   6         61.33         53.11         2.52 o                         
  -5   1   6        654.07        731.97         6.86 o                         
  -4   1   6         77.97         81.78         1.74 o                         
  -3   1   6       2766.82       2871.45        13.61 o                         
  -2   1   6         43.48         43.81         1.23 o                         
  -1   1   6        643.75        587.96         4.09 o                         
   0   1   6        200.74        197.85         2.18 o                         
   1   1   6        643.18        597.13         4.55 o                         
   2   1   6         43.36         42.97         1.12 o                         
   3   1   6       2770.36       2851.62        13.53 o                         
   4   1   6         77.78         79.30         1.69 o                         
   5   1   6        654.11        740.65         6.99 o                         
   6   1   6         61.51         56.38         2.33 o                         
   7   1   6        336.91        344.56         8.36 o                         
   8   1   6         30.60         23.28         3.19 o                         
   9   1   6        135.87        113.94        11.20 o                         
  -9   2   6         95.37         83.92         9.43 o                         
  -8   2   6        116.33        111.29         7.35 o                         
  -7   2   6        441.88        437.13        10.68 o                         
  -6   2   6         18.46         15.01         1.63 o                         
  -5   2   6         89.68         94.74         2.40 o                         
  -4   2   6       1068.40       1000.35         7.71 o                         
  -3   2   6       1999.77       2044.32        11.70 o                         
  -2   2   6       3952.35       3878.55        17.44 o                         
  -1   2   6      10670.92      10212.31        38.82 o                         
   0   2   6        520.28        512.82         3.83 o                         
   1   2   6      10667.96      10280.15        47.52 o                         
   2   2   6       3951.55       3872.42        17.26 o                         
   3   2   6       1999.34       2043.09        10.18 o                         
   4   2   6       1069.73        988.52         7.13 o                         
   5   2   6         89.77         94.65         2.31 o                         
   6   2   6         18.55         15.64         1.67 o                         
   7   2   6        442.34        455.55        10.73 o                         
   8   2   6        116.21        101.02         6.07 o                         
   9   2   6         95.48         89.87        11.97 o                         
  -8   3   6          7.74          7.29         3.60 o                         
  -7   3   6        181.90        179.78        10.95 o                         
  -6   3   6         71.19         84.34         4.40 o                         
  -5   3   6        277.97        285.35         5.51 o                         
  -4   3   6        209.87        204.53         3.64 o                         
  -3   3   6        199.41        195.35         3.04 o                         
  -2   3   6       2910.83       3000.77        14.46 o                         
  -1   3   6        475.63        479.02         3.64 o                         
   0   3   6         23.30         23.17         0.78 o                         
   1   3   6        476.10        474.92         3.88 o                         
   2   3   6       2912.54       2999.75        13.64 o                         
   3   3   6        199.52        197.01         2.57 o                         
   4   3   6        210.23        212.26         3.32 o                         
   5   3   6        277.89        285.36         4.64 o                         
   6   3   6         71.39         76.01         3.38 o                         
   7   3   6        181.92        180.11         9.18 o                         
   8   3   6          7.71          8.72         2.88 o                         
   9   3   6        165.82        141.95        19.72 o                         
  -8   4   6         87.81         87.61        17.06 o                         
  -7   4   6         27.19         26.61         3.84 o                         
  -6   4   6       1296.45       1305.39        21.11 o                         
  -5   4   6        302.97        289.11         5.25 o                         
  -4   4   6        119.78        113.64         2.86 o                         
  -3   4   6        411.62        423.25         4.32 o                         
  -2   4   6       3081.37       3211.94        17.43 o                         
  -1   4   6        452.59        456.90         3.78 o                         
   0   4   6       2780.47       2679.85        12.02 o                         
   1   4   6        452.94        464.65         3.60 o                         
   2   4   6       3081.05       3190.40        13.95 o                         
   3   4   6        411.73        424.26         3.87 o                         
   4   4   6        119.52        113.76         2.54 o                         
   5   4   6        302.66        296.49         5.10 o                         
   6   4   6       1295.82       1300.00        21.23 o                         
   7   4   6         27.15         32.00         3.64 o                         
   8   4   6         87.80         76.19         6.13 o                         
  -8   5   6         14.21          9.81         4.30 o                         
  -7   5   6        120.25        113.31         7.73 o                         
  -6   5   6        603.17        605.36        12.22 o                         
  -5   5   6        106.66        114.39         3.84 o                         
  -4   5   6         17.66         17.81         1.45 o                         
  -3   5   6        106.88         86.69         2.57 o                         
  -2   5   6        243.82        246.06         3.95 o                         
  -1   5   6        526.41        550.45         5.02 o                         
   0   5   6        761.88        795.25         5.23 o                         
   1   5   6        526.15        555.62         3.81 o                         
   2   5   6        244.29        251.36         2.63 o                         
   3   5   6        106.77         94.15         1.93 o                         
   4   5   6         17.57         15.32         1.30 o                         
   5   5   6        106.98        115.42         3.83 o                         
   6   5   6        602.81        601.40        14.10 o                         
   7   5   6        120.72        131.85         7.46 o                         
   8   5   6         14.21         11.98         3.38 o                         
  -8   6   6        117.35        118.45        14.59 o                         
  -7   6   6        179.37        205.49        13.73 o                         
  -6   6   6         57.11         51.57         5.17 o                         
  -5   6   6         67.83         69.57         4.49 o                         
  -4   6   6        865.48        866.59        10.48 o                         
  -3   6   6         66.87         59.25         2.42 o                         
  -2   6   6         86.84         88.73         2.42 o                         
  -1   6   6         41.78         40.74         1.14 o                         
   0   6   6        796.39        778.00         5.28 o                         
   1   6   6         41.73         42.44         1.11 o                         
   2   6   6         87.07         94.31         2.08 o                         
   3   6   6         66.68         65.16         1.93 o                         
   4   6   6        865.51        864.84         8.50 o                         
   5   6   6         67.79         57.87         3.02 o                         
   6   6   6         57.03         53.64         3.85 o                         
   7   6   6        179.58        202.45         9.22 o                         
   8   6   6        117.26        112.67         7.06 o                         
  -7   7   6        165.06        189.42        13.69 o                         
  -6   7   6         38.79         47.36         8.83 o                         
  -5   7   6        446.37        469.29        13.29 o                         
  -4   7   6         47.42         42.08         2.85 o                         
  -3   7   6         41.74         41.96         2.25 o                         
  -2   7   6         19.31         24.03         1.74 o                         
  -1   7   6        387.18        414.52         4.77 o                         
   0   7   6        803.71        886.96         6.66 o                         
   1   7   6        386.48        405.11         3.78 o                         
   2   7   6         19.28         25.10         1.14 o                         
   3   7   6         41.81         40.55         1.68 o                         
   4   7   6         47.46         46.77         2.30 o                         
   5   7   6        446.25        441.21         9.16 o                         
   6   7   6         38.77         31.89         3.28 o                         
   7   7   6        165.23        176.11         8.20 o                         
   8   7   6         63.69         49.18        14.26 o                         
  -7   8   6         25.97         24.60         5.72 o                         
  -6   8   6          0.67          0.06         3.08 o                         
  -5   8   6        240.01        263.85        17.99 o                         
  -4   8   6        336.35        372.16        10.08 o                         
  -3   8   6         76.25         67.50         3.40 o                         
  -2   8   6        423.97        408.16         6.76 o                         
  -1   8   6        431.84        388.36         6.71 o                         
   0   8   6       1861.31       1750.94        11.99 o                         
   1   8   6        432.19        386.46         4.31 o                         
   2   8   6        423.72        412.15         5.48 o                         
   3   8   6         76.17         77.77         3.23 o                         
   4   8   6        335.82        368.10         8.29 o                         
   5   8   6        240.06        256.34         7.39 o                         
   6   8   6          0.67          1.64         2.14 o                         
   7   8   6         26.00         28.72         3.97 o                         
  -7   9   6         27.57         33.38         4.98 o                         
  -6   9   6         70.46         63.73         6.59 o                         
  -5   9   6          3.96          8.46         3.15 o                         
  -4   9   6         39.47         31.66         4.20 o                         
  -3   9   6         94.46         76.70         5.49 o                         
  -2   9   6        132.96        121.53         6.09 o                         
  -1   9   6        299.81        290.26         6.57 o                         
   0   9   6        587.46        574.12         7.75 o                         
   1   9   6        300.27        290.74         4.69 o                         
   2   9   6        132.88        114.60         3.19 o                         
   3   9   6         94.35         87.50         3.71 o                         
   4   9   6         39.57         38.40         3.23 o                         
   5   9   6          3.95          6.05         2.45 o                         
   6   9   6         70.43         52.90         8.25 o                         
   7   9   6         27.66         30.55         5.41 o                         
  -6  10   6         16.29         13.50         3.33 o                         
  -5  10   6         58.05         54.19         5.58 o                         
  -4  10   6        181.93        168.70         9.63 o                         
  -3  10   6        140.78        101.95         9.39 o                         
  -2  10   6        136.76        119.63         7.67 o                         
  -1  10   6        940.30        929.39        16.73 o                         
   0  10   6          5.78          4.44         1.77 o                         
   1  10   6        940.08        956.99        13.51 o                         
   2  10   6        136.77        117.07         4.80 o                         
   3  10   6        140.80        129.41         5.49 o                         
   4  10   6        181.48        196.42         8.51 o                         
   5  10   6         58.04         55.41         4.92 o                         
   6  10   6         16.36         14.30         4.51 o                         
  -5  11   6          8.88         14.23         4.01 o                         
  -4  11   6         26.66         26.19         5.76 o                         
  -3  11   6         78.14         86.11         7.34 o                         
  -2  11   6         32.29         42.03         5.23 o                         
  -1  11   6        203.28        191.23         8.55 o                         
   0  11   6          0.09         -2.18         2.18 o                         
   1  11   6        203.56        196.30         7.82 o                         
   2  11   6         32.33         32.69         3.75 o                         
   3  11   6         78.17         81.15         5.13 o                         
   4  11   6         26.64         19.23         3.33 o                         
   5  11   6          8.85          9.05         2.89 o                         
  -4  12   6          5.96          8.08         4.12 o                         
  -3  12   6         75.95         71.48         7.03 o                         
  -2  12   6        218.32        226.92        13.12 o                         
  -1  12   6         50.25         58.20         5.60 o                         
   0  12   6         15.87         14.18         3.40 o                         
   1  12   6         50.30         58.14         5.17 o                         
   2  12   6        217.86        200.47         9.33 o                         
   3  12   6         75.85         80.08         6.43 o                         
   4  12   6          6.00         10.77         3.17 o                         
   5  12   6          3.71          4.59         4.56 o                         
  -3  13   6          3.89         -1.39         4.46 o                         
  -2  13   6         34.93         28.61         8.59 o                         
  -1  13   6        110.47         94.06         8.83 o                         
   0  13   6        137.08        149.80         8.91 o                         
   1  13   6        110.30        107.69         8.45 o                         
   2  13   6         35.04         43.37         5.88 o                         
   3  13   6          3.92          2.10         3.35 o                         
   4  13   6         32.31         35.10        13.42 o                         
  -2  14   6         55.18         88.39        18.00 o                         
  -1  14   6         23.61         28.10         4.53 o                         
   0  14   6         51.72         46.64         6.28 o                         
   1  14   6         23.55         17.28         5.74 o                         
   2  14   6         55.08         51.63        14.63 o                         
   1   0   7       2777.34       2605.15        12.59 o                         
   2   0   7        778.62        730.01         5.28 o                         
   3   0   7         69.75         66.96         2.04 o                         
   4   0   7         99.59         99.37         1.91 o                         
   5   0   7        170.04        183.03         3.27 o                         
   6   0   7         47.84         49.49         2.42 o                         
   7   0   7         54.37         49.23         3.30 o                         
   8   0   7         21.01         26.46         3.22 o                         
   9   0   7          1.11         -3.97         3.97 o                         
  -9   1   7         16.21         17.01         5.31 o                         
  -8   1   7         81.76         77.77         4.78 o                         
  -7   1   7          3.28          2.25         1.70 o                         
  -6   1   7         48.21         44.67         2.36 o                         
  -5   1   7        417.51        417.10         4.98 o                         
  -4   1   7        601.21        644.46         5.86 o                         
  -3   1   7       1231.04       1243.44         8.21 o                         
  -2   1   7        778.44        724.84         5.40 o                         
  -1   1   7       5665.99       5435.76        22.25 o                         
   0   1   7       4497.72       4310.64        20.44 o                         
   1   1   7       5665.46       5442.10        26.36 o                         
   2   1   7        779.27        728.97         5.11 o                         
   3   1   7       1230.95       1223.63         7.53 o                         
   4   1   7        600.06        643.25         5.34 o                         
   5   1   7        417.12        412.81         5.25 o                         
   6   1   7         48.22         49.52         2.29 o                         
   7   1   7          3.32          0.99         1.67 o                         
   8   1   7         81.69         68.27         4.58 o                         
   9   1   7         16.22         12.19         7.95 o                         
  -9   2   7        116.87        120.70        11.15 o                         
  -8   2   7         45.82         41.67         4.10 o                         
  -7   2   7        255.06        249.30         7.72 o                         
  -6   2   7        253.40        262.48         5.97 o                         
  -5   2   7         93.11         90.38         2.33 o                         
  -4   2   7        840.94        832.20         7.07 o                         
  -3   2   7         58.16         61.63         1.47 o                         
  -2   2   7        150.67        129.37         2.65 o                         
  -1   2   7       2000.90       1947.01         9.07 o                         
   0   2   7          8.09          7.54         0.53 o                         
   1   2   7       2002.78       1936.34        12.89 o                         
   2   2   7        150.33        130.63         2.74 o                         
   3   2   7         58.11         58.68         1.39 o                         
   4   2   7        840.87        839.18         6.69 o                         
   5   2   7         92.96         87.64         2.49 o                         
   6   2   7        253.14        259.86         5.82 o                         
   7   2   7        255.02        240.98         7.45 o                         
   8   2   7         45.65         38.40         4.44 o                         
   9   2   7        116.86        114.07        13.09 o                         
  -8   3   7         19.39         16.08         3.54 o                         
  -7   3   7        145.22        156.83         6.84 o                         
  -6   3   7        712.75        725.78        12.23 o                         
  -5   3   7        166.94        169.70         3.58 o                         
  -4   3   7        570.44        601.25         6.08 o                         
  -3   3   7       1101.64       1178.80         7.87 o                         
  -2   3   7        335.14        364.88         3.71 o                         
  -1   3   7        698.24        716.62         4.85 o                         
   0   3   7       1953.78       1943.27         9.40 o                         
   1   3   7        697.94        708.47         5.42 o                         
   2   3   7        335.53        372.75         3.57 o                         
   3   3   7       1101.02       1180.58         7.15 o                         
   4   3   7        570.76        606.30         5.46 o                         
   5   3   7        167.31        180.36         3.62 o                         
   6   3   7        713.51        695.39        10.59 o                         
   7   3   7        145.44        157.22         8.71 o                         
   8   3   7         19.33         15.01         3.14 o                         
   9   3   7         29.48         25.99        10.22 o                         
  -8   4   7         74.84         67.12         7.55 o                         
  -7   4   7          8.50          8.65         2.65 o                         
  -6   4   7         96.99        123.74         5.37 o                         
  -5   4   7        154.63        148.28         4.43 o                         
  -4   4   7         89.63        100.19         2.75 o                         
  -3   4   7        277.06        299.00         3.55 o                         
  -2   4   7        313.93        321.93         4.33 o                         
  -1   4   7        516.81        533.13         4.14 o                         
   0   4   7        210.48        232.13         2.60 o                         
   1   4   7        517.41        539.75         4.62 o                         
   2   4   7        313.93        315.27         3.01 o                         
   3   4   7        277.22        293.84         3.23 o                         
   4   4   7         89.68         97.56         2.15 o                         
   5   4   7        154.39        150.98         3.60 o                         
   6   4   7         96.96        108.76         5.39 o                         
   7   4   7          8.52          8.13         3.60 o                         
   8   4   7         74.90         69.72         5.56 o                         
  -8   5   7         25.74         19.16         5.07 o                         
  -7   5   7         77.52         76.32         6.07 o                         
  -6   5   7        183.41        175.25         8.86 o                         
  -5   5   7         24.30         24.41         2.24 o                         
  -4   5   7         96.75         87.68         2.97 o                         
  -3   5   7         30.76         19.41         1.35 o                         
  -2   5   7        212.19        227.63         3.35 o                         
  -1   5   7       1125.44       1205.65         7.89 o                         
   0   5   7          3.10          5.00         0.53 o                         
   1   5   7       1124.92       1228.95         6.75 o                         
   2   5   7        212.06        233.11         2.65 o                         
   3   5   7         30.67         24.46         1.11 o                         
   4   5   7         96.78         89.91         2.51 o                         
   5   5   7         24.24         23.85         1.96 o                         
   6   5   7        183.32        169.31         6.77 o                         
   7   5   7         77.45         75.42         6.93 o                         
   8   5   7         25.64         35.36         4.27 o                         
  -8   6   7         27.44         24.21         7.76 o                         
  -7   6   7         57.57         64.33         9.53 o                         
  -6   6   7         41.65         43.25         4.25 o                         
  -5   6   7         33.17         27.47         3.21 o                         
  -4   6   7        231.77        210.33         5.15 o                         
  -3   6   7         57.06         58.87         2.80 o                         
  -2   6   7        117.88        121.19         2.69 o                         
  -1   6   7        591.69        643.51         5.41 o                         
   0   6   7         92.75        101.93         1.93 o                         
   1   6   7        591.59        631.44         4.41 o                         
   2   6   7        117.61        121.53         2.11 o                         
   3   6   7         57.23         54.25         1.96 o                         
   4   6   7        231.96        229.88         4.31 o                         
   5   6   7         33.17         28.66         2.46 o                         
   6   6   7         41.63         40.74         3.21 o                         
   7   6   7         57.65         57.51         4.53 o                         
   8   6   7         27.34         25.07         3.88 o                         
  -7   7   7        233.49        208.39        14.47 o                         
  -6   7   7          4.95         -0.04         2.68 o                         
  -5   7   7        216.39        233.99         9.40 o                         
  -4   7   7        411.40        406.72         9.03 o                         
  -3   7   7        474.84        500.59         7.53 o                         
  -2   7   7        152.94        137.48         3.69 o                         
  -1   7   7        370.37        395.41         5.07 o                         
   0   7   7          0.74          3.01         0.57 o                         
   1   7   7        370.62        397.78         3.99 o                         
   2   7   7        153.04        141.62         2.54 o                         
   3   7   7        475.60        489.43         5.75 o                         
   4   7   7        411.86        416.52         7.70 o                         
   5   7   7        216.17        213.51         7.28 o                         
   6   7   7          4.97          5.26         2.05 o                         
   7   7   7        233.39        220.05        11.57 o                         
   8   7   7         87.58        125.51        20.36 o                         
  -7   8   7        218.85        227.36        15.52 o                         
  -6   8   7         22.33         27.31         5.28 o                         
  -5   8   7        558.95        555.95        14.12 o                         
  -4   8   7        201.53        185.20         8.33 o                         
  -3   8   7        991.08        985.00        14.45 o                         
  -2   8   7        229.57        232.84         5.44 o                         
  -1   8   7       1066.64       1055.11        11.17 o                         
   0   8   7          1.03          7.60         0.96 o                         
   1   8   7       1066.60       1041.89         8.03 o                         
   2   8   7        229.44        240.92         3.64 o                         
   3   8   7        990.10        967.60         9.48 o                         
   4   8   7        201.36        199.07         5.74 o                         
   5   8   7        558.32        573.45        12.60 o                         
   6   8   7         22.32         20.50         3.11 o                         
   7   8   7        219.20        227.00        10.17 o                         
  -7   9   7         63.00         69.67         7.93 o                         
  -6   9   7         15.85         15.57         4.03 o                         
  -5   9   7         13.24          9.91         3.02 o                         
  -4   9   7         91.25         78.52         5.77 o                         
  -3   9   7         29.68         23.01         3.60 o                         
  -2   9   7        108.97        102.18         8.19 o                         
  -1   9   7        562.02        529.23         9.98 o                         
   0   9   7        385.24        385.04         6.59 o                         
   1   9   7        562.05        537.39         6.45 o                         
   2   9   7        108.70        102.26         2.90 o                         
   3   9   7         29.63         25.19         2.25 o                         
   4   9   7         91.52         88.32         4.58 o                         
   5   9   7         13.26         10.83         2.33 o                         
   6   9   7         15.85         16.79         4.98 o                         
   7   9   7         62.85         74.85        16.25 o                         
  -6  10   7         30.48         28.63         4.80 o                         
  -5  10   7          3.74          6.11         3.21 o                         
  -4  10   7         84.86         79.71         7.28 o                         
  -3  10   7         96.21         97.10         9.08 o                         
  -2  10   7         41.54         43.55         4.72 o                         
  -1  10   7        455.50        491.28        11.96 o                         
   0  10   7          0.73          0.75         1.59 o                         
   1  10   7        455.01        484.71         9.02 o                         
   2  10   7         41.46         43.88         3.14 o                         
   3  10   7         96.27        101.08         5.17 o                         
   4  10   7         84.85         90.56         5.59 o                         
   5  10   7          3.75          4.14         2.34 o                         
   6  10   7         30.38         36.34         5.24 o                         
  -6  11   7         44.52         38.27        12.88 o                         
  -5  11   7        267.81        297.41        14.07 o                         
  -4  11   7         49.94         43.35         6.42 o                         
  -3  11   7         47.14         37.33         5.28 o                         
  -2  11   7        157.13        156.01         9.04 o                         
  -1  11   7        119.37        125.10         6.98 o                         
   0  11   7         47.79         42.96         4.65 o                         
   1  11   7        119.29        113.03         6.62 o                         
   2  11   7        157.17        141.48         6.57 o                         
   3  11   7         47.17         43.71         3.97 o                         
   4  11   7         49.88         37.08         4.09 o                         
   5  11   7        267.69        299.44        12.54 o                         
   6  11   7         44.66         54.28        13.36 o                         
  -4  12   7          5.99          4.04         3.46 o                         
  -3  12   7        112.25        132.75         9.28 o                         
  -2  12   7         96.38         95.15         7.54 o                         
  -1  12   7         90.41         90.89         6.84 o                         
   0  12   7          4.11          3.86         2.79 o                         
   1  12   7         90.47         78.83         6.53 o                         
   2  12   7         96.42         80.87         6.29 o                         
   3  12   7        112.29        124.86         7.82 o                         
   4  12   7          5.98          4.49         2.66 o                         
   5  12   7         18.87         15.17         6.26 o                         
  -3  13   7        287.17        270.45        22.03 o                         
  -2  13   7          7.64          4.25         3.42 o                         
  -1  13   7         46.58         49.08         5.61 o                         
   0  13   7        154.21        160.95        10.18 o                         
   1  13   7         46.58         64.20         7.73 o                         
   2  13   7          7.60          6.35         3.55 o                         
   3  13   7        287.28        347.87        15.24 o                         
   4  13   7        126.17        150.09        24.22 o                         
  -2  14   7         28.95         55.28        14.78 o                         
  -1  14   7          3.16          4.50         3.53 o                         
   0  14   7          7.16          2.84         4.14 o                         
   1  14   7          3.14         12.38        10.28 o                         
   2  14   7         29.07         31.48        12.97 o                         
   0   0   8         70.78         61.33         1.84 o                         
   1   0   8       3288.38       3167.82        15.36 o                         
   2   0   8         94.97        104.57         1.83 o                         
   3   0   8       1282.69       1436.16         9.13 o                         
   4   0   8        402.08        387.65         4.00 o                         
   5   0   8        511.35        558.94         5.97 o                         
   6   0   8         14.39         10.38         1.46 o                         
   7   0   8        199.42        195.71         5.87 o                         
   8   0   8        327.51        344.07        10.09 o                         
   9   0   8         22.77         17.45         6.38 o                         
  -9   1   8          1.18         -1.12         3.85 o                         
  -8   1   8         94.02         86.20         5.06 o                         
  -7   1   8         78.26         64.43         3.81 o                         
  -6   1   8        711.80        736.08        10.18 o                         
  -5   1   8        120.61        128.24         2.92 o                         
  -4   1   8       1471.44       1498.71         9.60 o                         
  -3   1   8        547.51        547.23         5.02 o                         
  -2   1   8        778.12        803.41         5.78 o                         
  -1   1   8        915.43        874.94         5.50 o                         
   0   1   8        384.26        362.78         4.05 o                         
   1   1   8        913.78        883.96         6.74 o                         
   2   1   8        778.68        809.28         5.72 o                         
   3   1   8        547.67        552.61         4.46 o                         
   4   1   8       1471.72       1512.92         9.84 o                         
   5   1   8        120.67        128.07         2.84 o                         
   6   1   8        711.45        723.00         9.09 o                         
   7   1   8         78.07         72.66         4.04 o                         
   8   1   8         93.93         82.61         4.74 o                         
  -9   2   8         15.92         23.90         7.62 o                         
  -8   2   8         10.87          6.48         2.70 o                         
  -7   2   8         36.49         30.46         3.07 o                         
  -6   2   8        152.81        162.08         4.93 o                         
  -5   2   8       1040.65       1054.03         9.15 o                         
  -4   2   8         35.70         36.41         1.55 o                         
  -3   2   8        296.51        320.23         3.69 o                         
  -2   2   8       2145.83       2197.81        13.48 o                         
  -1   2   8       1188.51       1127.62         7.85 o                         
   0   2   8        119.12        106.21         1.99 o                         
   1   2   8       1188.56       1127.60        10.33 o                         
   2   2   8       2144.53       2190.69        12.20 o                         
   3   2   8        296.19        321.67         3.64 o                         
   4   2   8         35.49         38.19         1.41 o                         
   5   2   8       1040.69       1026.36         9.37 o                         
   6   2   8        152.69        156.85         4.41 o                         
   7   2   8         36.57         26.98         3.12 o                         
   8   2   8         10.95          6.97         2.66 o                         
   9   2   8         15.99         35.37        11.25 o                         
  -8   3   8         23.16         22.50         3.86 o                         
  -7   3   8          9.09          7.10         2.49 o                         
  -6   3   8         72.16         82.46         4.01 o                         
  -5   3   8         78.81         82.85         2.69 o                         
  -4   3   8        205.93        211.63         3.93 o                         
  -3   3   8       1077.24       1052.97         7.57 o                         
  -2   3   8       1201.21       1188.09         7.78 o                         
  -1   3   8       1564.19       1567.46         7.45 o                         
   0   3   8         83.58         74.24         1.41 o                         
   1   3   8       1563.75       1585.36         9.12 o                         
   2   3   8       1201.32       1201.20         8.12 o                         
   3   3   8       1077.05       1060.11         7.01 o                         
   4   3   8        205.58        203.00         3.12 o                         
   5   3   8         78.47         84.24         2.57 o                         
   6   3   8         71.89         74.51         3.58 o                         
   7   3   8          8.96          5.57         2.64 o                         
   8   3   8         23.20         28.18         4.01 o                         
  -8   4   8         30.46         20.75         4.43 o                         
  -7   4   8         21.18         19.20         3.29 o                         
  -6   4   8        920.55        909.13        16.17 o                         
  -5   4   8        140.57        139.65         3.80 o                         
  -4   4   8         24.57         26.72         1.62 o                         
  -3   4   8        186.71        194.74         3.04 o                         
  -2   4   8        725.71        788.70         6.39 o                         
  -1   4   8        967.52       1011.45         6.35 o                         
   0   4   8         22.09         32.92         1.05 o                         
   1   4   8        967.41       1018.20         6.81 o                         
   2   4   8        725.87        792.24         5.80 o                         
   3   4   8        186.83        192.35         2.48 o                         
   4   4   8         24.46         25.36         1.26 o                         
   5   4   8        140.54        130.41         3.86 o                         
   6   4   8        919.58        919.74        16.07 o                         
   7   4   8         21.16         19.73         4.48 o                         
   8   4   8         30.43         25.43         4.00 o                         
  -8   5   8        100.45         99.72         9.11 o                         
  -7   5   8        112.95        109.51         7.76 o                         
  -6   5   8        252.29        265.19         9.29 o                         
  -5   5   8       1094.93       1122.59        15.70 o                         
  -4   5   8        189.52        202.23         4.57 o                         
  -3   5   8        888.64        906.25         8.22 o                         
  -2   5   8        299.00        322.32         3.89 o                         
  -1   5   8        698.78        758.41         5.93 o                         
   0   5   8          0.77          1.58         0.45 o                         
   1   5   8        699.31        779.87         5.22 o                         
   2   5   8        299.43        322.96         3.64 o                         
   3   5   8        889.09        920.64         7.14 o                         
   4   5   8        189.61        195.07         3.76 o                         
   5   5   8       1094.64       1082.06        11.70 o                         
   6   5   8        252.38        262.82         8.38 o                         
   7   5   8        113.34        117.30         6.53 o                         
   8   5   8        100.43        101.59         6.76 o                         
  -8   6   8         94.25        120.29        20.22 o                         
  -7   6   8          8.88          9.60         3.13 o                         
  -6   6   8         36.93         34.05         3.96 o                         
  -5   6   8         45.11         43.78         4.01 o                         
  -4   6   8        279.10        292.18         5.78 o                         
  -3   6   8        121.45        126.18         4.00 o                         
  -2   6   8        126.94        127.99         2.80 o                         
  -1   6   8         39.96         38.53         1.35 o                         
   0   6   8        300.02        272.24         3.12 o                         
   1   6   8         39.84         36.97         1.16 o                         
   2   6   8        126.87        130.06         2.55 o                         
   3   6   8        121.49        129.79         3.21 o                         
   4   6   8        278.77        273.00         4.72 o                         
   5   6   8         45.09         37.75         3.30 o                         
   6   6   8         36.96         36.86         3.54 o                         
   7   6   8          8.96         10.34         2.59 o                         
   8   6   8         94.22         89.23         6.79 o                         
  -7   7   8         70.83         62.46         8.37 o                         
  -6   7   8         32.55         32.14         4.61 o                         
  -5   7   8         53.65         51.30         4.86 o                         
  -4   7   8        157.75        165.96         8.09 o                         
  -3   7   8        112.09        109.31         3.69 o                         
  -2   7   8        228.99        222.53         4.81 o                         
  -1   7   8        617.67        631.17         6.79 o                         
   0   7   8        178.91        169.62         3.75 o                         
   1   7   8        617.93        616.22         5.65 o                         
   2   7   8        229.44        223.47         3.24 o                         
   3   7   8        112.63        112.63         2.87 o                         
   4   7   8        158.12        171.10         4.59 o                         
   5   7   8         53.66         52.19         3.47 o                         
   6   7   8         32.54         32.34         3.29 o                         
   7   7   8         70.74         83.68         5.60 o                         
   8   7   8        264.77        298.76        31.00 o                         
  -7   8   8        153.36        170.32        13.69 o                         
  -6   8   8         51.43         47.96         5.17 o                         
  -5   8   8         85.97         79.16         5.50 o                         
  -4   8   8        271.91        234.54         8.87 o                         
  -3   8   8        167.70        178.73         5.96 o                         
  -2   8   8        396.91        395.85         6.60 o                         
  -1   8   8        228.62        209.60         4.71 o                         
   0   8   8        820.33        859.05         9.81 o                         
   1   8   8        228.77        205.47         3.18 o                         
   2   8   8        397.38        387.16         4.63 o                         
   3   8   8        167.68        175.96         4.40 o                         
   4   8   8        272.20        234.91         6.04 o                         
   5   8   8         85.96         77.75         4.53 o                         
   6   8   8         51.44         51.91         4.66 o                         
   7   8   8        153.33        174.07         9.98 o                         
  -6   9   8         23.78         20.34         4.58 o                         
  -5   9   8         31.52         34.33         4.11 o                         
  -4   9   8         47.76         45.70         5.14 o                         
  -3   9   8        729.88        743.32        32.59 o                         
  -2   9   8        146.45        143.97         7.62 o                         
  -1   9   8        810.59        788.86        19.01 o                         
   0   9   8          3.50          4.77         1.32 o                         
   1   9   8        810.64        816.25         8.74 o                         
   2   9   8        146.60        138.28         3.54 o                         
   3   9   8        730.07        737.92        11.23 o                         
   4   9   8         47.78         42.69         3.29 o                         
   5   9   8         31.56         30.73         3.32 o                         
   6   9   8         23.72         19.59         3.93 o                         
   7   9   8         76.72        120.29        19.51 o                         
  -6  10   8         52.34         49.84         5.80 o                         
  -5  10   8        154.00        160.34         9.37 o                         
  -4  10   8         29.08         18.44         4.14 o                         
  -3  10   8        252.82        261.20        12.12 o                         
  -2  10   8        172.79        164.11         8.57 o                         
  -1  10   8        520.49        534.43        16.80 o                         
   0  10   8         35.82         33.84         3.73 o                         
   1  10   8        520.89        514.15        11.68 o                         
   2  10   8        172.67        176.41         6.11 o                         
   3  10   8        252.86        258.74         8.10 o                         
   4  10   8         29.20         25.87         3.33 o                         
   5  10   8        153.83        153.23         7.40 o                         
   6  10   8         52.36         56.98         6.53 o                         
  -6  11   8         42.54         39.08        13.15 o                         
  -5  11   8         99.73        107.27         7.93 o                         
  -4  11   8        115.39        121.26        11.34 o                         
  -3  11   8         16.49         18.36         3.73 o                         
  -2  11   8        138.69        112.13         9.07 o                         
  -1  11   8        177.62        163.22         7.92 o                         
   0  11   8        543.88        514.16        14.89 o                         
   1  11   8        177.48        156.59         7.77 o                         
   2  11   8        138.69        123.58         6.14 o                         
   3  11   8         16.48         19.65         3.32 o                         
   4  11   8        115.46        125.63         7.38 o                         
   5  11   8         99.41        104.84         6.91 o                         
  -4  12   8         22.40         32.27         5.42 o                         
  -3  12   8        146.57        160.60        10.17 o                         
  -2  12   8        283.33        288.71        11.57 o                         
  -1  12   8         28.42         29.62         4.38 o                         
   0  12   8         65.81         56.37         7.16 o                         
   1  12   8         28.41         24.06         5.10 o                         
   2  12   8        282.86        280.50        12.81 o                         
   3  12   8        146.43        164.75         8.17 o                         
   4  12   8         22.36         23.63         4.90 o                         
  -3  13   8        128.79        137.64        36.94 o                         
  -2  13   8         64.30         65.67         6.58 o                         
  -1  13   8        143.00        173.47        11.58 o                         
   0  13   8         47.86         38.75         6.41 o                         
   1  13   8        142.85        180.33        17.35 o                         
   2  13   8         64.10         89.74         9.17 o                         
   3  13   8        128.74        120.40         8.56 o                         
  -1  14   8         24.58         21.63         6.35 o                         
   0  14   8          7.41         14.07         5.51 o                         
   1  14   8         24.56         24.36         7.87 o                         
   1   0   9        422.45        434.03         4.07 o                         
   2   0   9        968.20        954.28         6.53 o                         
   3   0   9        369.25        393.35         4.08 o                         
   4   0   9         11.28         16.50         1.03 o                         
   5   0   9          0.13          0.09         0.73 o                         
   6   0   9         12.74         12.13         1.51 o                         
   7   0   9          2.64          0.82         1.75 o                         
   8   0   9          8.59         13.83         2.75 o                         
   9   0   9         28.31         36.37        12.15 o                         
  -9   1   9         65.25         87.10        21.43 o                         
  -8   1   9        126.67        120.67         5.98 o                         
  -7   1   9         67.04         59.29         4.78 o                         
  -6   1   9        139.58        142.62         4.35 o                         
  -5   1   9         21.05         23.41         1.35 o                         
  -4   1   9        278.70        274.80         3.99 o                         
  -3   1   9        510.80        525.43         5.07 o                         
  -2   1   9        339.99        310.36         3.60 o                         
  -1   1   9       2548.14       2547.11        12.57 o                         
   0   1   9        676.57        689.58         5.52 o                         
   1   1   9       2549.69       2522.01        13.43 o                         
   2   1   9        340.67        314.12         3.44 o                         
   3   1   9        511.00        520.22         4.48 o                         
   4   1   9        278.88        269.33         3.66 o                         
   5   1   9         20.95         24.25         1.40 o                         
   6   1   9        139.47        134.68         3.98 o                         
   7   1   9         66.98         59.65         4.44 o                         
   8   1   9        126.75        126.58         6.24 o                         
  -8   2   9          8.42          5.74         2.72 o                         
  -7   2   9         38.21         27.96         3.20 o                         
  -6   2   9        235.04        222.75         6.08 o                         
  -5   2   9        244.04        250.14         4.32 o                         
  -4   2   9         58.33         52.90         1.99 o                         
  -3   2   9        299.58        282.13         3.38 o                         
  -2   2   9        466.47        477.72         5.48 o                         
  -1   2   9        764.73        716.48         5.05 o                         
   0   2   9         18.07         19.00         0.96 o                         
   1   2   9        765.86        719.28         6.54 o                         
   2   2   9        465.88        477.02         5.18 o                         
   3   2   9        299.19        275.82         3.35 o                         
   4   2   9         58.36         54.21         2.01 o                         
   5   2   9        243.47        245.93         4.44 o                         
   6   2   9        235.23        208.53         6.02 o                         
   7   2   9         38.31         34.66         3.65 o                         
   8   2   9          8.40          5.70         2.93 o                         
   9   2   9        145.72        171.20        21.62 o                         
  -8   3   9        198.28        211.25         9.13 o                         
  -7   3   9        424.26        408.84        11.17 o                         
  -6   3   9       1185.81       1198.29        21.00 o                         
  -5   3   9       1343.87       1374.16        11.82 o                         
  -4   3   9        204.78        211.36         4.24 o                         
  -3   3   9       1020.63       1083.29         7.89 o                         
  -2   3   9        334.41        325.86         3.67 o                         
  -1   3   9        213.33        230.70         2.49 o                         
   0   3   9       2569.78       2618.67        12.28 o                         
   1   3   9        213.08        232.79         3.03 o                         
   2   3   9        334.05        335.72         4.59 o                         
   3   3   9       1019.73       1088.55         7.47 o                         
   4   3   9        204.70        213.28         3.66 o                         
   5   3   9       1344.18       1364.97        13.29 o                         
   6   3   9       1185.58       1175.08        18.15 o                         
   7   3   9        424.37        413.19        14.21 o                         
   8   3   9        197.98        212.03        10.48 o                         
  -8   4   9         89.04         74.00        10.64 o                         
  -7   4   9        197.27        195.33         9.85 o                         
  -6   4   9        487.47        468.32        13.19 o                         
  -5   4   9        483.82        469.22         7.89 o                         
  -4   4   9        198.93        212.14         4.86 o                         
  -3   4   9        419.07        393.99         4.72 o                         
  -2   4   9        364.81        379.82         4.31 o                         
  -1   4   9         85.46         72.41         1.52 o                         
   0   4   9        607.19        649.88         4.88 o                         
   1   4   9         85.53         77.56         1.77 o                         
   2   4   9        365.40        376.35         4.12 o                         
   3   4   9        419.16        400.13         4.07 o                         
   4   4   9        198.97        204.29         3.54 o                         
   5   4   9        484.72        469.74         7.60 o                         
   6   4   9        487.54        483.11        12.20 o                         
   7   4   9        197.44        196.42        12.33 o                         
   8   4   9         88.99         82.21         6.42 o                         
  -8   5   9        109.00         93.59         8.98 o                         
  -7   5   9         38.68         36.28         4.60 o                         
  -6   5   9        633.04        643.44        18.02 o                         
  -5   5   9        583.83        597.89        12.68 o                         
  -4   5   9        359.80        377.38         6.21 o                         
  -3   5   9        270.31        275.67         4.31 o                         
  -2   5   9         62.75         63.96         1.73 o                         
  -1   5   9         62.61         66.56         1.49 o                         
   0   5   9        344.48        380.84         3.73 o                         
   1   5   9         62.41         69.53         1.45 o                         
   2   5   9         62.95         61.81         1.54 o                         
   3   5   9        270.13        271.75         3.83 o                         
   4   5   9        359.86        379.28         5.29 o                         
   5   5   9        583.91        593.36        10.32 o                         
   6   5   9        633.85        662.02        14.66 o                         
   7   5   9         38.69         36.39         4.72 o                         
   8   5   9        109.08        111.10         8.07 o                         
  -8   6   9        134.01        129.04        20.93 o                         
  -7   6   9         64.68         55.25         5.94 o                         
  -6   6   9         81.45         82.36         5.63 o                         
  -5   6   9        166.98        156.67        10.60 o                         
  -4   6   9         48.72         47.02         2.61 o                         
  -3   6   9        694.28        674.95         8.72 o                         
  -2   6   9        135.68        138.88         2.94 o                         
  -1   6   9          6.10          6.04         0.74 o                         
   0   6   9        151.91        152.09         2.36 o                         
   1   6   9          6.03          5.27         0.61 o                         
   2   6   9        135.95        135.53         2.76 o                         
   3   6   9        693.83        688.06         7.61 o                         
   4   6   9         48.61         47.40         2.40 o                         
   5   6   9        166.48        150.51         6.51 o                         
   6   6   9         81.53         92.25         6.03 o                         
   7   6   9         64.82         56.16         4.90 o                         
   8   6   9        133.78        150.39        15.04 o                         
  -7   7   9        431.45        460.25        17.96 o                         
  -6   7   9        321.67        342.95        12.09 o                         
  -5   7   9        399.38        393.66        19.05 o                         
  -4   7   9       1108.12       1147.47        19.92 o                         
  -3   7   9         59.42         60.54         2.88 o                         
  -2   7   9        687.77        672.92         8.40 o                         
  -1   7   9        259.38        270.14         4.36 o                         
   0   7   9        325.22        333.40         4.12 o                         
   1   7   9        259.61        273.65         3.76 o                         
   2   7   9        687.88        687.37         6.45 o                         
   3   7   9         59.31         59.32         2.13 o                         
   4   7   9       1108.27       1150.12        13.34 o                         
   5   7   9        399.45        388.57         9.50 o                         
   6   7   9        321.51        332.25         9.33 o                         
   7   7   9        431.73        485.38        12.66 o                         
  -7   8   9        197.12        203.93        13.00 o                         
  -6   8   9        156.93        176.53         9.26 o                         
  -5   8   9         82.00         74.37         6.01 o                         
  -4   8   9        819.64        802.26        23.05 o                         
  -3   8   9       1146.38       1147.65        19.74 o                         
  -2   8   9        891.57        899.40        11.11 o                         
  -1   8   9        331.12        314.99         6.11 o                         
   0   8   9       5136.51       5161.16        32.39 o                         
   1   8   9        331.18        314.52         4.55 o                         
   2   8   9        891.20        900.69         8.01 o                         
   3   8   9       1147.12       1117.59        13.66 o                         
   4   8   9        819.90        799.80        13.51 o                         
   5   8   9         82.22         84.44         4.49 o                         
   6   8   9        157.18        175.81         7.88 o                         
   7   8   9        196.91        222.78        11.05 o                         
  -6   9   9        110.79        117.67         8.81 o                         
  -5   9   9        270.50        275.60         9.74 o                         
  -4   9   9         36.78         31.90         4.18 o                         
  -3   9   9        792.61        767.08        31.99 o                         
  -2   9   9        115.32        106.55         6.24 o                         
  -1   9   9        657.48        651.42        10.50 o                         
   0   9   9        142.83        144.58         3.94 o                         
   1   9   9        657.77        641.46         8.77 o                         
   2   9   9        115.83        116.44         3.87 o                         
   3   9   9        792.48        772.45        13.45 o                         
   4   9   9         36.78         34.81         2.85 o                         
   5   9   9        270.90        254.85         8.37 o                         
   6   9   9        110.86        108.56         7.86 o                         
   7   9   9         77.78         83.83        16.92 o                         
  -6  10   9         36.23         36.30         4.95 o                         
  -5  10   9         42.38         42.79         5.32 o                         
  -4  10   9        113.71         99.38         8.86 o                         
  -3  10   9        333.27        386.35        14.78 o                         
  -2  10   9         46.65         51.71         5.91 o                         
  -1  10   9         24.57         22.00         3.56 o                         
   0  10   9          0.78         -0.02         1.79 o                         
   1  10   9         24.71         32.62         3.02 o                         
   2  10   9         46.51         45.31         3.64 o                         
   3  10   9        332.99        371.57        10.21 o                         
   4  10   9        113.71        115.85         6.33 o                         
   5  10   9         42.18         46.80         4.48 o                         
   6  10   9         36.33         45.36         6.00 o                         
  -5  11   9          2.60          1.73         3.84 o                         
  -4  11   9         25.97         26.15         5.24 o                         
  -3  11   9          9.95         13.82         3.19 o                         
  -2  11   9          1.58          1.35         2.71 o                         
  -1  11   9         36.67         30.19         3.86 o                         
   0  11   9         27.24         33.03         3.97 o                         
   1  11   9         36.72         40.33         5.20 o                         
   2  11   9          1.58          1.17         2.29 o                         
   3  11   9          9.92         14.65         2.83 o                         
   4  11   9         25.98         30.45         3.88 o                         
   5  11   9          2.57          4.66         2.78 o                         
  -4  12   9         35.36         44.05         7.79 o                         
  -3  12   9         52.95         53.44         7.10 o                         
  -2  12   9         93.88         81.54         6.61 o                         
  -1  12   9          0.85          1.22         2.78 o                         
   0  12   9          7.37          4.89         3.58 o                         
   1  12   9          0.89         -3.71         3.71 o                         
   2  12   9         93.75        106.89         6.51 o                         
   3  12   9         52.93         52.02         4.91 o                         
   4  12   9         35.21         37.44         5.22 o                         
  -3  13   9         46.86         37.43        13.06 o                         
  -2  13   9          4.66          4.56         3.07 o                         
  -1  13   9         14.15         10.82         4.31 o                         
   0  13   9         15.35         11.45         4.51 o                         
   1  13   9         14.15          5.76         3.97 o                         
   2  13   9          4.61          7.21         3.99 o                         
   3  13   9         47.02         36.82         8.58 o                         
  -1  14   9          3.91         16.07        11.52 o                         
   0  14   9         24.69         29.04        12.33 o                         
   1  14   9          3.94         12.48         8.65 o                         
   0   0  10         13.96         16.11         1.15 o                         
   1   0  10        134.51        145.58         2.25 o                         
   2   0  10        196.25        180.45         2.69 o                         
   3   0  10       1038.40       1035.27         7.27 o                         
   4   0  10         61.73         69.80         2.11 o                         
   5   0  10        159.94        150.27         3.23 o                         
   6   0  10        158.83        161.88         5.31 o                         
   7   0  10         21.90         22.16         2.66 o                         
   8   0  10         35.95         38.53         3.97 o                         
   9   0  10         10.34         19.99        11.52 o                         
  -9   1  10         56.81         61.22        15.05 o                         
  -8   1  10        228.22        244.07         8.25 o                         
  -7   1  10         14.17         13.89         2.31 o                         
  -6   1  10        258.23        247.55         6.19 o                         
  -5   1  10        401.09        413.67         5.72 o                         
  -4   1  10         55.87         65.68         2.09 o                         
  -3   1  10        517.91        537.11         5.88 o                         
  -2   1  10        347.14        382.68         4.12 o                         
  -1   1  10       1013.12       1019.45         8.65 o                         
   0   1  10       2857.86       2858.31        15.96 o                         
   1   1  10       1013.67       1017.65         7.39 o                         
   2   1  10        346.93        377.29         3.91 o                         
   3   1  10        517.51        528.29         4.91 o                         
   4   1  10         55.86         64.57         1.93 o                         
   5   1  10        401.11        416.21         5.66 o                         
   6   1  10        258.51        258.29         6.00 o                         
   7   1  10         14.13         14.59         2.58 o                         
   8   1  10        228.43        236.68         8.96 o                         
  -8   2  10         39.07         43.81         4.54 o                         
  -7   2  10        180.15        184.58         7.08 o                         
  -6   2  10         60.42         57.40         3.48 o                         
  -5   2  10        317.45        307.88         5.32 o                         
  -4   2  10        387.70        388.88         6.18 o                         
  -3   2  10        192.36        206.12         3.33 o                         
  -2   2  10       1703.01       1776.95         9.80 o                         
  -1   2  10       2592.15       2737.92        12.97 o                         
   0   2  10          0.01          1.75         0.43 o                         
   1   2  10       2593.25       2693.21        16.26 o                         
   2   2  10       1703.39       1754.69        10.25 o                         
   3   2  10        192.34        208.08         2.98 o                         
   4   2  10        387.43        385.23         4.72 o                         
   5   2  10        317.37        319.43         5.31 o                         
   6   2  10         60.71         53.05         3.29 o                         
   7   2  10        179.99        186.01         7.54 o                         
   8   2  10         39.20         31.01         4.44 o                         
  -8   3  10         23.85         20.34         3.75 o                         
  -7   3  10        318.63        323.36        10.68 o                         
  -6   3  10        195.84        225.95         7.68 o                         
  -5   3  10       1556.35       1596.92        13.78 o                         
  -4   3  10         45.91         41.85         2.07 o                         
  -3   3  10        171.87        172.04         2.79 o                         
  -2   3  10       5708.20       5884.17        25.45 o                         
  -1   3  10       2592.57       2823.39        13.83 o                         
   0   3  10       2678.40       2763.91        13.28 o                         
   1   3  10       2593.55       2809.36        15.68 o                         
   2   3  10       5706.59       5933.47        28.20 o                         
   3   3  10        172.15        171.41         2.70 o                         
   4   3  10         45.83         46.61         1.61 o                         
   5   3  10       1556.88       1597.86        13.45 o                         
   6   3  10        195.65        221.57         8.22 o                         
   7   3  10        319.05        313.70        12.43 o                         
   8   3  10         23.76         24.51         4.59 o                         
  -8   4  10         50.95         52.57         7.02 o                         
  -7   4  10         37.04         31.31         5.27 o                         
  -6   4  10        323.81        315.32        12.82 o                         
  -5   4  10         20.79         27.53         2.32 o                         
  -4   4  10        222.52        223.16         4.63 o                         
  -3   4  10        677.61        720.83         7.27 o                         
  -2   4  10        889.58        920.99         6.96 o                         
  -1   4  10        894.72        928.70         6.10 o                         
   0   4  10          0.22          2.62         0.49 o                         
   1   4  10        894.03        931.73         7.77 o                         
   2   4  10        890.21        908.11         7.43 o                         
   3   4  10        678.19        711.26         6.24 o                         
   4   4  10        223.10        218.27         3.81 o                         
   5   4  10         20.62         27.28         2.14 o                         
   6   4  10        323.71        332.45        10.15 o                         
   7   4  10         37.05         34.26         4.34 o                         
   8   4  10         51.00         60.74         6.43 o                         
  -8   5  10          3.21          2.33         3.29 o                         
  -7   5  10        161.39        176.17         8.96 o                         
  -6   5  10         23.36         25.26         4.36 o                         
  -5   5  10         39.82         33.73         3.35 o                         
  -4   5  10        574.83        570.84         8.21 o                         
  -3   5  10        331.22        335.04         4.86 o                         
  -2   5  10        336.98        344.92         3.97 o                         
  -1   5  10        298.59        277.00         3.05 o                         
   0   5  10        225.51        211.41         2.87 o                         
   1   5  10        299.07        281.19         3.36 o                         
   2   5  10        337.31        341.15         4.07 o                         
   3   5  10        331.23        325.76         4.37 o                         
   4   5  10        574.77        562.36         6.82 o                         
   5   5  10         39.77         41.03         3.33 o                         
   6   5  10         23.35         32.05         3.57 o                         
   7   5  10        161.28        161.68         8.96 o                         
   8   5  10          3.19         -0.05         3.67 o                         
  -8   6  10         24.95         35.34        12.27 o                         
  -7   6  10         46.19         42.73         5.53 o                         
  -6   6  10         45.34         39.63         5.51 o                         
  -5   6  10        114.16        121.22         7.16 o                         
  -4   6  10        125.31        126.84         4.16 o                         
  -3   6  10         41.46         42.01         2.01 o                         
  -2   6  10        347.31        329.74         4.99 o                         
  -1   6  10         24.06         27.68         1.24 o                         
   0   6  10        607.52        577.51         5.36 o                         
   1   6  10         24.07         29.53         1.11 o                         
   2   6  10        347.62        312.79         4.41 o                         
   3   6  10         41.42         41.74         2.19 o                         
   4   6  10        124.94        135.93         4.11 o                         
   5   6  10        114.09        117.53         6.46 o                         
   6   6  10         45.15         47.07         4.81 o                         
   7   6  10         46.19         48.40         5.08 o                         
   8   6  10         24.96          9.08         9.29 o                         
  -7   7  10         97.30        112.47         9.31 o                         
  -6   7  10        161.34        176.45         8.93 o                         
  -5   7  10         74.13         64.00         5.09 o                         
  -4   7  10        166.40        184.18        10.29 o                         
  -3   7  10        174.69        173.70         5.05 o                         
  -2   7  10        310.88        301.18         5.68 o                         
  -1   7  10        141.81        139.10         3.42 o                         
   0   7  10        369.81        341.62         4.40 o                         
   1   7  10        141.68        138.54         2.89 o                         
   2   7  10        310.52        321.85         4.57 o                         
   3   7  10        174.07        164.00         3.88 o                         
   4   7  10        166.33        200.55         7.27 o                         
   5   7  10         74.14         71.78         4.41 o                         
   6   7  10        161.44        170.63         7.30 o                         
   7   7  10         97.09         98.80         7.74 o                         
  -7   8  10         46.83         60.59         6.86 o                         
  -6   8  10         57.29         45.87         5.17 o                         
  -5   8  10         88.92         88.87         6.48 o                         
  -4   8  10        245.74        259.24         9.54 o                         
  -3   8  10        106.18        118.28         5.75 o                         
  -2   8  10         44.80         34.48         2.21 o                         
  -1   8  10        231.67        239.38         5.92 o                         
   0   8  10          5.19          8.34         1.24 o                         
   1   8  10        231.51        240.85         4.27 o                         
   2   8  10         44.75         36.16         1.92 o                         
   3   8  10        106.23        117.96         4.53 o                         
   4   8  10        245.17        261.42         7.63 o                         
   5   8  10         88.65         92.87         5.07 o                         
   6   8  10         57.24         54.87         4.47 o                         
   7   8  10         46.79         55.56         5.61 o                         
  -6   9  10          3.72          1.61         2.65 o                         
  -5   9  10         42.98         43.31         4.24 o                         
  -4   9  10         51.76         55.27         5.55 o                         
  -3   9  10        156.47        144.29        10.73 o                         
  -2   9  10         91.12         92.90         7.32 o                         
  -1   9  10        875.14        868.51        13.08 o                         
   0   9  10         19.84         16.16         1.87 o                         
   1   9  10        875.22        857.50        10.65 o                         
   2   9  10         90.99         79.26         3.69 o                         
   3   9  10        156.21        170.07         7.70 o                         
   4   9  10         51.68         52.22         3.39 o                         
   5   9  10         42.97         37.66         3.43 o                         
   6   9  10          3.70          5.52         2.72 o                         
  -6  10  10        190.80        209.46        11.98 o                         
  -5  10  10         18.26         19.64         4.03 o                         
  -4  10  10        172.97        173.03        11.80 o                         
  -3  10  10         12.00          8.61         3.90 o                         
  -2  10  10        170.01        163.29         8.76 o                         
  -1  10  10         51.84         47.95         4.88 o                         
   0  10  10          0.13          3.49         1.81 o                         
   1  10  10         52.06         41.19         3.86 o                         
   2  10  10        170.21        149.53         6.53 o                         
   3  10  10         11.96         12.24         2.37 o                         
   4  10  10        172.76        180.24         7.76 o                         
   5  10  10         18.29         20.12         3.23 o                         
   6  10  10        190.55        200.40        11.44 o                         
  -5  11  10         13.56         11.53         3.88 o                         
  -4  11  10         42.24         39.42         5.71 o                         
  -3  11  10         15.80         10.91         3.40 o                         
  -2  11  10          8.00          4.38         3.38 o                         
  -1  11  10          8.56          9.38         2.76 o                         
   0  11  10        163.39        167.68         9.83 o                         
   1  11  10          8.55          3.27         2.74 o                         
   2  11  10          8.01          9.46         2.33 o                         
   3  11  10         15.83          9.11         2.65 o                         
   4  11  10         42.20         39.72         4.21 o                         
   5  11  10         13.56         12.31         3.18 o                         
  -4  12  10          8.36         13.41         4.41 o                         
  -3  12  10          6.85          8.59         3.49 o                         
  -2  12  10          4.77          0.17         3.84 o                         
  -1  12  10         32.10         37.03         5.37 o                         
   0  12  10         26.43         33.01         5.71 o                         
   1  12  10         32.17         35.81         5.96 o                         
   2  12  10          4.79          4.12         2.98 o                         
   3  12  10          6.90          5.19         3.18 o                         
   4  12  10          8.34         10.10         3.36 o                         
  -3  13  10         56.03         68.33        14.44 o                         
  -2  13  10         74.41         72.97         7.23 o                         
  -1  13  10         24.25         30.08         5.78 o                         
   0  13  10          3.63          6.13         4.03 o                         
   1  13  10         24.10         22.18         5.18 o                         
   2  13  10         74.18         64.01        10.57 o                         
   3  13  10         55.93         87.74        13.23 o                         
   0  14  10        200.72        268.51        30.40 o                         
   1  14  10          3.66          9.53         8.32 o                         
   1   0  11          0.58          1.60         0.48 o                         
   2   0  11        791.83        826.86         6.09 o                         
   3   0  11        176.31        210.59         3.00 o                         
   4   0  11          3.32          2.59         0.76 o                         
   5   0  11        502.20        527.35         6.42 o                         
   6   0  11         52.98         51.75         3.11 o                         
   7   0  11        129.96        136.62         5.58 o                         
   8   0  11          3.70          1.26         2.58 o                         
  -8   1  11         59.43         65.00         4.59 o                         
  -7   1  11         74.08         69.23         4.32 o                         
  -6   1  11         45.76         36.27         2.94 o                         
  -5   1  11         36.54         33.74         1.74 o                         
  -4   1  11        217.23        211.87         4.07 o                         
  -3   1  11        158.40        159.93         2.79 o                         
  -2   1  11         90.94         87.28         1.87 o                         
  -1   1  11       1174.70       1250.15         8.20 o                         
   0   1  11         97.44        108.54         2.29 o                         
   1   1  11       1174.84       1252.97         9.25 o                         
   2   1  11         90.97         82.57         1.91 o                         
   3   1  11        158.32        165.14         2.58 o                         
   4   1  11        217.48        219.27         3.68 o                         
   5   1  11         36.63         29.37         1.75 o                         
   6   1  11         45.79         47.49         3.44 o                         
   7   1  11         74.02         73.63         4.96 o                         
   8   1  11         59.62         72.10         5.01 o                         
  -8   2  11         63.92         54.58         8.75 o                         
  -7   2  11        768.57        795.64        21.07 o                         
  -6   2  11        111.04        108.18         5.11 o                         
  -5   2  11       1120.83       1128.59        12.40 o                         
  -4   2  11         99.72        119.09         3.56 o                         
  -3   2  11        165.51        172.49         3.36 o                         
  -2   2  11       1023.03       1107.24         7.51 o                         
  -1   2  11       1469.36       1625.21         8.91 o                         
   0   2  11         24.35         24.33         0.97 o                         
   1   2  11       1468.79       1617.20        11.55 o                         
   2   2  11       1023.51       1097.11         7.94 o                         
   3   2  11        164.94        172.76         2.81 o                         
   4   2  11         99.75        113.30         2.67 o                         
   5   2  11       1120.37       1123.01        10.79 o                         
   6   2  11        111.08        109.37         4.90 o                         
   7   2  11        768.91        782.07        16.71 o                         
   8   2  11         63.98         65.16         5.97 o                         
  -8   3  11        132.64        142.18         9.20 o                         
  -7   3  11        246.67        251.59         9.50 o                         
  -6   3  11        101.26         98.95         6.07 o                         
  -5   3  11        455.41        438.67         8.22 o                         
  -4   3  11        155.75        164.19         4.59 o                         
  -3   3  11        606.06        682.75         6.61 o                         
  -2   3  11       2991.66       3087.27        15.41 o                         
  -1   3  11         18.88         23.78         1.05 o                         
   0   3  11          0.01          1.00         0.47 o                         
   1   3  11         18.97         26.54         1.21 o                         
   2   3  11       2990.87       3066.37        16.43 o                         
   3   3  11        606.46        681.84         6.16 o                         
   4   3  11        155.98        165.13         3.03 o                         
   5   3  11        455.38        450.33         7.17 o                         
   6   3  11        101.10         86.72         4.95 o                         
   7   3  11        246.85        254.73        11.27 o                         
   8   3  11        132.95        144.23         8.52 o                         
  -8   4  11         64.61         69.16         6.79 o                         
  -7   4  11         44.99         41.85         6.45 o                         
  -6   4  11        256.60        228.36        12.28 o                         
  -5   4  11        326.56        342.22         8.56 o                         
  -4   4  11        145.32        149.54         3.63 o                         
  -3   4  11        205.63        221.43         3.73 o                         
  -2   4  11        255.19        217.19         2.78 o                         
  -1   4  11        462.31        519.38         4.32 o                         
   0   4  11        289.66        323.13         3.42 o                         
   1   4  11        461.70        519.08         5.50 o                         
   2   4  11        255.67        216.32         3.15 o                         
   3   4  11        205.69        224.16         3.55 o                         
   4   4  11        145.69        150.87         3.23 o                         
   5   4  11        326.08        335.57         7.04 o                         
   6   4  11        256.40        237.87         9.01 o                         
   7   4  11         45.01         37.67         4.79 o                         
   8   4  11         64.65         59.45         5.92 o                         
  -8   5  11         65.46         62.39         7.68 o                         
  -7   5  11        120.35        121.10         8.88 o                         
  -6   5  11        409.90        399.92        16.80 o                         
  -5   5  11         97.12         80.21         5.12 o                         
  -4   5  11        472.52        484.44         7.45 o                         
  -3   5  11        165.29        162.79         3.70 o                         
  -2   5  11        693.60        736.41         6.27 o                         
  -1   5  11        305.96        317.40         3.68 o                         
   0   5  11         79.28         75.44         1.76 o                         
   1   5  11        305.47        319.38         3.65 o                         
   2   5  11        694.76        721.39         6.72 o                         
   3   5  11        165.07        165.08         3.30 o                         
   4   5  11        472.81        470.51         6.44 o                         
   5   5  11         97.11         87.41         4.65 o                         
   6   5  11        409.76        428.84        11.92 o                         
   7   5  11        120.47        120.80        10.03 o                         
   8   5  11         65.42         68.19         9.99 o                         
  -7   6  11         90.74         79.97         6.44 o                         
  -6   6  11         44.30         31.57         5.37 o                         
  -5   6  11         62.90         60.75         4.79 o                         
  -4   6  11         74.18         86.64         3.88 o                         
  -3   6  11        286.50        286.83         5.33 o                         
  -2   6  11        188.17        196.39         3.52 o                         
  -1   6  11        232.74        218.14         3.52 o                         
   0   6  11         25.23         46.25         1.58 o                         
   1   6  11        232.76        217.92         3.20 o                         
   2   6  11        188.21        189.17         3.57 o                         
   3   6  11        287.14        281.37         4.78 o                         
   4   6  11         74.25         75.49         3.20 o                         
   5   6  11         62.72         52.73         4.50 o                         
   6   6  11         44.33         37.80         4.81 o                         
   7   6  11         90.54         80.63         6.67 o                         
   8   6  11        141.88        133.29        21.68 o                         
  -7   7  11        157.25        147.77        14.02 o                         
  -6   7  11        213.52        215.93        12.76 o                         
  -5   7  11        596.32        596.96        14.74 o                         
  -4   7  11        789.21        767.47        13.39 o                         
  -3   7  11        115.07         98.00         3.93 o                         
  -2   7  11         96.32         86.40         3.27 o                         
  -1   7  11        163.84        165.25         3.57 o                         
   0   7  11        363.11        375.28         5.79 o                         
   1   7  11        163.92        164.68         3.28 o                         
   2   7  11         96.17         84.88         2.53 o                         
   3   7  11        115.28        100.41         3.43 o                         
   4   7  11        788.98        779.75        12.33 o                         
   5   7  11        596.03        599.72        15.05 o                         
   6   7  11        213.65        205.76         9.26 o                         
   7   7  11        156.95        150.52         9.00 o                         
  -7   8  11          7.09          7.63         5.84 o                         
  -6   8  11        197.62        191.42         9.56 o                         
  -5   8  11        125.58        116.35         7.42 o                         
  -4   8  11        811.84        804.42        26.59 o                         
  -3   8  11        479.67        474.27        15.85 o                         
  -2   8  11        632.43        628.08         8.78 o                         
  -1   8  11        213.51        228.00         5.51 o                         
   0   8  11          1.17          1.13         1.11 o                         
   1   8  11        213.89        230.13         5.14 o                         
   2   8  11        633.01        632.10         8.38 o                         
   3   8  11        479.35        511.42         9.51 o                         
   4   8  11        812.27        767.55        15.84 o                         
   5   8  11        125.27        131.62         6.14 o                         
   6   8  11        197.20        205.78        10.19 o                         
   7   8  11          7.11          9.10         3.55 o                         
  -6   9  11          2.61          1.16         2.78 o                         
  -5   9  11         18.76         13.61         4.44 o                         
  -4   9  11         44.02         49.52         4.82 o                         
  -3   9  11         93.41         73.76         6.06 o                         
  -2   9  11       1164.78       1145.82        22.42 o                         
  -1   9  11         27.80         28.19         2.88 o                         
   0   9  11        318.46        296.94         7.47 o                         
   1   9  11         27.94         28.52         2.47 o                         
   2   9  11       1163.74       1188.21        16.48 o                         
   3   9  11         93.53         86.15         5.18 o                         
   4   9  11         43.95         43.15         3.22 o                         
   5   9  11         18.80         14.43         2.51 o                         
   6   9  11          2.60          3.49         2.38 o                         
  -6  10  11         12.53         14.90         4.89 o                         
  -5  10  11          5.69          6.33         3.65 o                         
  -4  10  11         84.47         83.96         8.63 o                         
  -3  10  11         18.81         17.50         3.76 o                         
  -2  10  11         19.72         18.50         3.92 o                         
  -1  10  11         25.20         20.62         3.25 o                         
   0  10  11        144.49        134.23         6.87 o                         
   1  10  11         25.04         16.21         3.22 o                         
   2  10  11         19.74         18.47         3.14 o                         
   3  10  11         18.65         19.18         2.71 o                         
   4  10  11         84.33        100.33         6.59 o                         
   5  10  11          5.78          8.10         2.87 o                         
   6  10  11         12.50         12.90         4.30 o                         
  -5  11  11         22.53         25.49         4.77 o                         
  -4  11  11         50.02         38.44         6.38 o                         
  -3  11  11         40.23         45.50         5.91 o                         
  -2  11  11         41.44         41.14         5.61 o                         
  -1  11  11          9.87         11.20         3.23 o                         
   0  11  11          7.00          4.31         2.56 o                         
   1  11  11          9.96         17.74         3.44 o                         
   2  11  11         41.24         38.51         4.38 o                         
   3  11  11         40.21         35.23         4.73 o                         
   4  11  11         50.03         42.58         4.42 o                         
   5  11  11         22.54         18.96         3.68 o                         
  -4  12  11         66.20         76.20         8.61 o                         
  -3  12  11        113.88        125.55        12.33 o                         
  -2  12  11          4.48          2.73         3.40 o                         
  -1  12  11        117.26        134.04         9.38 o                         
   0  12  11         12.07         12.93         4.71 o                         
   1  12  11        117.23        132.78         9.11 o                         
   2  12  11          4.47          1.35         3.32 o                         
   3  12  11        114.01        139.07         9.61 o                         
   4  12  11         66.42         80.41         7.89 o                         
  -3  13  11        139.42        179.68        16.68 o                         
  -2  13  11         46.60         48.25         6.56 o                         
  -1  13  11         73.09         96.02        10.29 o                         
   0  13  11         97.48         76.49         8.60 o                         
   1  13  11         73.24         78.93         8.47 o                         
   2  13  11         46.59         45.63         7.06 o                         
   0   0  12        588.26        617.22         8.24 o                         
   1   0  12         44.99         44.15         1.52 o                         
   2   0  12         96.03         85.83         1.77 o                         
   3   0  12         34.90         36.91         1.31 o                         
   4   0  12         99.89         83.83         2.76 o                         
   5   0  12        255.91        264.23         4.93 o                         
   6   0  12         32.71         24.07         2.33 o                         
   7   0  12        327.11        332.93         8.60 o                         
   8   0  12          0.62         -1.50         2.37 o                         
  -8   1  12         16.96         14.90         2.98 o                         
  -7   1  12        554.29        564.92        12.38 o                         
  -6   1  12         30.73         27.49         2.45 o                         
  -5   1  12        186.63        166.76         3.94 o                         
  -4   1  12        103.71         88.76         2.95 o                         
  -3   1  12        731.27        749.77         7.61 o                         
  -2   1  12        129.69        134.34         2.32 o                         
  -1   1  12         44.89         34.33         1.24 o                         
   0   1  12          5.91          4.69         0.71 o                         
   1   1  12         44.67         33.98         1.39 o                         
   2   1  12        129.91        132.92         2.54 o                         
   3   1  12        730.59        758.10         6.22 o                         
   4   1  12        103.75         98.35         2.71 o                         
   5   1  12        186.79        168.71         4.34 o                         
   6   1  12         30.83         28.81         2.52 o                         
   7   1  12        553.55        585.63        13.49 o                         
   8   1  12         16.97         13.45         2.95 o                         
  -8   2  12         51.73         49.56         5.26 o                         
  -7   2  12        157.16        163.75         7.99 o                         
  -6   2  12        214.33        208.35         7.04 o                         
  -5   2  12       1075.18       1108.41        16.26 o                         
  -4   2  12         14.55         14.93         1.50 o                         
  -3   2  12       1090.23       1164.10        10.94 o                         
  -2   2  12        152.00        142.78         2.35 o                         
  -1   2  12        691.56        715.95         5.27 o                         
   0   2  12        455.66        459.39         4.17 o                         
   1   2  12        691.64        712.81         7.12 o                         
   2   2  12        151.69        143.87         2.94 o                         
   3   2  12       1090.38       1188.75         9.82 o                         
   4   2  12         14.34         16.03         1.26 o                         
   5   2  12       1075.19       1099.56        11.70 o                         
   6   2  12        214.57        202.17         7.44 o                         
   7   2  12        157.05        158.37         7.54 o                         
   8   2  12         51.58         52.99         5.45 o                         
  -8   3  12          7.46          2.48         3.40 o                         
  -7   3  12         22.26         21.40         3.32 o                         
  -6   3  12        317.82        337.49        10.39 o                         
  -5   3  12         99.14         99.71         4.21 o                         
  -4   3  12         59.07         57.86         2.43 o                         
  -3   3  12        278.66        295.87         4.36 o                         
  -2   3  12       1184.05       1238.63         8.35 o                         
  -1   3  12        174.87        165.39         2.55 o                         
   0   3  12        814.58        916.70         6.50 o                         
   1   3  12        175.21        165.73         3.31 o                         
   2   3  12       1183.28       1235.33         9.89 o                         
   3   3  12        277.86        290.71         4.25 o                         
   4   3  12         59.14         57.55         2.22 o                         
   5   3  12         99.15         97.85         3.72 o                         
   6   3  12        317.89        345.45        10.50 o                         
   7   3  12         22.14         25.15         4.40 o                         
   8   3  12          7.51          7.63         3.34 o                         
  -8   4  12         34.17         34.89         4.49 o                         
  -7   4  12        136.91        134.49         8.94 o                         
  -6   4  12        127.61        124.24         7.24 o                         
  -5   4  12        173.96        169.49         6.54 o                         
  -4   4  12        384.84        405.81         6.12 o                         
  -3   4  12        456.54        447.99         5.76 o                         
  -2   4  12        623.97        610.99         5.48 o                         
  -1   4  12        242.77        274.07         3.09 o                         
   0   4  12        619.09        690.39         5.80 o                         
   1   4  12        243.00        276.34         3.96 o                         
   2   4  12        623.97        613.41         6.89 o                         
   3   4  12        457.19        450.83         6.07 o                         
   4   4  12        383.95        402.67         5.55 o                         
   5   4  12        173.83        164.18         7.52 o                         
   6   4  12        127.48        128.74         8.74 o                         
   7   4  12        136.85        149.17         8.09 o                         
   8   4  12         34.00         33.27         4.51 o                         
  -8   5  12         90.91        111.49        20.69 o                         
  -7   5  12         92.29         97.25         9.00 o                         
  -6   5  12         80.94         92.11         7.20 o                         
  -5   5  12         84.59         77.46         5.02 o                         
  -4   5  12         62.75         63.98         3.10 o                         
  -3   5  12        619.57        621.94         7.32 o                         
  -2   5  12         11.71          8.34         0.82 o                         
  -1   5  12         39.45         37.37         1.40 o                         
   0   5  12         43.12         45.02         1.47 o                         
   1   5  12         39.70         36.64         1.51 o                         
   2   5  12         11.67          9.78         1.00 o                         
   3   5  12        618.93        621.32         7.15 o                         
   4   5  12         62.76         68.04         2.85 o                         
   5   5  12         84.52         81.35         5.14 o                         
   6   5  12         80.89         72.95         5.68 o                         
   7   5  12         92.07         79.33         6.70 o                         
  -7   6  12         22.02         23.08         4.04 o                         
  -6   6  12        455.40        500.19        19.45 o                         
  -5   6  12        429.16        425.30        13.19 o                         
  -4   6  12        714.58        723.57        11.09 o                         
  -3   6  12        130.53        128.94         3.50 o                         
  -2   6  12        470.93        445.92         5.64 o                         
  -1   6  12        290.05        296.57         3.86 o                         
   0   6  12        180.12        173.52         3.31 o                         
   1   6  12        290.20        289.38         4.13 o                         
   2   6  12        470.46        440.91         6.24 o                         
   3   6  12        130.55        124.02         3.34 o                         
   4   6  12        715.20        728.96        11.70 o                         
   5   6  12        429.29        415.87        12.59 o                         
   6   6  12        455.94        494.83        13.22 o                         
   7   6  12         22.00         22.85         4.23 o                         
  -7   7  12          2.97          3.76         3.76 o                         
  -6   7  12          4.08         -1.07         3.11 o                         
  -5   7  12        242.59        228.97         9.95 o                         
  -4   7  12         66.46         67.47         4.43 o                         
  -3   7  12        614.49        551.31         9.99 o                         
  -2   7  12        403.90        402.94         6.58 o                         
  -1   7  12        109.99        104.12         2.90 o                         
   0   7  12          0.72          2.96         0.90 o                         
   1   7  12        109.65         96.72         2.90 o                         
   2   7  12        404.49        410.68         6.15 o                         
   3   7  12        615.09        550.53        10.08 o                         
   4   7  12         66.42         72.71         4.36 o                         
   5   7  12        242.39        217.46         9.08 o                         
   6   7  12          4.13          5.30         2.90 o                         
   7   7  12          3.01          2.58         2.92 o                         
  -7   8  12         61.50         86.86        13.90 o                         
  -6   8  12         26.29         24.04         5.15 o                         
  -5   8  12         73.31         72.60         6.16 o                         
  -4   8  12        655.46        688.65        15.98 o                         
  -3   8  12        422.51        451.05        11.45 o                         
  -2   8  12        239.78        226.13         6.41 o                         
  -1   8  12        105.60        115.85         3.89 o                         
   0   8  12        666.49        699.66        10.28 o                         
   1   8  12        105.61        101.43         3.96 o                         
   2   8  12        239.65        222.08         5.46 o                         
   3   8  12        422.97        478.68         9.76 o                         
   4   8  12        656.06        675.36        12.73 o                         
   5   8  12         73.46         78.05         5.14 o                         
   6   8  12         26.38         33.74         4.35 o                         
   7   8  12         61.32         78.95         9.61 o                         
  -6   9  12         44.60         48.71         5.50 o                         
  -5   9  12         25.43         19.59         4.52 o                         
  -4   9  12        273.98        251.89        12.28 o                         
  -3   9  12         31.54         27.25         3.80 o                         
  -2   9  12        171.66        202.08        11.32 o                         
  -1   9  12        247.50        249.45         8.95 o                         
   0   9  12       1332.85       1309.89        18.85 o                         
   1   9  12        247.77        251.13         7.73 o                         
   2   9  12        171.92        189.37         6.33 o                         
   3   9  12         31.46         37.53         3.13 o                         
   4   9  12        273.81        247.59         7.43 o                         
   5   9  12         25.34         19.06         3.24 o                         
   6   9  12         44.67         53.41         4.97 o                         
  -6  10  12         20.24         14.97         6.50 o                         
  -5  10  12         97.30         95.36         8.18 o                         
  -4  10  12         39.08         32.61         5.29 o                         
  -3  10  12        103.47        103.55         7.55 o                         
  -2  10  12         93.79        101.66         9.13 o                         
  -1  10  12         43.19         46.34         4.42 o                         
   0  10  12         65.04         68.24         4.72 o                         
   1  10  12         43.22         54.66         5.17 o                         
   2  10  12         94.02         98.55         5.81 o                         
   3  10  12        103.26        100.79         5.04 o                         
   4  10  12         39.31         40.35         3.97 o                         
   5  10  12         97.17        112.20         7.08 o                         
   6  10  12         20.14         18.59         5.72 o                         
  -5  11  12         17.04         12.27         5.60 o                         
  -4  11  12         56.36         40.20         6.70 o                         
  -3  11  12        112.60        134.08         8.68 o                         
  -2  11  12        111.81        119.22         8.92 o                         
  -1  11  12         10.20          9.64         3.55 o                         
   0  11  12          0.52          0.48         2.60 o                         
   1  11  12         10.13          6.42         2.54 o                         
   2  11  12        112.10        119.52         7.73 o                         
   3  11  12        112.51        115.02         7.26 o                         
   4  11  12         56.45         55.17         5.34 o                         
   5  11  12         17.04         11.60         4.55 o                         
  -4  12  12         74.85         91.13        12.58 o                         
  -3  12  12         27.74         26.78         6.49 o                         
  -2  12  12         78.76         80.58         8.66 o                         
  -1  12  12         61.08         65.41         6.92 o                         
   0  12  12          0.18         -3.67         3.67 o                         
   1  12  12         61.12         81.19         7.39 o                         
   2  12  12         78.70         93.59         7.41 o                         
   3  12  12         27.64         27.49         5.67 o                         
   4  12  12         74.62         76.05        16.83 o                         
  -3  13  12         15.67          9.10         6.46 o                         
  -2  13  12          4.61          2.39         4.47 o                         
  -1  13  12         33.40         39.97         6.56 o                         
   0  13  12         98.61         93.09         9.17 o                         
   1  13  12         33.25         38.66         6.65 o                         
   2  13  12          4.61          1.81         5.30 o                         
   1   0  13        169.02        177.81         3.13 o                         
   2   0  13       1191.57       1265.93         8.13 o                         
   3   0  13         62.21         60.43         1.82 o                         
   4   0  13         27.68         28.51         1.78 o                         
   5   0  13        246.75        233.01         5.05 o                         
   6   0  13          8.22         11.92         2.13 o                         
   7   0  13          7.40          5.54         2.07 o                         
   8   0  13         38.06         39.87         4.93 o                         
  -8   1  13          3.12         -1.26         2.79 o                         
  -7   1  13         70.39         67.76         4.66 o                         
  -6   1  13         36.12         39.55         2.90 o                         
  -5   1  13        182.62        181.80         4.86 o                         
  -4   1  13        175.77        178.50         4.15 o                         
  -3   1  13         35.44         37.57         1.67 o                         
  -2   1  13        218.35        201.57         2.85 o                         
  -1   1  13        426.69        437.51         4.81 o                         
   0   1  13        236.95        260.96         3.80 o                         
   1   1  13        426.83        430.85         4.72 o                         
   2   1  13        218.62        201.87         3.21 o                         
   3   1  13         35.33         32.61         1.49 o                         
   4   1  13        175.81        186.51         3.89 o                         
   5   1  13        182.67        187.13         4.59 o                         
   6   1  13         36.03         37.21         3.14 o                         
   7   1  13         70.55         69.23         4.91 o                         
   8   1  13          3.10          0.26         2.77 o                         
  -8   2  13         55.29         58.10         6.16 o                         
  -7   2  13        145.74        152.23        11.05 o                         
  -6   2  13          8.08         14.44         2.46 o                         
  -5   2  13        444.60        434.54         8.71 o                         
  -4   2  13        132.16        130.51         4.21 o                         
  -3   2  13        251.82        267.59         4.69 o                         
  -2   2  13        450.16        454.47         5.78 o                         
  -1   2  13        714.55        778.50         5.98 o                         
   0   2  13          2.85          5.79         0.56 o                         
   1   2  13        715.39        772.73         7.45 o                         
   2   2  13        450.60        454.29         5.26 o                         
   3   2  13        251.52        264.40         4.20 o                         
   4   2  13        132.01        137.09         3.32 o                         
   5   2  13        444.74        439.40         8.00 o                         
   6   2  13          8.10          8.99         2.29 o                         
   7   2  13        145.72        145.59         7.37 o                         
   8   2  13         55.21         62.60         6.74 o                         
  -8   3  13        129.88        123.59         9.76 o                         
  -7   3  13        170.96        167.49         8.11 o                         
  -6   3  13        130.35        141.09         6.34 o                         
  -5   3  13        111.84        107.67         4.94 o                         
  -4   3  13        121.85        121.61         4.68 o                         
  -3   3  13        123.79        129.22         3.20 o                         
  -2   3  13       2357.27       2389.21        12.60 o                         
  -1   3  13         66.95         82.55         1.89 o                         
   0   3  13       1586.97       1689.09        10.60 o                         
   1   3  13         67.02         80.83         2.44 o                         
   2   3  13       2356.95       2408.74        19.11 o                         
   3   3  13        123.99        132.55         3.33 o                         
   4   3  13        121.58        121.53         3.61 o                         
   5   3  13        111.73         99.19         4.12 o                         
   6   3  13        130.19        137.59         6.80 o                         
   7   3  13        170.91        155.23         7.66 o                         
   8   3  13        129.82        149.28         9.50 o                         
  -8   4  13         37.95         32.74         5.26 o                         
  -7   4  13        214.80        226.95        13.82 o                         
  -6   4  13        240.82        231.39         9.87 o                         
  -5   4  13        414.87        384.96        10.97 o                         
  -4   4  13        215.51        216.16         4.76 o                         
  -3   4  13        330.32        365.13         5.30 o                         
  -2   4  13         79.73         87.62         2.11 o                         
  -1   4  13        109.40        108.19         2.18 o                         
   0   4  13         16.71         20.87         1.04 o                         
   1   4  13        109.37        111.61         2.66 o                         
   2   4  13         79.59         91.02         2.76 o                         
   3   4  13        329.86        352.95         5.41 o                         
   4   4  13        215.15        222.33         5.01 o                         
   5   4  13        414.32        379.61         9.59 o                         
   6   4  13        240.84        224.77         8.75 o                         
   7   4  13        214.79        214.84        10.19 o                         
   8   4  13         37.95         27.95         6.74 o                         
  -7   5  13         18.36         18.35         4.04 o                         
  -6   5  13        370.50        385.92        14.41 o                         
  -5   5  13         46.10         35.75         4.36 o                         
  -4   5  13        520.95        508.85         9.92 o                         
  -3   5  13         21.79         17.63         1.47 o                         
  -2   5  13        339.10        345.97         4.61 o                         
  -1   5  13        135.52        140.06         2.74 o                         
   0   5  13         25.53         24.54         1.20 o                         
   1   5  13        135.65        131.95         3.06 o                         
   2   5  13        339.21        353.41         5.51 o                         
   3   5  13         21.85         15.78         1.46 o                         
   4   5  13        520.76        518.11         8.82 o                         
   5   5  13         46.04         44.24         4.02 o                         
   6   5  13        370.60        360.76        11.19 o                         
   7   5  13         18.37         15.46         3.88 o                         
  -7   6  13         40.11         32.43         5.21 o                         
  -6   6  13         23.82         23.58         4.47 o                         
  -5   6  13        299.88        314.88        10.46 o                         
  -4   6  13         41.98         44.45         3.31 o                         
  -3   6  13         51.20         55.77         2.57 o                         
  -2   6  13        118.06        115.24         2.89 o                         
  -1   6  13        159.47        151.53         3.12 o                         
   0   6  13        824.35        766.72         9.10 o                         
   1   6  13        159.86        161.52         3.44 o                         
   2   6  13        118.27        117.48         3.65 o                         
   3   6  13         51.05         54.53         2.69 o                         
   4   6  13         42.00         39.48         2.87 o                         
   5   6  13        300.44        315.61        10.16 o                         
   6   6  13         23.83         26.64         3.65 o                         
   7   6  13         40.17         35.75         5.43 o                         
  -7   7  13         88.35         92.57         8.77 o                         
  -6   7  13         82.13         77.83         7.99 o                         
  -5   7  13         79.10         72.48         6.99 o                         
  -4   7  13        193.21        180.43         6.96 o                         
  -3   7  13         85.32         78.76         4.26 o                         
  -2   7  13       1384.78       1394.49        14.32 o                         
  -1   7  13         91.02         91.80         2.77 o                         
   0   7  13       2400.53       2408.84        17.83 o                         
   1   7  13         91.06         80.97         3.02 o                         
   2   7  13       1385.48       1372.61        13.26 o                         
   3   7  13         85.20         83.30         4.24 o                         
   4   7  13        193.36        169.59         6.89 o                         
   5   7  13         79.31         86.67         5.97 o                         
   6   7  13         82.48         76.24         5.98 o                         
   7   7  13         88.53         80.34         6.49 o                         
  -6   8  13        164.36        175.95        13.63 o                         
  -5   8  13         11.83         13.97         2.91 o                         
  -4   8  13        211.06        227.01         8.04 o                         
  -3   8  13       1017.33       1006.75        17.81 o                         
  -2   8  13        584.81        582.65        11.79 o                         
  -1   8  13        854.99        849.93        13.00 o                         
   0   8  13       1219.87       1185.29        13.09 o                         
   1   8  13        856.62        826.92        12.96 o                         
   2   8  13        584.48        574.35        10.19 o                         
   3   8  13       1017.24        994.07        14.19 o                         
   4   8  13        210.86        224.44         7.74 o                         
   5   8  13         11.84         10.68         2.80 o                         
   6   8  13        164.54        174.74         9.21 o                         
  -6   9  13        133.36        129.63        12.18 o                         
  -5   9  13        196.98        188.69        10.62 o                         
  -4   9  13        519.06        523.01        14.87 o                         
  -3   9  13        275.86        300.17        10.70 o                         
  -2   9  13        149.92        128.85         6.32 o                         
  -1   9  13        103.57         84.12         5.83 o                         
   0   9  13         81.26         71.89         4.42 o                         
   1   9  13        103.30         93.30         4.91 o                         
   2   9  13        150.23        149.34         6.75 o                         
   3   9  13        276.05        298.37         8.41 o                         
   4   9  13        519.11        520.98        10.58 o                         
   5   9  13        197.14        202.38         9.57 o                         
   6   9  13        133.56        134.89         7.67 o                         
  -5  10  13         32.47         42.83         7.23 o                         
  -4  10  13          7.61          7.17         2.75 o                         
  -3  10  13         39.18         35.32         4.85 o                         
  -2  10  13        213.62        219.29        11.43 o                         
  -1  10  13         26.52         25.11         3.46 o                         
   0  10  13         32.76         37.63         3.82 o                         
   1  10  13         26.54         22.46         3.38 o                         
   2  10  13        213.88        206.95         8.10 o                         
   3  10  13         39.03         25.98         2.96 o                         
   4  10  13          7.65          6.98         2.45 o                         
   5  10  13         32.66         32.36         4.98 o                         
  -5  11  13         18.89         16.94         7.37 o                         
  -4  11  13         65.49         65.02         9.27 o                         
  -3  11  13         54.98         59.96         6.93 o                         
  -2  11  13        164.53        152.42        10.14 o                         
  -1  11  13          3.48          1.71         2.63 o                         
   0  11  13         99.62         84.76         6.64 o                         
   1  11  13          3.52          1.88         2.53 o                         
   2  11  13        164.42        150.31        13.14 o                         
   3  11  13         54.79         53.34         6.25 o                         
   4  11  13         65.30         75.51         7.42 o                         
   5  11  13         18.86         21.08         9.44 o                         
  -4  12  13         27.71         57.96        17.13 o                         
  -3  12  13         38.25         39.50         6.02 o                         
  -2  12  13          4.99          4.50         3.91 o                         
  -1  12  13         66.71         87.11         7.99 o                         
   0  12  13          0.11          1.64         3.65 o                         
   1  12  13         66.69         78.09         7.26 o                         
   2  12  13          4.94          7.36         3.20 o                         
   3  12  13         38.08         33.00         5.00 o                         
   4  12  13         27.82         36.46        12.67 o                         
  -2  13  13          7.96          7.30        10.13 o                         
  -1  13  13          1.73          0.00         3.96 o                         
   0  13  13          0.04          5.08         4.07 o                         
   1  13  13          1.73          3.43         3.94 o                         
   2  13  13          7.88          6.66         5.96 o                         
   0   0  14       1667.12       1759.22        22.33 o                         
   1   0  14          0.01          2.53         0.66 o                         
   2   0  14        105.30        120.21         1.99 o                         
   3   0  14         13.75          7.99         0.93 o                         
   4   0  14        508.38        516.30         7.24 o                         
   5   0  14          9.03          6.83         1.56 o                         
   6   0  14         65.14         67.44         4.01 o                         
   7   0  14         96.45        112.70         8.27 o                         
   8   0  14          4.30          5.96         3.18 o                         
  -8   1  14         62.68         61.77         6.44 o                         
  -7   1  14         92.61         89.74         5.92 o                         
  -6   1  14        137.43        145.01         5.77 o                         
  -5   1  14         36.97         36.58         2.76 o                         
  -4   1  14        117.93        122.48         4.97 o                         
  -3   1  14        125.46        118.95         2.88 o                         
  -2   1  14        184.90        175.61         2.99 o                         
  -1   1  14        208.45        240.83         3.27 o                         
   0   1  14         34.18         26.30         1.67 o                         
   1   1  14        208.83        251.74         3.33 o                         
   2   1  14        185.21        172.09         3.23 o                         
   3   1  14        125.49        125.46         2.99 o                         
   4   1  14        117.66        127.33         3.38 o                         
   5   1  14         37.02         36.12         2.47 o                         
   6   1  14        137.18        133.67         5.93 o                         
   7   1  14         92.66         93.60         6.63 o                         
   8   1  14         62.66         66.35         5.54 o                         
  -8   2  14         58.25         40.21         9.87 o                         
  -7   2  14        224.30        252.99        10.45 o                         
  -6   2  14         80.37         76.09         4.57 o                         
  -5   2  14        335.90        336.52         7.76 o                         
  -4   2  14        519.04        527.94         8.71 o                         
  -3   2  14        142.51        156.08         4.09 o                         
  -2   2  14         64.62         57.81         1.73 o                         
  -1   2  14       1898.16       2042.27        10.76 o                         
   0   2  14         22.91         24.12         1.12 o                         
   1   2  14       1896.76       2053.56        14.00 o                         
   2   2  14         64.56         54.68         2.15 o                         
   3   2  14        142.25        164.68         3.78 o                         
   4   2  14        518.16        528.80         7.53 o                         
   5   2  14        335.89        325.45         8.79 o                         
   6   2  14         80.39         80.12         5.23 o                         
   7   2  14        224.16        242.91        10.13 o                         
   8   2  14         58.34         50.35         5.98 o                         
  -8   3  14         91.03         96.47         8.89 o                         
  -7   3  14        258.65        275.04        11.20 o                         
  -6   3  14         70.56         58.56         4.34 o                         
  -5   3  14         46.80         53.92         3.73 o                         
  -4   3  14        520.25        545.66         8.22 o                         
  -3   3  14        714.22        738.25         8.74 o                         
  -2   3  14       2100.35       2169.62        12.84 o                         
  -1   3  14       1143.76       1186.31         8.34 o                         
   0   3  14        676.59        723.44         6.09 o                         
   1   3  14       1145.09       1165.08        10.48 o                         
   2   3  14       2099.86       2159.81        18.09 o                         
   3   3  14        715.29        738.78         8.75 o                         
   4   3  14        519.74        537.33         8.26 o                         
   5   3  14         46.77         52.53         3.28 o                         
   6   3  14         70.59         56.12         4.70 o                         
   7   3  14        258.87        275.33        11.55 o                         
   8   3  14         91.07        101.06         9.42 o                         
  -8   4  14         36.68         30.41         5.62 o                         
  -7   4  14        126.29        112.68         8.49 o                         
  -6   4  14         62.39         49.00         4.94 o                         
  -5   4  14         27.05         24.88         3.60 o                         
  -4   4  14         98.97         93.02         4.30 o                         
  -3   4  14        178.34        182.17         3.91 o                         
  -2   4  14        324.07        342.79         4.47 o                         
  -1   4  14        157.62        155.66         2.77 o                         
   0   4  14         71.92         58.06         1.81 o                         
   1   4  14        157.72        162.83         3.47 o                         
   2   4  14        323.98        330.68         5.82 o                         
   3   4  14        178.58        177.82         5.09 o                         
   4   4  14         98.94         99.98         5.03 o                         
   5   4  14         27.11         25.22         3.05 o                         
   6   4  14         62.39         62.73         5.20 o                         
   7   4  14        126.27        125.05         7.65 o                         
  -8   5  14         21.84         22.29        10.65 o                         
  -7   5  14         34.26         31.14         5.04 o                         
  -6   5  14        416.10        481.03        18.25 o                         
  -5   5  14         59.86         50.85         4.72 o                         
  -4   5  14        410.72        447.02         9.71 o                         
  -3   5  14        230.75        226.53         4.71 o                         
  -2   5  14         11.14         15.43         1.16 o                         
  -1   5  14        511.70        538.28         5.64 o                         
   0   5  14         89.23         85.81         2.41 o                         
   1   5  14        512.44        546.38         7.32 o                         
   2   5  14         11.14         12.93         1.62 o                         
   3   5  14        230.83        229.19         5.06 o                         
   4   5  14        410.92        408.99         8.64 o                         
   5   5  14         59.94         60.83         4.74 o                         
   6   5  14        416.17        463.14        12.93 o                         
   7   5  14         34.37         25.13         4.65 o                         
  -7   6  14        207.08        199.10        11.35 o                         
  -6   6  14        202.04        192.20        11.27 o                         
  -5   6  14         18.97         20.61         4.58 o                         
  -4   6  14        983.51        982.72        16.49 o                         
  -3   6  14        264.80        275.06         6.32 o                         
  -2   6  14        108.09        115.24         2.93 o                         
  -1   6  14        477.52        454.06         6.26 o                         
   0   6  14       1110.71       1059.56         9.76 o                         
   1   6  14        477.47        442.92         7.70 o                         
   2   6  14        108.05        113.84         3.64 o                         
   3   6  14        264.97        269.45         6.32 o                         
   4   6  14        982.68        979.17        16.68 o                         
   5   6  14         18.94         21.04         3.32 o                         
   6   6  14        201.72        207.46         9.71 o                         
   7   6  14        206.98        207.67        10.69 o                         
  -7   7  14          3.95          9.41         4.96 o                         
  -6   7  14         34.51         39.41         6.00 o                         
  -5   7  14          1.78          3.43         2.83 o                         
  -4   7  14         64.27         53.26         4.40 o                         
  -3   7  14          5.50          2.26         1.61 o                         
  -2   7  14         20.15         11.49         1.82 o                         
  -1   7  14        689.79        670.93         8.23 o                         
   0   7  14        352.17        335.53         5.75 o                         
   1   7  14        689.33        663.52         9.11 o                         
   2   7  14         20.12         15.34         2.39 o                         
   3   7  14          5.50          3.76         1.68 o                         
   4   7  14         64.30         52.64         4.45 o                         
   5   7  14          1.73         -1.16         2.92 o                         
   6   7  14         34.34         37.03         4.57 o                         
   7   7  14          3.89          3.60         3.28 o                         
  -6   8  14        173.03        166.90        13.16 o                         
  -5   8  14         27.16         24.50         4.44 o                         
  -4   8  14        117.24         92.79         5.69 o                         
  -3   8  14        107.69        120.90         6.10 o                         
  -2   8  14        100.32         83.59         6.88 o                         
  -1   8  14        183.75        186.08         6.25 o                         
   0   8  14       1289.17       1294.67        15.85 o                         
   1   8  14        183.86        184.46         7.21 o                         
   2   8  14        100.58         85.54         4.24 o                         
   3   8  14        107.58        108.37         5.41 o                         
   4   8  14        116.98        106.60         5.86 o                         
   5   8  14         27.12         29.51         4.18 o                         
   6   8  14        172.70        175.08         9.21 o                         
  -6   9  14        107.80        121.42        16.10 o                         
  -5   9  14         69.19         65.27         7.57 o                         
  -4   9  14         94.05        103.09         7.55 o                         
  -3   9  14        125.76        133.55         8.02 o                         
  -2   9  14         59.79         50.03         7.23 o                         
  -1   9  14         36.84         42.76         4.26 o                         
   0   9  14        976.42        949.45        16.08 o                         
   1   9  14         36.94         34.90         3.45 o                         
   2   9  14         59.98         51.70         5.85 o                         
   3   9  14        125.64        128.51         7.45 o                         
   4   9  14         93.75         86.19         4.93 o                         
   5   9  14         69.26         59.19         5.72 o                         
   6   9  14        107.91        141.15         8.56 o                         
  -5  10  14         20.51         19.67         6.12 o                         
  -4  10  14         74.13         67.64         6.54 o                         
  -3  10  14         89.29         93.64         8.99 o                         
  -2  10  14        345.13        337.86        12.60 o                         
  -1  10  14         67.19         60.17         5.12 o                         
   0  10  14         58.09         58.31         5.18 o                         
   1  10  14         67.07         60.34         4.70 o                         
   2  10  14        345.19        360.92        10.81 o                         
   3  10  14         89.04         84.78         5.28 o                         
   4  10  14         73.95         68.45         5.10 o                         
   5  10  14         20.53         11.89         6.00 o                         
  -4  11  14          6.95          4.14         3.51 o                         
  -3  11  14         62.43         60.69         8.23 o                         
  -2  11  14        255.25        256.21        12.93 o                         
  -1  11  14         26.16         23.04         3.54 o                         
   0  11  14         69.79         85.45         6.68 o                         
   1  11  14         26.28         20.10         3.87 o                         
   2  11  14        255.42        259.39        11.33 o                         
   3  11  14         62.44         52.58         5.61 o                         
   4  11  14          6.98          5.88         3.52 o                         
  -3  12  14          1.02          2.59         3.60 o                         
  -2  12  14         55.39         61.97         7.10 o                         
  -1  12  14        125.40        161.77        10.66 o                         
   0  12  14          5.77          2.76         3.38 o                         
   1  12  14        125.28        175.95         9.70 o                         
   2  12  14         55.51         61.60         6.24 o                         
   3  12  14          1.01          0.77         3.74 o                         
  -2  13  14         96.17        101.65        14.61 o                         
  -1  13  14         33.36         27.85        11.53 o                         
   0  13  14         39.06         38.91         9.61 o                         
   1  13  14         33.23         34.78        10.86 o                         
   2  13  14         96.20         97.93        13.31 o                         
   1   0  15       1227.25       1218.75        10.55 o                         
   2   0  15         48.09         59.72         1.95 o                         
   3   0  15         75.10         74.79         2.56 o                         
   4   0  15       2208.61       2235.67        17.49 o                         
   5   0  15         81.10         87.72         4.42 o                         
   6   0  15        141.11        139.30         7.66 o                         
   7   0  15          0.02          1.40         2.55 o                         
   8   0  15          0.67         -0.48         2.52 o                         
  -8   1  15        130.35        133.10         9.35 o                         
  -7   1  15         59.55         67.29         5.55 o                         
  -6   1  15        104.06        111.92         5.79 o                         
  -5   1  15        158.37        159.17         7.07 o                         
  -4   1  15         40.57         31.55         2.01 o                         
  -3   1  15        176.19        183.19         3.72 o                         
  -2   1  15        142.74        157.19         3.16 o                         
  -1   1  15        243.31        257.72         3.06 o                         
   0   1  15       1811.71       1886.45        15.37 o                         
   1   1  15        243.21        256.86         3.69 o                         
   2   1  15        143.07        160.76         3.19 o                         
   3   1  15        176.07        185.72         3.84 o                         
   4   1  15         40.55         30.83         1.86 o                         
   5   1  15        158.69        157.39         6.76 o                         
   6   1  15        104.27         98.63         6.53 o                         
   7   1  15         59.66         75.72         6.17 o                         
   8   1  15        130.58        135.81         7.59 o                         
  -8   2  15        102.86         95.39        10.10 o                         
  -7   2  15        159.37        160.69         9.29 o                         
  -6   2  15        121.29        118.37         6.92 o                         
  -5   2  15        698.65        665.74        13.90 o                         
  -4   2  15        816.22        819.41        10.89 o                         
  -3   2  15        270.93        301.45         5.09 o                         
  -2   2  15        162.46        185.08         3.14 o                         
  -1   2  15        665.13        707.45         5.91 o                         
   0   2  15        650.52        757.85         8.83 o                         
   1   2  15        665.23        696.23         7.34 o                         
   2   2  15        162.70        184.23         3.72 o                         
   3   2  15        271.30        304.20         5.54 o                         
   4   2  15        816.29        833.01        10.55 o                         
   5   2  15        699.33        726.29        19.88 o                         
   6   2  15        121.32        111.58         6.74 o                         
   7   2  15        159.35        183.99         9.02 o                         
   8   2  15        103.02        101.43         9.21 o                         
  -8   3  15         24.22         15.31         4.40 o                         
  -7   3  15         87.04        101.34         7.22 o                         
  -6   3  15        299.20        309.22        10.36 o                         
  -5   3  15        372.18        396.79        10.63 o                         
  -4   3  15        234.32        221.98         6.44 o                         
  -3   3  15        223.68        224.88         5.06 o                         
  -2   3  15        776.35        828.80         8.06 o                         
  -1   3  15        166.16        196.11         3.33 o                         
   0   3  15         13.83         27.69         1.41 o                         
   1   3  15        166.12        196.69         4.52 o                         
   2   3  15        775.95        804.20         9.67 o                         
   3   3  15        223.45        230.76         5.02 o                         
   4   3  15        234.33        225.07         5.55 o                         
   5   3  15        372.18        405.69        11.07 o                         
   6   3  15        299.16        319.21        10.57 o                         
   7   3  15         87.14         86.97         6.47 o                         
   8   3  15         24.19         19.05         7.34 o                         
  -8   4  15          4.09         13.72         8.81 o                         
  -7   4  15        137.88        107.98         7.44 o                         
  -6   4  15         12.17          8.47         2.79 o                         
  -5   4  15        624.42        655.80        17.96 o                         
  -4   4  15         92.63         95.82         6.64 o                         
  -3   4  15        100.79         92.54         3.12 o                         
  -2   4  15        419.90        445.75         6.39 o                         
  -1   4  15         15.14         14.61         1.11 o                         
   0   4  15        116.26        131.58         3.15 o                         
   1   4  15         15.16         12.12         1.55 o                         
   2   4  15        419.95        451.40         7.74 o                         
   3   4  15        100.98         96.11         3.95 o                         
   4   4  15         92.57         93.00         5.39 o                         
   5   4  15        625.16        643.74        14.78 o                         
   6   4  15         12.17          9.24         2.67 o                         
   7   4  15        137.57        130.30         7.95 o                         
  -7   5  15         65.17         67.47         6.75 o                         
  -6   5  15        112.07        108.70         7.37 o                         
  -5   5  15        353.37        352.68        16.26 o                         
  -4   5  15        140.86        152.81         6.56 o                         
  -3   5  15        693.00        694.08         9.14 o                         
  -2   5  15        232.11        233.34         4.31 o                         
  -1   5  15        103.51        113.22         2.90 o                         
   0   5  15         18.86         15.00         1.17 o                         
   1   5  15        103.37        117.68         3.67 o                         
   2   5  15        231.60        232.13         5.83 o                         
   3   5  15        693.52        678.68        12.60 o                         
   4   5  15        140.55        137.71         5.41 o                         
   5   5  15        353.36        348.11        10.85 o                         
   6   5  15        112.09         96.16         7.70 o                         
   7   5  15         65.19         65.99         6.28 o                         
  -7   6  15        260.15        281.19        15.72 o                         
  -6   6  15         19.24         16.65         3.99 o                         
  -5   6  15        389.98        347.89        12.94 o                         
  -4   6  15          7.48          4.78         2.12 o                         
  -3   6  15        777.20        729.18        11.62 o                         
  -2   6  15        187.26        184.36         3.96 o                         
  -1   6  15        310.81        306.12         5.35 o                         
   0   6  15         65.67         64.32         2.37 o                         
   1   6  15        311.21        304.91         5.80 o                         
   2   6  15        187.07        185.23         5.04 o                         
   3   6  15        776.82        736.03        11.89 o                         
   4   6  15          7.51          2.74         2.10 o                         
   5   6  15        389.32        380.26        11.51 o                         
   6   6  15         19.20         15.82         3.23 o                         
   7   6  15        260.15        282.56        12.54 o                         
  -7   7  15         90.87        102.11        19.60 o                         
  -6   7  15        160.48        144.86        16.39 o                         
  -5   7  15         41.88         40.07         4.69 o                         
  -4   7  15        330.09        316.85        13.45 o                         
  -3   7  15        678.63        704.69        24.85 o                         
  -2   7  15        317.17        314.00         8.32 o                         
  -1   7  15        212.87        237.84         5.17 o                         
   0   7  15         35.63         28.03         2.08 o                         
   1   7  15        212.92        244.24         5.99 o                         
   2   7  15        316.85        311.26         7.64 o                         
   3   7  15        678.70        669.87        13.26 o                         
   4   7  15        330.31        313.59        10.69 o                         
   5   7  15         41.80         30.52         4.33 o                         
   6   7  15        159.91        150.30         9.38 o                         
   7   7  15         90.73         78.07        16.01 o                         
  -6   8  15         20.62         16.54         8.96 o                         
  -5   8  15        253.26        296.96        13.22 o                         
  -4   8  15        116.91        116.96         9.67 o                         
  -3   8  15        241.72        244.56         9.27 o                         
  -2   8  15        305.31        298.63        10.85 o                         
  -1   8  15         56.97         55.42         3.87 o                         
   0   8  15        244.57        223.45         6.77 o                         
   1   8  15         56.61         54.87         3.86 o                         
   2   8  15        305.24        330.91         9.12 o                         
   3   8  15        241.69        243.23         8.41 o                         
   4   8  15        116.89        113.13         6.64 o                         
   5   8  15        253.65        264.04        11.04 o                         
   6   8  15         20.62         19.48         4.40 o                         
  -6   9  15         96.55        142.85        19.45 o                         
  -5   9  15         29.15         23.58         6.45 o                         
  -4   9  15         31.34         26.56         4.31 o                         
  -3   9  15        422.45        432.07        15.61 o                         
  -2   9  15         40.72         36.69         4.56 o                         
  -1   9  15        158.18        157.33         7.09 o                         
   0   9  15         26.21         16.73         2.73 o                         
   1   9  15        158.30        162.39         6.94 o                         
   2   9  15         40.84         38.46         3.82 o                         
   3   9  15        423.15        427.66        12.68 o                         
   4   9  15         31.32         33.28         3.71 o                         
   5   9  15         29.27         30.93         4.14 o                         
   6   9  15         96.38         71.44         9.05 o                         
  -5  10  15         12.74          5.46         4.43 o                         
  -4  10  15          3.99          0.93         3.03 o                         
  -3  10  15          4.24          6.57         3.08 o                         
  -2  10  15        129.28        139.41         8.28 o                         
  -1  10  15         12.08         15.91         3.07 o                         
   0  10  15         19.66         21.41         3.32 o                         
   1  10  15         12.05         13.15         2.70 o                         
   2  10  15        129.12        120.54         6.50 o                         
   3  10  15          4.27          4.66         2.42 o                         
   4  10  15          4.01          2.39         2.55 o                         
   5  10  15         12.71         11.32         3.69 o                         
  -4  11  15         68.26         67.27         8.41 o                         
  -3  11  15         17.04          8.60         3.75 o                         
  -2  11  15        331.13        352.78        14.72 o                         
  -1  11  15         21.84         24.21         3.90 o                         
   0  11  15          0.66          0.86         2.58 o                         
   1  11  15         21.85         20.05         4.04 o                         
   2  11  15        331.39        361.24        13.73 o                         
   3  11  15         17.09         14.47         3.29 o                         
   4  11  15         68.38         70.27         7.22 o                         
  -3  12  15         44.89         32.79         6.50 o                         
  -2  12  15         66.49         91.87         8.40 o                         
  -1  12  15         13.84         17.89         4.50 o                         
   0  12  15         36.72         51.70         6.33 o                         
   1  12  15         13.81         13.56         3.75 o                         
   2  12  15         66.56         80.53         7.93 o                         
   3  12  15         45.07         47.62        10.84 o                         
   0  13  15          6.69         21.05        10.28 o                         
   1  13  15          0.18         -3.47         7.87 o                         
   0   0  16       4073.96       3904.74        27.77 o                         
   1   0  16        116.50        118.16         2.92 o                         
   2   0  16         63.54         63.28         2.37 o                         
   3   0  16        187.98        196.40         4.56 o                         
   4   0  16       1287.44       1256.92        13.28 o                         
   5   0  16        274.21        268.07        11.30 o                         
   6   0  16          0.05          1.37         2.03 o                         
   7   0  16        225.58        224.74        10.06 o                         
   8   0  16        145.19        151.14         8.87 o                         
  -8   1  16        220.88        221.36        13.07 o                         
  -7   1  16        123.83        126.03         7.12 o                         
  -6   1  16        153.41        151.83         8.82 o                         
  -5   1  16        104.49        105.58         5.35 o                         
  -4   1  16       1194.84       1175.46        13.99 o                         
  -3   1  16        167.57        180.51         4.79 o                         
  -2   1  16        455.48        484.40         6.13 o                         
  -1   1  16        135.74        137.28         2.86 o                         
   0   1  16         28.98         26.13         1.34 o                         
   1   1  16        135.65        133.68         3.23 o                         
   2   1  16        455.88        493.66         6.37 o                         
   3   1  16        167.55        189.19         4.27 o                         
   4   1  16       1194.74       1195.65        13.50 o                         
   5   1  16        104.24        104.06         6.39 o                         
   6   1  16        153.37        153.00         7.95 o                         
   7   1  16        123.35        121.22         7.47 o                         
   8   1  16        220.93        233.52        11.95 o                         
  -8   2  16         40.10         33.81        12.09 o                         
  -7   2  16         13.41          6.32         3.98 o                         
  -6   2  16        138.36        139.96         6.96 o                         
  -5   2  16         75.03         73.67         4.81 o                         
  -4   2  16        124.54        132.38         6.03 o                         
  -3   2  16         30.49         26.78         1.96 o                         
  -2   2  16         46.47         41.69         1.72 o                         
  -1   2  16        353.58        355.58         4.42 o                         
   0   2  16          2.28          2.86         0.69 o                         
   1   2  16        353.22        358.99         5.52 o                         
   2   2  16         46.44         49.41         2.26 o                         
   3   2  16         30.39         23.88         1.74 o                         
   4   2  16        124.12        121.69         4.39 o                         
   5   2  16         75.00         91.18         6.62 o                         
   6   2  16        138.57        138.73         7.10 o                         
   7   2  16         13.36         11.36         3.15 o                         
   8   2  16         39.94         40.06         9.34 o                         
  -8   3  16        100.80         67.46        16.34 o                         
  -7   3  16        380.20        409.64        15.07 o                         
  -6   3  16         36.19         47.15         4.90 o                         
  -5   3  16        326.69        319.87        11.78 o                         
  -4   3  16        119.28        118.79         5.43 o                         
  -3   3  16         16.07         19.17         1.73 o                         
  -2   3  16        450.36        444.13         5.81 o                         
  -1   3  16          2.81          1.40         0.71 o                         
   0   3  16         65.80         64.10         2.29 o                         
   1   3  16          2.88          1.74         0.93 o                         
   2   3  16        450.47        427.68         7.48 o                         
   3   3  16         16.00         17.43         1.73 o                         
   4   3  16        119.52        128.46         4.89 o                         
   5   3  16        326.81        346.06        14.38 o                         
   6   3  16         36.13         42.41         4.38 o                         
   7   3  16        380.30        386.39        16.24 o                         
  -7   4  16         28.13         24.96         4.27 o                         
  -6   4  16         79.78         72.83         6.25 o                         
  -5   4  16         91.09         83.66         6.55 o                         
  -4   4  16         20.16         22.46         3.71 o                         
  -3   4  16        334.54        331.83         6.17 o                         
  -2   4  16        229.86        244.48         4.53 o                         
  -1   4  16        751.09        782.03         7.86 o                         
   0   4  16          4.26          5.99         0.96 o                         
   1   4  16        751.13        797.51         9.86 o                         
   2   4  16        229.62        244.08         5.82 o                         
   3   4  16        334.48        329.02         7.36 o                         
   4   4  16         19.98         16.52         2.90 o                         
   5   4  16         91.23         90.65         6.00 o                         
   6   4  16         79.77         74.87         5.55 o                         
   7   4  16         28.22         19.60         3.93 o                         
  -7   5  16         65.73         65.03         6.97 o                         
  -6   5  16         88.45         79.77         5.85 o                         
  -5   5  16         92.22         80.63         6.15 o                         
  -4   5  16          4.85          6.55         1.98 o                         
  -3   5  16        498.82        512.52         8.74 o                         
  -2   5  16         87.48         94.63         2.86 o                         
  -1   5  16        513.50        514.29         6.35 o                         
   0   5  16          7.75          6.32         1.03 o                         
   1   5  16        513.80        519.14         8.35 o                         
   2   5  16         87.35         99.65         4.25 o                         
   3   5  16        499.09        525.70        11.86 o                         
   4   5  16          4.86          4.93         2.00 o                         
   5   5  16         92.26         91.22         5.89 o                         
   6   5  16         88.22         96.12         6.50 o                         
   7   5  16         65.84         82.62         7.86 o                         
  -7   6  16         52.83         61.57         7.71 o                         
  -6   6  16         29.66         30.98         5.01 o                         
  -5   6  16        227.03        226.98         9.91 o                         
  -4   6  16         46.03         48.53         4.21 o                         
  -3   6  16        137.40        145.92         5.65 o                         
  -2   6  16         60.41         65.90         2.95 o                         
  -1   6  16        240.20        233.29         4.65 o                         
   0   6  16          0.00          1.95         0.98 o                         
   1   6  16        239.52        221.45         5.04 o                         
   2   6  16         60.37         60.07         3.93 o                         
   3   6  16        137.54        144.03         6.84 o                         
   4   6  16         45.78         42.10         3.69 o                         
   5   6  16        226.82        208.92         8.68 o                         
   6   6  16         29.79         28.45         3.99 o                         
   7   6  16         52.95         53.89         8.03 o                         
  -6   7  16         18.29         23.43         6.62 o                         
  -5   7  16         49.56         42.85         4.98 o                         
  -4   7  16         52.96         49.01         4.24 o                         
  -3   7  16          8.19          6.85         2.47 o                         
  -2   7  16         96.09         90.26         4.92 o                         
  -1   7  16        641.83        618.71         9.27 o                         
   0   7  16         18.88         16.39         1.95 o                         
   1   7  16        642.18        634.06        10.95 o                         
   2   7  16         96.20        110.30         7.66 o                         
   3   7  16          8.19          5.34         2.06 o                         
   4   7  16         52.83         43.66         4.34 o                         
   5   7  16         49.80         47.33         4.98 o                         
   6   7  16         18.20         16.22         3.95 o                         
  -6   8  16         44.61         42.40         7.12 o                         
  -5   8  16          9.37          8.77         3.30 o                         
  -4   8  16          0.17         -0.50         2.28 o                         
  -3   8  16         53.51         48.10         4.95 o                         
  -2   8  16         15.07         13.82         3.12 o                         
  -1   8  16         62.77         61.84         4.18 o                         
   0   8  16        400.54        364.83         8.93 o                         
   1   8  16         62.83         55.68         5.28 o                         
   2   8  16         15.18         15.63         2.73 o                         
   3   8  16         53.38         43.40         4.03 o                         
   4   8  16          0.17          0.58         2.53 o                         
   5   8  16          9.33          7.00         3.03 o                         
   6   8  16         44.79         25.80         5.61 o                         
  -6   9  16         33.72         38.06        11.76 o                         
  -5   9  16        221.94        232.64        19.93 o                         
  -4   9  16         69.27         72.10         6.49 o                         
  -3   9  16         21.27         16.15         4.12 o                         
  -2   9  16         69.82         70.42         5.97 o                         
  -1   9  16        394.17        383.87        11.35 o                         
   0   9  16          9.54          4.86         2.25 o                         
   1   9  16        394.58        382.97        11.35 o                         
   2   9  16         69.76         66.45         4.83 o                         
   3   9  16         21.28         18.91         3.20 o                         
   4   9  16         69.18         67.74         4.83 o                         
   5   9  16        222.08        231.33        11.95 o                         
   6   9  16         33.70         36.01        12.12 o                         
  -5  10  16         32.15         43.01        10.93 o                         
  -4  10  16         72.42         78.40         7.65 o                         
  -3  10  16          0.92          1.97         2.99 o                         
  -2  10  16        222.50        223.67        10.57 o                         
  -1  10  16         45.73         53.08         5.23 o                         
   0  10  16          0.09         -0.34         2.37 o                         
   1  10  16         45.85         53.01         4.57 o                         
   2  10  16        222.52        228.73         8.89 o                         
   3  10  16          0.90          3.70         2.21 o                         
   4  10  16         72.59         79.99         6.67 o                         
   5  10  16         32.16         20.84         9.65 o                         
  -4  11  16         39.68         51.36         7.37 o                         
  -3  11  16         22.48         28.72         5.29 o                         
  -2  11  16        473.87        533.37        16.79 o                         
  -1  11  16         31.70         29.88         4.18 o                         
   0  11  16        288.14        320.59        12.63 o                         
   1  11  16         31.76         32.17         4.79 o                         
   2  11  16        474.17        523.64        14.81 o                         
   3  11  16         22.54         25.51         4.49 o                         
   4  11  16         39.56         44.77         9.47 o                         
  -3  12  16        119.75        154.85        24.52 o                         
  -2  12  16         89.83        119.33         9.57 o                         
  -1  12  16          0.06          3.47         3.39 o                         
   0  12  16          4.32          4.38         3.64 o                         
   1  12  16          0.06          2.09         3.13 o                         
   2  12  16         89.72        111.32        11.05 o                         
   3  12  16        119.67        111.85        20.96 o                         
   1   0  17         24.63         18.44         1.42 o                         
   2   0  17        188.91        194.02         4.24 o                         
   3   0  17          3.09          1.15         1.16 o                         
   4   0  17        930.96        976.91        14.92 o                         
   5   0  17         35.21         30.28         3.98 o                         
   6   0  17         18.23         11.52         2.93 o                         
   7   0  17          0.01          1.68         2.40 o                         
   8   0  17          8.34          3.33         3.90 o                         
  -8   1  17          7.12          7.11         6.24 o                         
  -7   1  17         49.66         47.51         5.13 o                         
  -6   1  17         81.63         89.11         5.46 o                         
  -5   1  17         31.00         46.19         4.44 o                         
  -4   1  17         67.98         71.99         5.11 o                         
  -3   1  17        388.85        402.09         7.57 o                         
  -2   1  17        175.70        172.15         3.73 o                         
  -1   1  17         34.57         40.60         1.75 o                         
   0   1  17        311.22        326.53         5.33 o                         
   1   1  17         34.48         44.07         2.02 o                         
   2   1  17        175.61        169.42         3.83 o                         
   3   1  17        388.45        396.12         6.74 o                         
   4   1  17         68.02         66.36         3.39 o                         
   5   1  17         30.93         34.85         3.85 o                         
   6   1  17         81.66         88.41         9.26 o                         
   7   1  17         49.62         47.36         5.05 o                         
   8   1  17          7.18          6.17         6.29 o                         
  -7   2  17         98.11        102.28         8.93 o                         
  -6   2  17         27.77         22.07         3.77 o                         
  -5   2  17        366.33        361.98        11.28 o                         
  -4   2  17         53.05         48.95         4.19 o                         
  -3   2  17        379.68        408.20         6.80 o                         
  -2   2  17        176.04        171.69         3.44 o                         
  -1   2  17         81.17         75.56         2.20 o                         
   0   2  17         29.94         35.28         1.78 o                         
   1   2  17         81.02         75.64         2.97 o                         
   2   2  17        175.73        157.22         4.12 o                         
   3   2  17        379.12        411.36         7.01 o                         
   4   2  17         53.03         61.84         3.66 o                         
   5   2  17        365.48        379.82        14.32 o                         
   6   2  17         27.78         26.56         3.68 o                         
   7   2  17         98.26         94.96         6.88 o                         
  -7   3  17         69.92         78.28         7.16 o                         
  -6   3  17         87.54         78.02         6.86 o                         
  -5   3  17        153.03        161.25         9.62 o                         
  -4   3  17         56.97         59.71         4.04 o                         
  -3   3  17        317.09        316.19         5.81 o                         
  -2   3  17        409.09        423.30         6.22 o                         
  -1   3  17        598.81        602.99         6.73 o                         
   0   3  17        207.05        215.02         4.27 o                         
   1   3  17        599.51        587.28        10.46 o                         
   2   3  17        409.71        436.23         8.42 o                         
   3   3  17        317.08        308.66         6.07 o                         
   4   3  17         56.87         53.44         4.34 o                         
   5   3  17        152.82        151.37         8.70 o                         
   6   3  17         87.70         85.19         5.89 o                         
   7   3  17         69.78         89.37         6.83 o                         
  -7   4  17         25.34         19.90         3.88 o                         
  -6   4  17         19.57         17.65         3.19 o                         
  -5   4  17        429.18        398.88        14.03 o                         
  -4   4  17        144.05        139.53         7.30 o                         
  -3   4  17       1312.74       1315.27        15.78 o                         
  -2   4  17        635.57        666.18         7.84 o                         
  -1   4  17        369.28        381.70         5.58 o                         
   0   4  17         47.51         59.72         2.40 o                         
   1   4  17        369.42        396.59         7.73 o                         
   2   4  17        635.58        678.27         9.86 o                         
   3   4  17       1311.62       1317.54        18.66 o                         
   4   4  17        143.81        155.66         8.64 o                         
   5   4  17        428.72        428.23        12.34 o                         
   6   4  17         19.56         23.43         3.88 o                         
   7   4  17         25.27         29.84         4.84 o                         
  -7   5  17         19.96          9.04         3.78 o                         
  -6   5  17          6.51          5.38         2.76 o                         
  -5   5  17        135.54        145.23         8.07 o                         
  -4   5  17         99.98        112.92         5.91 o                         
  -3   5  17        362.42        343.20         7.49 o                         
  -2   5  17        410.33        394.67         6.40 o                         
  -1   5  17         82.75         84.04         2.98 o                         
   0   5  17        559.91        584.45         7.98 o                         
   1   5  17         82.55         88.76         3.71 o                         
   2   5  17        411.33        412.68         9.78 o                         
   3   5  17        362.37        329.56        10.23 o                         
   4   5  17        100.09        111.93         6.70 o                         
   5   5  17        135.29        123.46         6.82 o                         
   6   5  17          6.53          4.87         2.55 o                         
   7   5  17         19.88         13.75         4.40 o                         
  -7   6  17         39.80         58.78        14.91 o                         
  -6   6  17          6.20          7.23         2.84 o                         
  -5   6  17        344.23        351.95        17.19 o                         
  -4   6  17        221.30        212.58         8.22 o                         
  -3   6  17        182.93        169.42         7.08 o                         
  -2   6  17        379.52        360.00         7.36 o                         
  -1   6  17        548.10        571.66         8.20 o                         
   0   6  17        105.16         72.91         2.83 o                         
   1   6  17        547.83        590.72         8.88 o                         
   2   6  17        379.85        357.73        10.60 o                         
   3   6  17        183.28        164.75         8.96 o                         
   4   6  17        221.50        210.44         9.41 o                         
   5   6  17        344.53        352.00        12.17 o                         
   6   6  17          6.20          4.38         2.56 o                         
   7   6  17         39.90         33.97         8.12 o                         
  -6   7  17          2.23          3.25         3.38 o                         
  -5   7  17         31.34         21.00         3.70 o                         
  -4   7  17         96.83         97.90         6.39 o                         
  -3   7  17         89.28         84.34         5.80 o                         
  -2   7  17        145.88        135.92         7.67 o                         
  -1   7  17       1507.85       1417.14        17.04 o                         
   0   7  17        239.57        233.48         6.44 o                         
   1   7  17       1508.06       1406.46        19.55 o                         
   2   7  17        146.22        135.90         5.90 o                         
   3   7  17         89.43         71.95         5.58 o                         
   4   7  17         96.76         94.35         6.19 o                         
   5   7  17         31.39         20.45         3.91 o                         
   6   7  17          2.28          4.25         3.10 o                         
  -6   8  17         27.16         18.64         5.69 o                         
  -5   8  17        129.36        137.92         8.37 o                         
  -4   8  17          2.32          3.02         2.27 o                         
  -3   8  17        153.83        159.92         7.92 o                         
  -2   8  17        198.75        204.90         8.71 o                         
  -1   8  17         92.46         83.83         4.83 o                         
   0   8  17        427.93        417.08         9.27 o                         
   1   8  17         92.92         84.70         5.47 o                         
   2   8  17        199.06        169.58         9.26 o                         
   3   8  17        153.75        148.40         7.03 o                         
   4   8  17          2.34          3.35         2.47 o                         
   5   8  17        129.01        134.09         9.32 o                         
   6   8  17         27.21         26.79         7.65 o                         
  -5   9  17          3.90          4.42         3.98 o                         
  -4   9  17         35.84         33.31         4.98 o                         
  -3   9  17        361.50        392.93        15.19 o                         
  -2   9  17        236.07        241.80        10.75 o                         
  -1   9  17        140.96        145.25         7.06 o                         
   0   9  17          1.58          4.51         2.29 o                         
   1   9  17        140.96        137.88         7.74 o                         
   2   9  17        236.44        243.40         9.65 o                         
   3   9  17        361.29        369.94        11.44 o                         
   4   9  17         35.86         33.90         3.69 o                         
   5   9  17          3.91          9.26         3.17 o                         
  -4  10  17          6.16          4.44         3.39 o                         
  -3  10  17         24.94         25.55         5.04 o                         
  -2  10  17        160.54        167.04        14.00 o                         
  -1  10  17         12.91          6.95         2.70 o                         
   0  10  17         89.06         95.14         7.17 o                         
   1  10  17         12.96         16.45         3.31 o                         
   2  10  17        160.38        162.03         8.25 o                         
   3  10  17         25.04         17.47         3.26 o                         
   4  10  17          6.14          7.81         2.88 o                         
  -4  11  17         67.15         93.64        19.21 o                         
  -3  11  17         53.91         55.79         6.07 o                         
  -2  11  17          8.60          9.79         3.47 o                         
  -1  11  17          8.37          7.44         3.37 o                         
   0  11  17         35.50         37.57         4.59 o                         
   1  11  17          8.33          8.16         3.53 o                         
   2  11  17          8.55          5.34         3.00 o                         
   3  11  17         53.75         52.19         5.83 o                         
   4  11  17         67.01         79.28        17.10 o                         
  -2  12  17         52.85         60.02         7.77 o                         
  -1  12  17         20.31         19.39         4.64 o                         
   0  12  17         80.24         89.86         8.49 o                         
   1  12  17         20.31         17.27         4.86 o                         
   2  12  17         52.78         63.06        26.54 o                         
   0   0  18       1173.23       1118.19        16.46 o                         
   1   0  18         26.02         26.07         1.95 o                         
   2   0  18         56.63         58.45         3.12 o                         
   3   0  18        224.19        231.88         5.11 o                         
   4   0  18        943.35        974.14        17.29 o                         
   5   0  18         91.67         84.02         5.98 o                         
   6   0  18         10.07          7.80         2.80 o                         
   7   0  18         22.29         19.77         3.90 o                         
  -7   1  18         93.20         96.37         7.12 o                         
  -6   1  18         18.78         20.65         3.49 o                         
  -5   1  18         99.03         86.88         5.94 o                         
  -4   1  18        361.17        399.00         9.67 o                         
  -3   1  18        202.44        222.28         5.80 o                         
  -2   1  18        182.12        180.66         3.91 o                         
  -1   1  18        106.47        112.69         3.24 o                         
   0   1  18        914.33        973.07         9.98 o                         
   1   1  18        106.18        109.42         3.33 o                         
   2   1  18        182.02        185.35         4.47 o                         
   3   1  18        202.20        216.45         5.28 o                         
   4   1  18        361.22        375.77         9.35 o                         
   5   1  18         99.10         82.44         6.00 o                         
   6   1  18         18.80         15.20         3.66 o                         
   7   1  18         93.14        105.71         8.04 o                         
  -7   2  18        160.79        155.46        11.15 o                         
  -6   2  18        141.91        141.03         8.67 o                         
  -5   2  18        149.81        154.54         6.44 o                         
  -4   2  18        161.37        171.54         6.26 o                         
  -3   2  18       1215.84       1190.82        13.60 o                         
  -2   2  18        197.01        194.71         3.87 o                         
  -1   2  18        487.99        477.51         6.09 o                         
   0   2  18       1668.65       1666.30        13.30 o                         
   1   2  18        488.06        454.09         7.50 o                         
   2   2  18        197.13        177.26         5.10 o                         
   3   2  18       1215.62       1183.92        13.72 o                         
   4   2  18        161.04        162.76         7.77 o                         
   5   2  18        149.82        145.29         8.59 o                         
   6   2  18        141.99        136.22         7.94 o                         
   7   2  18        160.66        163.44         9.97 o                         
  -7   3  18         96.95         93.70         8.41 o                         
  -6   3  18         79.92         82.36         7.03 o                         
  -5   3  18         36.52         33.68         3.89 o                         
  -4   3  18        173.60        174.78         7.44 o                         
  -3   3  18       1011.64        978.14        12.18 o                         
  -2   3  18          7.00          6.79         1.14 o                         
  -1   3  18         81.56         69.98         2.52 o                         
   0   3  18         18.57         12.03         1.31 o                         
   1   3  18         81.58         67.72         3.27 o                         
   2   3  18          7.02          6.69         1.48 o                         
   3   3  18       1010.67        983.51        14.93 o                         
   4   3  18        173.55        160.93         8.95 o                         
   5   3  18         36.50         38.82         4.82 o                         
   6   3  18         79.73         70.40         5.54 o                         
   7   3  18         96.64         95.60         7.11 o                         
  -7   4  18         79.37         92.22         7.15 o                         
  -6   4  18         40.09         31.10         4.03 o                         
  -5   4  18          0.79          3.55         2.59 o                         
  -4   4  18        204.61        195.14         8.71 o                         
  -3   4  18        461.83        490.44         9.38 o                         
  -2   4  18        418.02        404.35         6.29 o                         
  -1   4  18         52.23         55.14         2.32 o                         
   0   4  18          5.49          3.28         1.07 o                         
   1   4  18         52.14         57.60         3.20 o                         
   2   4  18        418.04        411.38         9.26 o                         
   3   4  18        461.35        462.45        10.11 o                         
   4   4  18        204.85        209.21        13.11 o                         
   5   4  18          0.77          2.91         2.35 o                         
   6   4  18         40.05         32.96         4.72 o                         
   7   4  18         79.58         98.93         7.64 o                         
  -7   5  18        173.84        189.58        14.05 o                         
  -6   5  18        332.47        334.34        11.64 o                         
  -5   5  18          2.13          2.65         2.64 o                         
  -4   5  18         48.18         43.16         4.44 o                         
  -3   5  18        164.75        144.04         5.97 o                         
  -2   5  18        142.38        151.53         4.48 o                         
  -1   5  18        203.16        207.60         4.80 o                         
   0   5  18         11.32          6.06         1.33 o                         
   1   5  18        202.83        212.22         5.77 o                         
   2   5  18        142.35        157.94         8.57 o                         
   3   5  18        164.34        135.37         6.28 o                         
   4   5  18         48.21         41.42         4.52 o                         
   5   5  18          2.13          3.66         2.45 o                         
   6   5  18        332.62        345.18        11.74 o                         
   7   5  18        173.88        157.40        14.80 o                         
  -6   6  18         41.96         42.63         4.72 o                         
  -5   6  18         22.26         23.32         5.13 o                         
  -4   6  18         57.44         47.43         4.61 o                         
  -3   6  18          2.97          3.52         2.01 o                         
  -2   6  18        186.93        165.37         5.52 o                         
  -1   6  18        182.87        178.99         5.19 o                         
   0   6  18        343.77        351.55         6.72 o                         
   1   6  18        182.73        189.00         6.28 o                         
   2   6  18        187.07        168.20         8.33 o                         
   3   6  18          3.00          3.06         2.49 o                         
   4   6  18         57.31         45.35         4.79 o                         
   5   6  18         22.31         22.27         3.90 o                         
   6   6  18         42.12         42.73         4.54 o                         
   7   6  18          9.45          7.63         7.09 o                         
  -6   7  18          6.12          0.78         3.62 o                         
  -5   7  18         31.70         31.83         4.07 o                         
  -4   7  18         26.64         22.30         4.41 o                         
  -3   7  18         48.86         43.77         4.36 o                         
  -2   7  18        167.17        173.26         7.67 o                         
  -1   7  18         41.59         41.42         3.25 o                         
   0   7  18        924.77        897.62        15.39 o                         
   1   7  18         41.72         44.76         3.80 o                         
   2   7  18        167.17        156.35         9.60 o                         
   3   7  18         48.93         39.10         4.32 o                         
   4   7  18         26.64         24.05         3.83 o                         
   5   7  18         31.78         29.93         4.45 o                         
   6   7  18          6.10          1.92         3.04 o                         
  -6   8  18          0.72         -2.62         5.91 o                         
  -5   8  18          7.92          6.23         3.26 o                         
  -4   8  18        100.64         76.43         5.52 o                         
  -3   8  18         17.98         16.97         3.34 o                         
  -2   8  18        153.57        157.83         7.86 o                         
  -1   8  18        120.87        109.06         5.59 o                         
   0   8  18       1110.16       1180.64        21.16 o                         
   1   8  18        120.90        109.31         6.40 o                         
   2   8  18        153.67        148.80         8.99 o                         
   3   8  18         17.86         11.52         2.74 o                         
   4   8  18        100.54         67.89         5.60 o                         
   5   8  18          7.84          4.41         2.88 o                         
  -5   9  18          6.45          5.19         4.05 o                         
  -4   9  18         29.03         30.44         4.84 o                         
  -3   9  18         10.99          8.95         3.56 o                         
  -2   9  18         28.46         17.08         3.61 o                         
  -1   9  18        331.71        330.11         9.76 o                         
   0   9  18          8.56         10.73         2.68 o                         
   1   9  18        331.46        360.76        13.66 o                         
   2   9  18         28.56         29.70         4.32 o                         
   3   9  18         11.00          5.27         2.37 o                         
   4   9  18         29.10         32.83         4.27 o                         
   5   9  18          6.41          3.59         3.51 o                         
  -4  10  18          4.69          5.35         3.12 o                         
  -3  10  18         51.86         53.84         6.02 o                         
  -2  10  18        110.86        146.47         8.92 o                         
  -1  10  18        412.91        412.33        16.62 o                         
   0  10  18         69.93         85.21         5.69 o                         
   1  10  18        412.86        433.59        14.04 o                         
   2  10  18        111.05        143.83         8.47 o                         
   3  10  18         51.83         66.41         5.36 o                         
   4  10  18          4.65          2.16         3.08 o                         
  -3  11  18         24.15         13.54         3.77 o                         
  -2  11  18        218.11        218.68        11.02 o                         
  -1  11  18         51.58         56.31         5.90 o                         
   0  11  18          4.20          3.26         3.53 o                         
   1  11  18         51.58         50.89         6.90 o                         
   2  11  18        217.95        214.83        11.64 o                         
   3  11  18         24.27         15.52         4.31 o                         
  -2  12  18         87.59         86.52        12.33 o                         
  -1  12  18         20.13          3.47         6.01 o                         
   0  12  18         41.17         46.70        10.10 o                         
   1  12  18         20.17          6.09         8.93 o                         
   1   0  19        504.60        510.99         8.40 o                         
   2   0  19         30.60         26.32         2.02 o                         
   3   0  19         18.87         13.44         1.93 o                         
   4   0  19        280.79        260.18        15.15 o                         
   5   0  19         15.51         13.81         3.11 o                         
   6   0  19          4.94          9.32         2.54 o                         
   7   0  19         59.70         66.72         6.65 o                         
  -7   1  19          5.55          8.19         3.21 o                         
  -6   1  19         11.86          9.51         2.72 o                         
  -5   1  19         82.36         67.54         6.84 o                         
  -4   1  19        679.79        687.92        13.21 o                         
  -3   1  19          6.08          7.59         2.00 o                         
  -2   1  19         67.30         64.22         2.65 o                         
  -1   1  19        311.49        279.48         5.95 o                         
   0   1  19         46.58         60.64         2.65 o                         
   1   1  19        311.69        290.71         5.84 o                         
   2   1  19         67.16         62.25         2.80 o                         
   3   1  19          6.04          8.42         1.63 o                         
   4   1  19        679.93        654.48        17.79 o                         
   5   1  19         82.29         64.99         6.40 o                         
   6   1  19         11.77          8.98         3.71 o                         
   7   1  19          5.53          9.06         4.28 o                         
  -7   2  19         78.17         86.55         9.67 o                         
  -6   2  19         11.80          1.60         2.74 o                         
  -5   2  19        158.14        159.06         6.89 o                         
  -4   2  19        355.35        348.79         9.14 o                         
  -3   2  19        170.42        162.77         5.72 o                         
  -2   2  19        295.02        319.85         5.50 o                         
  -1   2  19        101.19         89.84         2.85 o                         
   0   2  19         15.87         15.02         1.34 o                         
   1   2  19        101.22         95.10         3.66 o                         
   2   2  19        294.91        307.60         6.19 o                         
   3   2  19        170.42        159.23         6.19 o                         
   4   2  19        355.34        364.14        14.90 o                         
   5   2  19        158.63        161.81        10.36 o                         
   6   2  19         11.80          5.84         3.11 o                         
   7   2  19         78.26         75.54         6.36 o                         
  -7   3  19         46.54         43.98         9.21 o                         
  -6   3  19         41.75         52.07         6.54 o                         
  -5   3  19         19.33         16.30         3.09 o                         
  -4   3  19        106.08         95.78         5.45 o                         
  -3   3  19        130.61        122.10         5.68 o                         
  -2   3  19        424.44        412.37         7.33 o                         
  -1   3  19        184.51        187.11         4.13 o                         
   0   3  19          1.37          2.74         1.01 o                         
   1   3  19        184.08        191.84         5.44 o                         
   2   3  19        425.03        407.46         9.08 o                         
   3   3  19        130.47        126.29         5.35 o                         
   4   3  19        106.17        102.71         7.36 o                         
   5   3  19         19.33         13.67         4.06 o                         
   6   3  19         41.85         35.61         5.72 o                         
   7   3  19         46.67         59.10         5.79 o                         
  -7   4  19         32.03         30.78         7.48 o                         
  -6   4  19        173.80        179.55        11.59 o                         
  -5   4  19        129.68        121.52         7.47 o                         
  -4   4  19        153.76        161.93        10.20 o                         
  -3   4  19        105.07         91.49         4.20 o                         
  -2   4  19        213.28        206.25         5.16 o                         
  -1   4  19         99.00         92.64         3.00 o                         
   0   4  19         13.80         10.99         1.46 o                         
   1   4  19         98.69         94.58         4.10 o                         
   2   4  19        213.47        205.30         7.85 o                         
   3   4  19        104.98         92.51         5.46 o                         
   4   4  19        153.95        157.36        17.00 o                         
   5   4  19        129.36        123.24         7.48 o                         
   6   4  19        174.04        182.28         9.32 o                         
   7   4  19         32.03         32.44         7.68 o                         
  -7   5  19        128.76        153.43        23.76 o                         
  -6   5  19         96.48         95.69         7.12 o                         
  -5   5  19        116.92        114.79         9.72 o                         
  -4   5  19         81.58         70.84         4.96 o                         
  -3   5  19        453.94        443.33        10.19 o                         
  -2   5  19        533.45        508.44         8.31 o                         
  -1   5  19        341.58        355.53         6.23 o                         
   0   5  19        216.22        213.99         5.84 o                         
   1   5  19        341.05        363.17         7.80 o                         
   2   5  19        534.06        526.43        12.32 o                         
   3   5  19        453.75        463.19        11.94 o                         
   4   5  19         81.62         73.74         6.59 o                         
   5   5  19        116.94        100.93         6.48 o                         
   6   5  19         96.25         92.75         6.57 o                         
   7   5  19        128.84        128.99        14.42 o                         
  -6   6  19         13.32         14.85         3.42 o                         
  -5   6  19        214.52        222.53        11.21 o                         
  -4   6  19        153.04        136.25         7.44 o                         
  -3   6  19        177.86        150.75         6.96 o                         
  -2   6  19        174.34        157.43         6.12 o                         
  -1   6  19        887.94        892.36        13.95 o                         
   0   6  19       1181.79       1056.36        13.24 o                         
   1   6  19        887.49        887.74        14.63 o                         
   2   6  19        174.23        166.44         7.07 o                         
   3   6  19        178.13        154.47        13.48 o                         
   4   6  19        153.23        151.74         8.40 o                         
   5   6  19        214.17        217.96        10.19 o                         
   6   6  19         13.31         13.73         3.58 o                         
  -6   7  19         10.37          7.21         3.44 o                         
  -5   7  19         49.09         51.68         5.96 o                         
  -4   7  19        283.37        255.34        11.09 o                         
  -3   7  19        127.73        120.47         6.88 o                         
  -2   7  19        134.57        123.52         6.36 o                         
  -1   7  19        208.08        201.97         6.91 o                         
   0   7  19          4.95          9.72         2.11 o                         
   1   7  19        208.15        197.10         7.79 o                         
   2   7  19        134.69        135.42         6.29 o                         
   3   7  19        127.58        115.00         6.91 o                         
   4   7  19        283.43        277.41        11.42 o                         
   5   7  19         49.07         51.98         5.63 o                         
   6   7  19         10.44          7.22         4.68 o                         
  -5   8  19        131.66        122.05         8.17 o                         
  -4   8  19          1.94          2.69         2.32 o                         
  -3   8  19         33.74         32.52         4.14 o                         
  -2   8  19        139.90        145.40         7.12 o                         
  -1   8  19         63.71         64.66         4.73 o                         
   0   8  19         81.19         66.29         5.29 o                         
   1   8  19         63.83         74.02         6.05 o                         
   2   8  19        139.88        126.50         7.25 o                         
   3   8  19         33.81         34.80         4.05 o                         
   4   8  19          1.91          2.43         3.11 o                         
   5   8  19        131.97        125.44         8.29 o                         
  -5   9  19          7.02         13.85         6.98 o                         
  -4   9  19         12.67         15.76         3.99 o                         
  -3   9  19         20.29         20.68         4.15 o                         
  -2   9  19        137.85        165.52         7.79 o                         
  -1   9  19        364.54        371.96        11.98 o                         
   0   9  19          9.91         10.38         3.12 o                         
   1   9  19        364.56        363.47        13.90 o                         
   2   9  19        138.03        158.81         8.79 o                         
   3   9  19         20.22         20.51         3.94 o                         
   4   9  19         12.66         12.09         3.42 o                         
   5   9  19          7.01          9.11         4.82 o                         
  -4  10  19         22.39         13.79         5.49 o                         
  -3  10  19         49.91         53.78         6.11 o                         
  -2  10  19        211.67        246.08        10.71 o                         
  -1  10  19         92.77         92.34         7.14 o                         
   0  10  19         26.19         18.26         3.74 o                         
   1  10  19         92.61         92.54         7.23 o                         
   2  10  19        211.76        211.77        10.21 o                         
   3  10  19         50.00         54.79         5.41 o                         
   4  10  19         22.36         14.67         5.12 o                         
  -3  11  19         66.00         62.76        16.80 o                         
  -2  11  19         11.82         13.97         4.30 o                         
  -1  11  19        141.93        166.56        10.53 o                         
   0  11  19          3.82          1.40         3.27 o                         
   1  11  19        142.13        189.57        12.20 o                         
   2  11  19         11.86         10.09         3.78 o                         
   3  11  19         66.09         84.35        12.00 o                         
   0  12  19         34.72         39.50        12.27 o                         
   0   0  20        920.43        888.64        17.53 o                         
   1   0  20         75.21         68.22         3.55 o                         
   2   0  20        363.70        373.11         7.44 o                         
   3   0  20       1229.46       1240.49        19.22 o                         
   4   0  20        350.94        382.38        10.58 o                         
   5   0  20        702.32        740.42        19.93 o                         
   6   0  20         35.58         32.66         4.04 o                         
   7   0  20         24.62         31.78         5.73 o                         
  -7   1  20         12.69         16.39         6.92 o                         
  -6   1  20         10.13         11.53         3.02 o                         
  -5   1  20        106.21        115.87         7.88 o                         
  -4   1  20         35.82         28.38         3.11 o                         
  -3   1  20         37.41         38.03         3.51 o                         
  -2   1  20        227.28        231.40         5.53 o                         
  -1   1  20       1409.31       1449.80        15.72 o                         
   0   1  20        154.30        177.88         4.73 o                         
   1   1  20       1408.50       1454.10        15.50 o                         
   2   1  20        227.02        220.40         5.54 o                         
   3   1  20         37.69         36.85         3.10 o                         
   4   1  20         35.74         30.93         3.99 o                         
   5   1  20        106.23        108.75         7.91 o                         
   6   1  20         10.17          7.25         3.54 o                         
   7   1  20         12.61         16.93         4.23 o                         
  -7   2  20         37.05         31.42         5.97 o                         
  -6   2  20        107.24        108.75        10.35 o                         
  -5   2  20         17.13         13.70         3.27 o                         
  -4   2  20        167.01        166.79         6.95 o                         
  -3   2  20         20.68         13.71         2.14 o                         
  -2   2  20        187.62        191.02         4.88 o                         
  -1   2  20       1733.18       1688.89        17.56 o                         
   0   2  20         26.78         15.68         1.80 o                         
   1   2  20       1733.36       1644.44        15.79 o                         
   2   2  20        187.77        186.48         5.50 o                         
   3   2  20         20.74         19.51         2.47 o                         
   4   2  20        166.41        153.07         9.92 o                         
   5   2  20         17.12         16.41         4.49 o                         
   6   2  20        106.97        124.52         9.71 o                         
   7   2  20         37.13         31.90         4.69 o                         
  -7   3  20         78.60        107.15        17.13 o                         
  -6   3  20         69.75         52.43        11.10 o                         
  -5   3  20         92.91         92.16         6.62 o                         
  -4   3  20         92.96         84.70         5.64 o                         
  -3   3  20          5.81          8.29         2.03 o                         
  -2   3  20        102.65         93.22         5.31 o                         
  -1   3  20        315.51        313.72         6.28 o                         
   0   3  20        443.09        434.95         7.47 o                         
   1   3  20        315.91        323.28         7.23 o                         
   2   3  20        102.43         93.35         4.44 o                         
   3   3  20          5.85          5.51         2.05 o                         
   4   3  20         93.07         81.20         6.83 o                         
   5   3  20         92.90        103.08         8.70 o                         
   6   3  20         69.93         68.02         5.97 o                         
   7   3  20         78.83         86.93        10.69 o                         
  -6   4  20         37.64         28.63         4.88 o                         
  -5   4  20         62.28         58.69         5.50 o                         
  -4   4  20        212.20        208.07         9.19 o                         
  -3   4  20        151.18        141.04         5.84 o                         
  -2   4  20        190.49        194.70         5.97 o                         
  -1   4  20         55.78         57.51         2.65 o                         
   0   4  20        175.08        182.10         5.05 o                         
   1   4  20         55.82         57.79         3.79 o                         
   2   4  20        190.59        189.69         7.00 o                         
   3   4  20        151.08        144.53         7.22 o                         
   4   4  20        211.87        207.80        11.12 o                         
   5   4  20         62.11         64.72         6.62 o                         
   6   4  20         37.56         32.49         4.52 o                         
   7   4  20         94.12         92.98        20.94 o                         
  -6   5  20         74.49         79.96         6.14 o                         
  -5   5  20         61.66         54.29         5.94 o                         
  -4   5  20        278.79        280.73        12.27 o                         
  -3   5  20        618.89        617.33        13.02 o                         
  -2   5  20        189.96        188.16         6.33 o                         
  -1   5  20        935.42        923.11        12.62 o                         
   0   5  20        571.13        588.64        11.08 o                         
   1   5  20        935.28        925.06        15.37 o                         
   2   5  20        190.10        188.41         7.59 o                         
   3   5  20        618.99        596.75        13.87 o                         
   4   5  20        278.68        302.07        13.00 o                         
   5   5  20         61.49         59.66         7.28 o                         
   6   5  20         74.33         80.33         7.28 o                         
  -6   6  20         17.81         30.51         4.18 o                         
  -5   6  20          1.70          0.15         3.18 o                         
  -4   6  20        175.77        166.46        11.64 o                         
  -3   6  20         63.58         53.15         4.84 o                         
  -2   6  20         33.57         34.66         3.52 o                         
  -1   6  20         22.75         27.25         2.59 o                         
   0   6  20         77.43         80.61         4.05 o                         
   1   6  20         22.78         31.64         2.97 o                         
   2   6  20         33.60         34.30         3.51 o                         
   3   6  20         63.41         53.01         4.94 o                         
   4   6  20        175.74        157.00        15.32 o                         
   5   6  20          1.69          2.14         2.78 o                         
   6   6  20         17.72         19.92         5.07 o                         
  -6   7  20          0.98         -3.38         6.24 o                         
  -5   7  20         26.22         22.58         4.91 o                         
  -4   7  20         61.06         63.73         6.72 o                         
  -3   7  20        174.14        177.85         9.11 o                         
  -2   7  20         17.87         15.64         2.78 o                         
  -1   7  20        453.20        421.53        10.85 o                         
   0   7  20         73.48         63.90         4.32 o                         
   1   7  20        453.83        454.64        12.01 o                         
   2   7  20         17.82         17.90         2.61 o                         
   3   7  20        174.68        179.21         9.25 o                         
   4   7  20         61.12         46.31         5.31 o                         
   5   7  20         26.21         22.36         4.53 o                         
  -5   8  20          1.36          2.64         3.62 o                         
  -4   8  20        196.04        206.44        11.34 o                         
  -3   8  20         65.02         67.23         6.12 o                         
  -2   8  20         41.64         40.72         4.24 o                         
  -1   8  20         34.47         25.66         3.65 o                         
   0   8  20          0.37          1.13         2.20 o                         
   1   8  20         34.44         24.43         3.39 o                         
   2   8  20         41.68         44.16         4.42 o                         
   3   8  20         65.01         68.24         5.96 o                         
   4   8  20        195.75        212.77         9.66 o                         
   5   8  20          1.34          1.05         3.22 o                         
  -4   9  20         31.78         17.59         5.20 o                         
  -3   9  20         22.19         29.41         4.46 o                         
  -2   9  20         14.33         12.70         3.17 o                         
  -1   9  20         41.19         41.36         4.61 o                         
   0   9  20         70.93         75.46         6.26 o                         
   1   9  20         41.24         40.05         4.86 o                         
   2   9  20         14.36         19.91         3.56 o                         
   3   9  20         22.29         15.00         3.72 o                         
   4   9  20         31.83         22.73         4.64 o                         
   5   9  20         17.56         42.37        12.76 o                         
  -4  10  20         66.37         88.93        18.18 o                         
  -3  10  20        380.07        430.02        16.96 o                         
  -2  10  20         56.17         67.43         6.52 o                         
  -1  10  20        198.90        202.09        10.28 o                         
   0  10  20         26.51         20.60         3.90 o                         
   1  10  20        198.70        207.62        10.51 o                         
   2  10  20         56.17         70.12         6.46 o                         
   3  10  20        380.08        406.36        13.56 o                         
   4  10  20         66.41         84.65        18.15 o                         
  -2  11  20        176.02        185.83        14.30 o                         
  -1  11  20        135.42        135.16        15.93 o                         
   0  11  20         37.23         39.67         5.80 o                         
   1  11  20        135.42        124.16         9.47 o                         
   2  11  20        175.79        173.98        13.63 o                         
   1   0  21        230.42        243.58         6.87 o                         
   2   0  21        571.78        603.66        15.39 o                         
   3   0  21       2089.04       2129.58        29.04 o                         
   4   0  21         97.51         97.06         5.41 o                         
   5   0  21          6.78          8.57         3.55 o                         
   6   0  21         24.34         22.66         3.92 o                         
   7   0  21         28.77         34.44         5.98 o                         
  -6   1  21          5.73          5.39         2.98 o                         
  -5   1  21        177.61        186.43         9.99 o                         
  -4   1  21        234.07        246.56         8.59 o                         
  -3   1  21        530.38        543.46        12.64 o                         
  -2   1  21        273.28        294.12        11.31 o                         
  -1   1  21        164.26        164.14         5.67 o                         
   0   1  21         20.45         25.68         2.32 o                         
   1   1  21        164.32        149.90         4.63 o                         
   2   1  21        272.55        292.54         7.73 o                         
   3   1  21        530.28        530.53        13.49 o                         
   4   1  21        233.58        240.49        14.01 o                         
   5   1  21        177.86        189.09        10.25 o                         
   6   1  21          5.76          5.33         3.62 o                         
   7   1  21          4.10          2.22         3.93 o                         
  -7   2  21         52.02         78.50        14.90 o                         
  -6   2  21          4.30         -1.40         3.14 o                         
  -5   2  21         81.54         76.00         5.98 o                         
  -4   2  21         51.93         55.85         4.47 o                         
  -3   2  21        730.28        699.58        13.59 o                         
  -2   2  21         85.88         90.79         5.06 o                         
  -1   2  21         83.09         76.90         3.28 o                         
   0   2  21          6.49          4.72         1.51 o                         
   1   2  21         83.33         80.72         3.61 o                         
   2   2  21         85.99         79.81         4.44 o                         
   3   2  21        729.65        713.38        14.00 o                         
   4   2  21         51.95         41.12         5.18 o                         
   5   2  21         81.39         76.39         7.93 o                         
   6   2  21          4.27          4.23         3.37 o                         
   7   2  21         52.08         68.83        11.12 o                         
  -6   3  21         64.54         65.92         8.56 o                         
  -5   3  21         26.24         24.20         4.07 o                         
  -4   3  21         70.97         78.13         6.68 o                         
  -3   3  21          6.06          5.52         2.15 o                         
  -2   3  21         99.97         88.71         4.32 o                         
  -1   3  21         69.17         65.05         3.04 o                         
   0   3  21        481.76        460.13         8.83 o                         
   1   3  21         69.12         66.20         4.34 o                         
   2   3  21         99.71        102.95         5.76 o                         
   3   3  21          6.06          5.11         3.04 o                         
   4   3  21         70.93         66.51         6.48 o                         
   5   3  21         26.26         18.96         4.57 o                         
   6   3  21         64.75         49.12         5.39 o                         
   7   3  21          8.96          7.32         5.72 o                         
  -6   4  21         82.17         78.94         9.91 o                         
  -5   4  21         33.48         30.37         4.40 o                         
  -4   4  21        100.95         72.19         6.44 o                         
  -3   4  21          0.80          0.37         1.90 o                         
  -2   4  21        642.62        626.92        11.72 o                         
  -1   4  21        321.04        307.72         6.96 o                         
   0   4  21          8.59          5.65         1.62 o                         
   1   4  21        321.04        322.47         9.15 o                         
   2   4  21        642.67        626.61        13.28 o                         
   3   4  21          0.80         -0.82         2.71 o                         
   4   4  21        100.91         93.46         7.49 o                         
   5   4  21         33.60         28.45         4.95 o                         
   6   4  21         82.04         83.56         6.53 o                         
  -6   5  21         38.50         42.07         5.71 o                         
  -5   5  21         19.51         20.33         4.19 o                         
  -4   5  21        123.42        124.40         8.46 o                         
  -3   5  21        148.23        144.94         7.83 o                         
  -2   5  21         31.04         29.15         2.85 o                         
  -1   5  21        142.01        145.54         5.44 o                         
   0   5  21          3.82          9.61         2.03 o                         
   1   5  21        141.78        137.70         5.79 o                         
   2   5  21         31.03         28.53         3.44 o                         
   3   5  21        148.23        124.85         7.47 o                         
   4   5  21        123.41        122.28         9.61 o                         
   5   5  21         19.55         21.14         3.59 o                         
   6   5  21         38.44         46.98         5.36 o                         
  -6   6  21         43.08         69.68        11.15 o                         
  -5   6  21         48.84         58.33         6.95 o                         
  -4   6  21         78.11         68.87         6.15 o                         
  -3   6  21        344.44        317.62        11.00 o                         
  -2   6  21        220.26        218.75         8.33 o                         
  -1   6  21        269.23        269.32         7.09 o                         
   0   6  21          6.77          3.43         1.68 o                         
   1   6  21        268.97        261.29         8.69 o                         
   2   6  21        220.61        217.46         7.55 o                         
   3   6  21        344.90        328.38        13.41 o                         
   4   6  21         78.19         76.40         6.55 o                         
   5   6  21         49.00         48.20         5.51 o                         
  -5   7  21          1.35          1.86         3.62 o                         
  -4   7  21         60.67         53.79         6.29 o                         
  -3   7  21         41.46         33.65         4.52 o                         
  -2   7  21          7.16          6.54         2.58 o                         
  -1   7  21        115.83        117.96         5.76 o                         
   0   7  21          0.92          1.63         2.20 o                         
   1   7  21        115.83        104.13         5.75 o                         
   2   7  21          7.15          3.39         2.11 o                         
   3   7  21         41.50         43.57         4.66 o                         
   4   7  21         60.65         69.78         5.84 o                         
   5   7  21          1.34          3.26         3.13 o                         
  -5   8  21        106.42        131.28        21.88 o                         
  -4   8  21         87.88        105.57         8.49 o                         
  -3   8  21         63.16         65.91         5.95 o                         
  -2   8  21        119.54        100.99         6.30 o                         
  -1   8  21         30.44         25.58         3.81 o                         
   0   8  21         82.88         60.88         5.81 o                         
   1   8  21         30.40         35.28         4.07 o                         
   2   8  21        119.43        124.17         6.94 o                         
   3   8  21         63.00         55.18         5.18 o                         
   4   8  21         87.72         98.17         7.21 o                         
   5   8  21        106.37        110.79        12.25 o                         
  -4   9  21         14.36         25.54        12.18 o                         
  -3   9  21         10.28          5.36         2.91 o                         
  -2   9  21          4.53          6.02         3.86 o                         
  -1   9  21         85.99         73.23         6.41 o                         
   0   9  21          5.70         10.03         2.99 o                         
   1   9  21         85.99         80.59         7.44 o                         
   2   9  21          4.53          4.08         2.63 o                         
   3   9  21         10.31          6.93         3.07 o                         
   4   9  21         14.28         16.36         4.79 o                         
  -3  10  21         21.93         42.19        24.20 o                         
  -2  10  21        134.04        122.05         8.60 o                         
  -1  10  21         20.18         22.56         4.28 o                         
   0  10  21        172.92        171.10         9.43 o                         
   1  10  21         20.16         29.43         4.84 o                         
   2  10  21        134.30        135.93        10.99 o                         
   3  10  21         21.92         34.73         5.51 o                         
  -2  11  21          9.65         -3.44        10.52 o                         
  -1  11  21        111.07        121.09        12.13 o                         
   0  11  21         52.23         63.36        10.73 o                         
   1  11  21        111.04        113.68        14.19 o                         
   0   0  22        639.43        667.31        21.79 o                         
   1   0  22        510.57        511.04        16.25 o                         
   2   0  22         90.78         90.19         5.26 o                         
   3   0  22       1042.54       1086.36        20.39 o                         
   4   0  22        246.44        261.91         9.17 o                         
   5   0  22         29.40         29.40         3.96 o                         
   6   0  22          6.88          8.46         3.34 o                         
   7   0  22        166.94        171.54        20.60 o                         
  -7   1  22        170.33        185.13        26.96 o                         
  -6   1  22         60.43         55.77         5.82 o                         
  -5   1  22         19.41         20.10         3.90 o                         
  -4   1  22        664.85        697.21        14.94 o                         
  -3   1  22        250.75        242.45         9.16 o                         
  -2   1  22        537.82        550.47        14.60 o                         
  -1   1  22        579.22        576.44        11.50 o                         
   0   1  22       1783.94       1809.75        23.50 o                         
   1   1  22        579.65        580.65        10.02 o                         
   2   1  22        538.11        555.57        13.75 o                         
   3   1  22        251.46        231.32         8.59 o                         
   4   1  22        664.72        686.69        15.37 o                         
   5   1  22         19.45         23.61         4.34 o                         
   6   1  22         60.36         56.14         7.17 o                         
   7   1  22        170.45        186.93        17.79 o                         
  -6   2  22         87.28         75.89         7.90 o                         
  -5   2  22         53.00         51.40         5.22 o                         
  -4   2  22         49.79         52.71         4.79 o                         
  -3   2  22        139.69        134.40         6.55 o                         
  -2   2  22        362.52        362.89         9.95 o                         
  -1   2  22        144.71        134.81         4.99 o                         
   0   2  22         16.83         10.43         2.07 o                         
   1   2  22        144.41        154.93         6.40 o                         
   2   2  22        362.34        365.72        12.47 o                         
   3   2  22        139.44        140.53         6.86 o                         
   4   2  22         50.03         61.15         5.76 o                         
   5   2  22         52.98         47.57         6.48 o                         
   6   2  22         87.30         88.24         8.62 o                         
  -6   3  22         51.43         59.86         8.53 o                         
  -5   3  22          1.34          2.37         2.68 o                         
  -4   3  22         55.91         53.14         4.82 o                         
  -3   3  22        123.40        118.13         6.63 o                         
  -2   3  22         14.25          9.74         2.34 o                         
  -1   3  22         53.53         56.63         3.81 o                         
   0   3  22          2.37         -0.81         1.62 o                         
   1   3  22         53.54         53.67         4.06 o                         
   2   3  22         14.23         10.67         2.26 o                         
   3   3  22        123.37        118.96         7.35 o                         
   4   3  22         55.74         45.29         5.78 o                         
   5   3  22          1.38         -0.67         3.34 o                         
   6   3  22         51.62         56.78         6.43 o                         
  -6   4  22        223.20        216.55        15.23 o                         
  -5   4  22         30.16         24.95         5.79 o                         
  -4   4  22         25.98         19.31         3.60 o                         
  -3   4  22         25.96         18.94         2.77 o                         
  -2   4  22        395.29        414.73         9.59 o                         
  -1   4  22        145.34        152.91         6.17 o                         
   0   4  22        167.17        164.04         5.73 o                         
   1   4  22        145.33        151.54         6.91 o                         
   2   4  22        395.09        432.90        11.14 o                         
   3   4  22         25.97         29.96         4.23 o                         
   4   4  22         25.88         24.53         4.16 o                         
   5   4  22         30.16         23.85         4.58 o                         
   6   4  22        222.97        252.50        11.33 o                         
  -6   5  22         23.77         39.38        11.91 o                         
  -5   5  22         11.53          7.37         3.60 o                         
  -4   5  22         69.87         66.04         7.26 o                         
  -3   5  22        163.38        152.80         7.66 o                         
  -2   5  22        438.82        455.65        10.17 o                         
  -1   5  22        120.42        116.84         5.57 o                         
   0   5  22         17.40         25.93         2.89 o                         
   1   5  22        120.26        120.30         5.62 o                         
   2   5  22        438.53        450.76        11.53 o                         
   3   5  22        163.43        157.96         8.63 o                         
   4   5  22         69.63         71.73         6.43 o                         
   5   5  22         11.54         11.55         3.78 o                         
  -5   6  22         72.68         78.08         7.32 o                         
  -4   6  22        372.41        362.19        13.34 o                         
  -3   6  22        166.51        134.97         8.22 o                         
  -2   6  22        130.28        133.99         6.82 o                         
  -1   6  22        569.77        547.90        11.40 o                         
   0   6  22          9.22         11.46         2.07 o                         
   1   6  22        569.77        542.48        11.39 o                         
   2   6  22        130.27        128.84         6.08 o                         
   3   6  22        166.51        148.60         8.44 o                         
   4   6  22        372.06        372.97        13.73 o                         
   5   6  22         72.69         68.99         7.46 o                         
  -5   7  22         28.66         60.64        10.97 o                         
  -4   7  22        249.81        234.77        12.06 o                         
  -3   7  22          3.32          1.49         3.05 o                         
  -2   7  22         62.10         57.28         5.15 o                         
  -1   7  22         12.38          9.33         2.44 o                         
   0   7  22         99.65         91.53         5.87 o                         
   1   7  22         12.32          8.07         2.29 o                         
   2   7  22         62.08         52.39         4.40 o                         
   3   7  22          3.23          0.69         2.75 o                         
   4   7  22        249.90        244.72        11.27 o                         
   5   7  22         28.70         46.39         9.54 o                         
  -5   8  22         35.28         49.52        12.79 o                         
  -4   8  22          6.92          9.15         3.78 o                         
  -3   8  22         26.53         25.28         4.23 o                         
  -2   8  22        113.41        110.56         7.16 o                         
  -1   8  22         40.12         35.48         4.01 o                         
   0   8  22          4.57          5.11         2.62 o                         
   1   8  22         40.19         40.89         4.52 o                         
   2   8  22        113.62        108.49         6.63 o                         
   3   8  22         26.46         27.13         4.48 o                         
   4   8  22          6.95          7.93         3.12 o                         
  -3   9  22         19.78         16.63         3.78 o                         
  -2   9  22          0.78         -1.30         2.92 o                         
  -1   9  22         74.81         69.52         6.27 o                         
   0   9  22         22.38         35.27         4.65 o                         
   1   9  22         74.65         79.77         8.92 o                         
   2   9  22          0.78          0.97         2.68 o                         
   3   9  22         19.80         15.10         3.70 o                         
  -3  10  22          2.58          9.68         8.44 o                         
  -2  10  22         47.33         42.48         5.57 o                         
  -1  10  22         29.43         26.87         4.47 o                         
   0  10  22          7.14          2.07         3.03 o                         
   1  10  22         29.51         36.47         5.10 o                         
   2  10  22         47.34         44.29         4.74 o                         
  -1  11  22        402.92        428.94        34.29 o                         
   0  11  22         13.55         17.43        10.71 o                         
   1  11  22        402.91        445.77        37.60 o                         
   1   0  23        203.95        195.37         8.34 o                         
   2   0  23        166.33        157.77         7.59 o                         
   3   0  23        206.24        215.80         8.99 o                         
   4   0  23         38.37         26.87         3.46 o                         
   5   0  23         68.90         71.11         5.57 o                         
   6   0  23         73.72         75.86         6.61 o                         
  -6   1  23         50.87         56.81         6.23 o                         
  -5   1  23         18.39         13.23         3.93 o                         
  -4   1  23        176.21        187.59         7.90 o                         
  -3   1  23        334.26        350.98        10.51 o                         
  -2   1  23        312.36        310.10        10.32 o                         
  -1   1  23        253.77        245.61         9.09 o                         
   0   1  23        539.13        541.08        14.06 o                         
   1   1  23        253.78        231.79         9.69 o                         
   2   1  23        312.56        309.49         9.91 o                         
   3   1  23        334.27        367.62        11.07 o                         
   4   1  23        176.02        186.21         8.63 o                         
   5   1  23         18.45         20.28         4.43 o                         
   6   1  23         50.80         47.81         7.86 o                         
  -6   2  23         91.52        103.89         9.25 o                         
  -5   2  23         47.54         45.67         6.32 o                         
  -4   2  23         70.03         71.75         5.61 o                         
  -3   2  23         12.07         13.79         2.70 o                         
  -2   2  23        216.28        215.51         8.83 o                         
  -1   2  23        114.74        122.12         6.03 o                         
   0   2  23        869.15        885.69        15.95 o                         
   1   2  23        114.53        120.56         5.85 o                         
   2   2  23        216.28        222.50         7.90 o                         
   3   2  23         11.99          6.97         2.15 o                         
   4   2  23         69.96         61.26         5.88 o                         
   5   2  23         47.41         40.93         6.15 o                         
   6   2  23         91.65         90.71         8.98 o                         
  -6   3  23         50.16         43.89         5.89 o                         
  -5   3  23        115.95        126.25         9.42 o                         
  -4   3  23        107.91        104.81         7.21 o                         
  -3   3  23         51.43         42.76         4.47 o                         
  -2   3  23        160.03        163.54         7.59 o                         
  -1   3  23          5.54          3.69         1.74 o                         
   0   3  23        109.60         92.19         4.88 o                         
   1   3  23          5.53          3.14         2.28 o                         
   2   3  23        160.09        158.13         7.37 o                         
   3   3  23         51.33         48.05         4.87 o                         
   4   3  23        107.87        104.32         8.13 o                         
   5   3  23        116.16        116.68         9.79 o                         
   6   3  23         50.02         43.34         6.65 o                         
  -5   4  23         51.14         53.16         6.98 o                         
  -4   4  23         15.39         12.17         3.07 o                         
  -3   4  23        135.74        142.95         8.13 o                         
  -2   4  23         80.40         82.20         5.53 o                         
  -1   4  23         89.58         74.65         6.57 o                         
   0   4  23         54.55         48.70         4.34 o                         
   1   4  23         90.06         87.52         5.54 o                         
   2   4  23         80.27         76.73         5.01 o                         
   3   4  23        135.74        142.99         8.27 o                         
   4   4  23         15.34          9.77         3.32 o                         
   5   4  23         50.99         54.40         7.01 o                         
   6   4  23          0.27         -2.59         6.82 o                         
  -6   5  23        206.60        256.87        27.08 o                         
  -5   5  23          7.61          2.14         3.10 o                         
  -4   5  23         93.11         93.59         8.81 o                         
  -3   5  23         70.08         57.85         4.53 o                         
  -2   5  23        310.86        334.78        13.24 o                         
  -1   5  23        155.05        134.39         6.66 o                         
   0   5  23        474.55        463.77        10.40 o                         
   1   5  23        154.87        144.04         7.26 o                         
   2   5  23        311.19        321.66         9.90 o                         
   3   5  23         70.31         57.61         5.60 o                         
   4   5  23         93.06         91.51         7.23 o                         
   5   5  23          7.67          2.64         3.62 o                         
  -5   6  23        176.64        195.18        12.83 o                         
  -4   6  23        128.10        109.21        10.80 o                         
  -3   6  23         27.91         19.48         3.84 o                         
  -2   6  23         72.97         70.24         5.12 o                         
  -1   6  23         79.26         76.45         4.77 o                         
   0   6  23        161.08        170.18         6.44 o                         
   1   6  23         79.09         70.48         4.66 o                         
   2   6  23         72.89         59.69         4.25 o                         
   3   6  23         28.00         15.02         3.51 o                         
   4   6  23        127.93        132.93         9.49 o                         
   5   6  23        176.47        227.54        12.31 o                         
  -4   7  23        327.45        327.07        14.50 o                         
  -3   7  23        174.58        173.03        14.10 o                         
  -2   7  23         24.84         22.56         3.58 o                         
  -1   7  23         69.77         64.25         4.73 o                         
   0   7  23         90.94         74.08         5.82 o                         
   1   7  23         69.81         66.36         4.53 o                         
   2   7  23         24.88         29.17         3.55 o                         
   3   7  23        174.87        158.16         8.64 o                         
   4   7  23        327.75        347.64        13.35 o                         
   5   7  23         18.67         14.69        10.19 o                         
  -4   8  23         38.90         44.06        14.40 o                         
  -3   8  23         60.51         50.88         6.90 o                         
  -2   8  23         41.08         39.34         5.08 o                         
  -1   8  23          0.17          0.47         2.56 o                         
   0   8  23         65.47         49.93         5.44 o                         
   1   8  23          0.17          0.19         2.24 o                         
   2   8  23         41.07         45.01         4.41 o                         
   3   8  23         60.43         59.14         5.18 o                         
   4   8  23         38.94         30.24         6.58 o                         
  -3   9  23         37.79         35.59         8.61 o                         
  -2   9  23         16.21         22.70         4.37 o                         
  -1   9  23         24.55         23.28         4.44 o                         
   0   9  23         91.54        126.07         8.91 o                         
   1   9  23         24.62         24.26         4.39 o                         
   2   9  23         16.27         17.39         3.74 o                         
   3   9  23         37.72         31.26         6.89 o                         
  -2  10  23         32.23         29.64        12.58 o                         
  -1  10  23         38.16         38.51         5.64 o                         
   0  10  23        110.38         95.79         8.44 o                         
   1  10  23         38.12         39.29         6.60 o                         
   2  10  23         32.29         29.97         7.00 o                         
   0   0  24       2039.85       1955.04        56.97 o                         
   1   0  24         71.54         85.05         6.49 o                         
   2   0  24       1079.12       1084.86        19.17 o                         
   3   0  24        261.88        284.91         9.89 o                         
   4   0  24        222.17        198.65         7.84 o                         
   5   0  24          1.04          0.02         2.67 o                         
   6   0  24         37.87         39.63         5.89 o                         
  -6   1  24        129.52        122.53         7.89 o                         
  -5   1  24        143.35        138.66         9.91 o                         
  -4   1  24        187.43        209.03         8.72 o                         
  -3   1  24         54.63         58.19         5.14 o                         
  -2   1  24        161.00        158.12         8.27 o                         
  -1   1  24        247.51        227.54        15.33 o                         
   0   1  24       1170.70       1165.70        23.54 o                         
   1   1  24        247.99        256.83        10.02 o                         
   2   1  24        160.92        150.18         7.18 o                         
   3   1  24         54.75         53.74         4.77 o                         
   4   1  24        187.37        217.30         9.53 o                         
   5   1  24        143.35        138.64         7.98 o                         
   6   1  24        129.39        138.00        10.79 o                         
  -6   2  24         10.43         12.25         3.75 o                         
  -5   2  24         27.92         35.20         5.43 o                         
  -4   2  24        145.90        140.75         7.80 o                         
  -3   2  24        127.85        122.79         6.61 o                         
  -2   2  24         12.85         12.90         6.44 o                         
  -1   2  24         98.85         96.75         6.04 o                         
   0   2  24        696.10        750.30        15.91 o                         
   1   2  24         98.86        103.42         7.21 o                         
   2   2  24         12.91         14.30         2.91 o                         
   3   2  24        127.68        132.72         8.01 o                         
   4   2  24        145.94        135.39         8.45 o                         
   5   2  24         27.95         21.42         4.98 o                         
   6   2  24         10.43          9.31         4.41 o                         
  -6   3  24         36.67         46.68         9.65 o                         
  -5   3  24         67.54         64.45         8.35 o                         
  -4   3  24         50.85         50.75         6.07 o                         
  -3   3  24          2.37          0.90         2.48 o                         
  -2   3  24        137.70        148.14        10.02 o                         
  -1   3  24          0.89          0.18         2.09 o                         
   0   3  24        318.00        317.55         9.06 o                         
   1   3  24          0.88          0.58         2.10 o                         
   2   3  24        137.80        129.12         6.84 o                         
   3   3  24          2.38          0.56         2.23 o                         
   4   3  24         50.71         49.58         5.71 o                         
   5   3  24         67.42         68.71         7.09 o                         
  -5   4  24         27.11         20.53         4.12 o                         
  -4   4  24        168.27        164.16         9.97 o                         
  -3   4  24        192.42        168.46         8.94 o                         
  -2   4  24        321.22        361.56        10.47 o                         
  -1   4  24         63.24         52.79         4.27 o                         
   0   4  24         40.08         34.36         3.25 o                         
   1   4  24         63.28         61.19         4.92 o                         
   2   4  24        320.77        335.46        10.92 o                         
   3   4  24        192.83        184.05         8.34 o                         
   4   4  24        168.54        147.64         9.68 o                         
   5   4  24         27.19         29.70         5.24 o                         
   6   4  24         15.01         23.76         9.80 o                         
  -5   5  24         26.78         21.80         6.98 o                         
  -4   5  24         33.05         23.72         5.15 o                         
  -3   5  24         16.55         14.87         3.06 o                         
  -2   5  24        465.96        445.29        11.65 o                         
  -1   5  24        221.91        242.54        11.96 o                         
   0   5  24          7.83          6.47         2.27 o                         
   1   5  24        221.71        228.74         8.74 o                         
   2   5  24        465.90        482.99        13.17 o                         
   3   5  24         16.61         11.55         3.13 o                         
   4   5  24         32.93         24.31         4.71 o                         
   5   5  24         26.70         26.35         5.91 o                         
  -5   6  24         43.38         43.01         7.70 o                         
  -4   6  24        403.10        423.85        15.99 o                         
  -3   6  24         25.79         24.77         5.18 o                         
  -2   6  24        134.52        115.84         6.67 o                         
  -1   6  24         31.12         33.45         3.91 o                         
   0   6  24        139.61        122.71         5.89 o                         
   1   6  24         31.02         30.72         3.37 o                         
   2   6  24        134.61        106.01         6.50 o                         
   3   6  24         25.83         15.92         3.56 o                         
   4   6  24        402.57        414.82        16.39 o                         
   5   6  24         43.40         37.76        13.54 o                         
  -4   7  24        136.25        131.32         9.44 o                         
  -3   7  24         53.53         55.29         6.45 o                         
  -2   7  24         15.25         18.15         3.47 o                         
  -1   7  24         69.10         59.17         4.94 o                         
   0   7  24          8.86         12.73         3.13 o                         
   1   7  24         69.12         52.31         4.53 o                         
   2   7  24         15.33         17.92         2.90 o                         
   3   7  24         53.26         53.77         6.01 o                         
   4   7  24        136.42        118.46         8.86 o                         
  -3   8  24         44.03         46.82         6.25 o                         
  -2   8  24          0.40          1.04         2.62 o                         
  -1   8  24          9.57         13.23         3.95 o                         
   0   8  24         10.88         14.20         4.80 o                         
   1   8  24          9.57          9.90         3.41 o                         
   2   8  24          0.39          0.00         2.19 o                         
   3   8  24         44.07         27.79         4.08 o                         
  -2   9  24         84.61         94.80         7.59 o                         
  -1   9  24        124.78        128.59         9.60 o                         
   0   9  24        161.01        166.25        11.93 o                         
   1   9  24        124.95        168.58        10.07 o                         
   2   9  24         84.71        100.62         6.72 o                         
   3   9  24        142.80        135.91        22.83 o                         
   1  10  24        143.10        202.89        27.26 o                         
   1   0  25         16.21         12.08         3.29 o                         
   2   0  25        119.16        122.47         6.61 o                         
   3   0  25        112.53        104.95         5.92 o                         
   4   0  25        221.51        236.16         8.85 o                         
   5   0  25         41.69         49.20         5.51 o                         
   6   0  25        110.23        114.15        18.23 o                         
  -6   1  25          5.07          6.12         8.47 o                         
  -5   1  25         48.61         49.91         6.45 o                         
  -4   1  25        102.42         98.02         6.21 o                         
  -3   1  25         67.45         74.27         5.91 o                         
  -2   1  25         38.86         48.00         5.00 o                         
  -1   1  25        683.98        714.53        23.06 o                         
   0   1  25         56.09         57.30         5.60 o                         
   1   1  25        683.80        687.06        18.40 o                         
   2   1  25         38.97         32.70         4.49 o                         
   3   1  25         67.35         66.13         5.14 o                         
   4   1  25        102.44         98.59         6.38 o                         
   5   1  25         48.69         40.63         5.25 o                         
   6   1  25          5.12          5.22         5.91 o                         
  -6   2  25        125.56        110.94        19.03 o                         
  -5   2  25         58.58         66.75         6.95 o                         
  -4   2  25         53.89         58.10         5.28 o                         
  -3   2  25         43.06         41.49         4.88 o                         
  -2   2  25        624.86        616.22        24.69 o                         
  -1   2  25         32.65         32.23         3.95 o                         
   0   2  25         13.15         10.93         2.58 o                         
   1   2  25         32.77         31.34         4.18 o                         
   2   2  25        624.53        628.87        21.54 o                         
   3   2  25         42.85         42.16         4.30 o                         
   4   2  25         53.81         38.59         5.03 o                         
   5   2  25         58.67         62.14         6.92 o                         
  -5   3  25         28.30         28.80         4.82 o                         
  -4   3  25          2.60          5.43         3.23 o                         
  -3   3  25         59.03         46.14         5.05 o                         
  -2   3  25       1024.94       1015.50        41.92 o                         
  -1   3  25        195.45        191.61         8.69 o                         
   0   3  25        114.81        106.88         5.45 o                         
   1   3  25        195.55        194.78         8.90 o                         
   2   3  25       1024.71       1059.92        20.04 o                         
   3   3  25         59.13         56.70         5.00 o                         
   4   3  25          2.61          2.84         2.60 o                         
   5   3  25         28.36         32.28         5.40 o                         
  -5   4  25         73.32         64.30         6.69 o                         
  -4   4  25         88.97        100.42         6.71 o                         
  -3   4  25        110.88        119.99         8.43 o                         
  -2   4  25        379.25        365.08        11.95 o                         
  -1   4  25         64.74         63.49         5.09 o                         
   0   4  25          0.85         -0.36         1.97 o                         
   1   4  25         65.04         69.83         5.63 o                         
   2   4  25        378.94        371.46        11.62 o                         
   3   4  25        110.74        106.49         6.58 o                         
   4   4  25         88.99         92.10         8.00 o                         
   5   4  25         73.10         77.93         8.34 o                         
  -5   5  25        175.75        182.95        43.47 o                         
  -4   5  25         20.54         10.77         3.76 o                         
  -3   5  25        186.51        184.14        12.61 o                         
  -2   5  25        107.09        100.00         5.80 o                         
  -1   5  25         22.99         20.46         3.24 o                         
   0   5  25        115.50        106.07         6.31 o                         
   1   5  25         22.94         18.81         3.05 o                         
   2   5  25        107.09         88.14         6.84 o                         
   3   5  25        186.78        183.31         8.57 o                         
   4   5  25         20.55         22.93         4.98 o                         
  -4   6  25         70.50         84.69        12.22 o                         
  -3   6  25        181.93        184.43        10.88 o                         
  -2   6  25         76.71         87.90         6.44 o                         
  -1   6  25        185.34        193.28         8.40 o                         
   0   6  25        167.11        164.53         7.39 o                         
   1   6  25        185.19        189.14         7.81 o                         
   2   6  25         76.70         79.45         5.57 o                         
   3   6  25        182.22        186.51         8.74 o                         
   4   6  25         70.44         75.00         9.64 o                         
  -4   7  25         55.83         55.64        16.13 o                         
  -3   7  25         12.29          6.40         3.64 o                         
  -2   7  25         30.19         33.89         4.41 o                         
  -1   7  25         61.18         60.29         5.06 o                         
   0   7  25        443.61        457.38        13.16 o                         
   1   7  25         60.95         60.76         4.84 o                         
   2   7  25         29.96         26.72         3.71 o                         
   3   7  25         12.29         11.97         3.50 o                         
  -2   8  25         79.20         92.32         8.60 o                         
  -1   8  25         35.26         39.73         5.74 o                         
   0   8  25         61.22         76.78         7.57 o                         
   1   8  25         35.21         44.88         5.50 o                         
   2   8  25         79.22        100.98         7.97 o                         
   3   8  25          2.56          7.80         6.65 o                         
  -2   9  25          6.96          1.55         5.46 o                         
  -1   9  25         61.79         55.68         8.69 o                         
   0   9  25          1.53          1.75         4.11 o                         
   1   9  25         61.92         60.45         7.71 o                         
   2   9  25          6.97          4.29         4.52 o                         
   0   0  26        530.87        517.56        25.01 o                         
   1   0  26         39.95         53.67         5.71 o                         
   2   0  26        459.20        452.63        21.04 o                         
   3   0  26         21.32         15.56         3.06 o                         
   4   0  26        249.68        253.02         9.28 o                         
   5   0  26         43.71         39.28         5.94 o                         
  -5   1  26         68.61         75.15         7.10 o                         
  -4   1  26         11.60         13.75         3.07 o                         
  -3   1  26        375.69        367.27        18.11 o                         
  -2   1  26         71.95         83.14         7.42 o                         
  -1   1  26        269.11        264.35        14.26 o                         
   0   1  26          0.03          0.18         2.50 o                         
   1   1  26        268.57        266.84        10.63 o                         
   2   1  26         72.04         77.72         6.68 o                         
   3   1  26        375.49        390.93        14.29 o                         
   4   1  26         11.61         13.61         3.19 o                         
   5   1  26         68.59         74.50         6.62 o                         
  -5   2  26         54.38         54.38         6.35 o                         
  -4   2  26         14.61         11.37         3.25 o                         
  -3   2  26        463.60        437.03        21.72 o                         
  -2   2  26        186.23        182.24        13.94 o                         
  -1   2  26        152.92        154.49         9.60 o                         
   0   2  26         76.35         79.65         5.57 o                         
   1   2  26        152.99        151.72         8.27 o                         
   2   2  26        186.43        193.66         9.16 o                         
   3   2  26        463.30        470.35        14.35 o                         
   4   2  26         14.66         10.01         3.43 o                         
   5   2  26         54.33         57.63         6.88 o                         
  -5   3  26        150.60        166.17        10.59 o                         
  -4   3  26        102.54        116.14         8.86 o                         
  -3   3  26        145.44        144.64         8.70 o                         
  -2   3  26        164.50        150.66         9.87 o                         
  -1   3  26        136.25        146.28         7.89 o                         
   0   3  26         70.11         52.81         4.42 o                         
   1   3  26        136.55        141.56         8.61 o                         
   2   3  26        164.31        170.40         8.72 o                         
   3   3  26        145.72        167.81         9.03 o                         
   4   3  26        102.42        104.75         7.26 o                         
   5   3  26        150.65        152.32        12.88 o                         
  -5   4  26         25.21         37.08         7.08 o                         
  -4   4  26         20.10         15.04         3.65 o                         
  -3   4  26        175.38        171.19        11.61 o                         
  -2   4  26         63.33         58.42         5.94 o                         
  -1   4  26        103.10        100.45         6.64 o                         
   0   4  26         81.87         73.33         5.38 o                         
   1   4  26        103.00         98.12         6.76 o                         
   2   4  26         63.32         64.27         5.29 o                         
   3   4  26        175.36        179.76         8.61 o                         
   4   4  26         19.98         19.81         3.94 o                         
  -4   5  26          3.07          1.24         3.32 o                         
  -3   5  26         28.92         28.13         5.47 o                         
  -2   5  26        117.49        118.79         7.62 o                         
  -1   5  26         46.78         41.04         4.32 o                         
   0   5  26         45.57         50.30         4.47 o                         
   1   5  26         46.73         42.63         4.38 o                         
   2   5  26        117.63        112.19         6.89 o                         
   3   5  26         29.06         30.87         4.14 o                         
   4   5  26          3.05          5.66         3.13 o                         
  -4   6  26          5.81          0.39         4.72 o                         
  -3   6  26        205.53        198.43        11.41 o                         
  -2   6  26          9.24         17.02         3.55 o                         
  -1   6  26          2.68          4.17         2.60 o                         
   0   6  26          6.18         10.12         2.93 o                         
   1   6  26          2.69          2.48         2.22 o                         
   2   6  26          9.28         14.27         3.06 o                         
   3   6  26        205.53        208.10         9.32 o                         
   4   6  26          5.76         18.76        10.40 o                         
  -3   7  26        199.94        220.70        12.40 o                         
  -2   7  26          7.51          4.76         2.96 o                         
  -1   7  26         34.89         35.71         4.80 o                         
   0   7  26         17.86         19.56         3.74 o                         
   1   7  26         35.02         26.74         4.09 o                         
   2   7  26          7.57          3.12         2.63 o                         
   3   7  26        200.18        215.57        14.24 o                         
  -2   8  26         10.44         14.14         4.55 o                         
  -1   8  26         12.22         11.02         3.85 o                         
   0   8  26        110.10        114.07         8.21 o                         
   1   8  26         12.23         10.13         3.53 o                         
   2   8  26         10.45          9.61         3.91 o                         
   0   9  26          8.82         11.49         9.20 o                         
   1   9  26          4.00          3.53         7.33 o                         
   1   0  27        210.84        211.77        10.50 o                         
   2   0  27         69.24         72.40         6.67 o                         
   3   0  27        189.05        174.85         8.28 o                         
   4   0  27        117.51        119.19         7.27 o                         
   5   0  27         10.93          9.24         4.46 o                         
  -5   1  27          8.51         10.08         4.59 o                         
  -4   1  27         48.86         55.81         4.75 o                         
  -3   1  27        239.95        266.29        11.80 o                         
  -2   1  27        229.66        263.80        14.69 o                         
  -1   1  27        133.31        113.25        14.33 o                         
   0   1  27         52.72         55.57         5.92 o                         
   1   1  27        133.32        130.92        11.23 o                         
   2   1  27        229.56        260.44        10.73 o                         
   3   1  27        240.09        274.90        11.21 o                         
   4   1  27         48.84         50.29         5.00 o                         
   5   1  27          8.56          7.49         3.71 o                         
  -5   2  27         47.94         48.31         8.08 o                         
  -4   2  27         47.02         34.32         4.51 o                         
  -3   2  27         31.69         30.10         6.05 o                         
  -2   2  27        397.14        443.70        18.24 o                         
  -1   2  27        133.97        122.30        10.15 o                         
   0   2  27         60.79         62.30         6.57 o                         
   1   2  27        134.20        131.30         8.43 o                         
   2   2  27        397.41        423.87        19.05 o                         
   3   2  27         31.57         37.48         4.76 o                         
   4   2  27         47.08         44.56         5.19 o                         
   5   2  27         48.15         30.04        13.84 o                         
  -5   3  27          5.50          3.26         7.42 o                         
  -4   3  27         16.01         25.33         4.76 o                         
  -3   3  27        124.09        138.55        10.42 o                         
  -2   3  27        354.71        355.55        21.22 o                         
  -1   3  27         23.58         25.70         5.55 o                         
   0   3  27        102.31         91.64         5.71 o                         
   1   3  27         23.63         24.48         4.28 o                         
   2   3  27        354.42        342.34        12.34 o                         
   3   3  27        124.08        117.46         7.06 o                         
   4   3  27         16.08         17.34         3.81 o                         
  -4   4  27         19.94         13.80         3.58 o                         
  -3   4  27         24.70         13.95         4.69 o                         
  -2   4  27        158.02        150.87         9.82 o                         
  -1   4  27         38.16         43.15         4.69 o                         
   0   4  27         12.29          7.26         2.67 o                         
   1   4  27         38.18         44.31         4.86 o                         
   2   4  27        157.75        150.79        10.22 o                         
   3   4  27         24.76         17.34         3.37 o                         
   4   4  27         19.95         17.79         3.88 o                         
  -4   5  27         29.33         28.78         8.05 o                         
  -3   5  27         48.57         49.51         7.67 o                         
  -2   5  27         32.41         37.10         4.61 o                         
  -1   5  27         25.49         31.89         4.70 o                         
   0   5  27          0.57         -2.37         2.44 o                         
   1   5  27         25.48         32.07         4.29 o                         
   2   5  27         32.61         31.09         4.34 o                         
   3   5  27         48.53         53.09         5.56 o                         
   4   5  27         29.41         27.59         8.85 o                         
  -3   6  27         50.41         50.03         6.33 o                         
  -2   6  27         51.00         51.67         5.35 o                         
  -1   6  27         36.77         24.82         3.71 o                         
   0   6  27         52.37         73.73         6.72 o                         
   1   6  27         36.62         23.25         3.53 o                         
   2   6  27         51.03         61.65         7.06 o                         
   3   6  27         50.44         47.95         6.01 o                         
  -2   7  27         30.92         29.61         4.61 o                         
  -1   7  27         16.88         17.08         4.34 o                         
   0   7  27          0.79          1.40         2.85 o                         
   1   7  27         16.90         10.64         3.30 o                         
   2   7  27         30.92         29.40         4.64 o                         
  -1   8  27         32.50         26.24         6.26 o                         
   0   8  27        145.61        151.72        10.33 o                         
   1   8  27         32.46         16.63         5.71 o                         
   2   8  27          1.81          4.56         5.03 o                         
   0   0  28         32.82         20.23         6.98 o                         
   1   0  28        121.76        121.64        10.83 o                         
   2   0  28         42.45         49.87         6.22 o                         
   3   0  28         21.62          8.24         3.32 o                         
   4   0  28        122.35        124.34         8.13 o                         
   5   0  28        118.99        141.25        22.71 o                         
  -5   1  28        117.00        135.51        24.97 o                         
  -4   1  28          9.07         12.08         3.40 o                         
  -3   1  28         43.23         44.95         5.53 o                         
  -2   1  28        298.03        301.04        18.19 o                         
  -1   1  28        371.70        365.08        19.13 o                         
   0   1  28          0.01         -2.02         2.68 o                         
   1   1  28        371.88        391.14        15.11 o                         
   2   1  28        298.24        308.66        11.83 o                         
   3   1  28         43.30         41.91         4.95 o                         
   4   1  28          9.04          7.79         3.21 o                         
   5   1  28        116.88        153.00        17.02 o                         
  -4   2  28         79.16         80.59         6.95 o                         
  -3   2  28        113.90        126.12         9.18 o                         
  -2   2  28        375.53        404.89        20.88 o                         
  -1   2  28         72.36         60.92         7.74 o                         
   0   2  28         44.96         34.95         4.83 o                         
   1   2  28         72.47         70.27         6.48 o                         
   2   2  28        375.73        381.88        14.38 o                         
   3   2  28        113.87        112.94         7.70 o                         
   4   2  28         78.94         82.70         6.80 o                         
  -4   3  28         65.69         71.07         7.48 o                         
  -3   3  28        101.30         97.59         9.21 o                         
  -2   3  28         90.88         89.84        10.31 o                         
  -1   3  28          0.61         -3.00         3.00 o                         
   0   3  28         21.55         13.37         3.12 o                         
   1   3  28          0.60         -1.11         3.06 o                         
   2   3  28         90.88         91.15         6.98 o                         
   3   3  28        101.23        100.62         7.29 o                         
   4   3  28         65.76         55.43         7.57 o                         
  -4   4  28          6.41          1.27         3.53 o                         
  -3   4  28         87.42         70.42         9.32 o                         
  -2   4  28          0.67          1.34         3.76 o                         
  -1   4  28         78.99         82.71         7.55 o                         
   0   4  28          0.14          1.62         2.54 o                         
   1   4  28         78.92         76.70         6.32 o                         
   2   4  28          0.68         -1.45         3.09 o                         
   3   4  28         87.29         80.26         6.12 o                         
  -3   5  28         11.14         14.29         5.66 o                         
  -2   5  28        132.97        126.35         8.45 o                         
  -1   5  28          5.61          8.01         3.15 o                         
   0   5  28        146.44        161.47         8.86 o                         
   1   5  28          5.61          5.63         2.72 o                         
   2   5  28        133.04        129.68         8.25 o                         
   3   5  28         11.07         21.30         3.81 o                         
  -3   6  28          1.44          7.36         8.35 o                         
  -2   6  28          1.24         -1.23         3.63 o                         
  -1   6  28         47.01         54.26         5.72 o                         
   0   6  28         41.37         21.65         4.60 o                         
   1   6  28         47.17         48.83         5.03 o                         
   2   6  28          1.22          1.19         2.61 o                         
   3   6  28          1.43         -0.15         5.97 o                         
  -2   7  28         55.76         81.36        17.28 o                         
  -1   7  28         22.91         22.99         4.85 o                         
   0   7  28         61.80         68.29         6.25 o                         
   1   7  28         22.82         20.04         3.85 o                         
   2   7  28         55.72         56.98        10.68 o                         
   0   8  28        151.47        221.53        29.10 o                         
   1   0  29          0.01          1.18         3.21 o                         
   2   0  29          1.29         -1.21         3.07 o                         
   3   0  29          4.41         -0.14         3.32 o                         
   4   0  29          5.70         22.98         8.02 o                         
  -4   1  29        122.79        141.26        17.57 o                         
  -3   1  29        200.07        215.86        11.28 o                         
  -2   1  29          8.66         13.64         4.69 o                         
  -1   1  29          0.06          1.81         4.08 o                         
   0   1  29          3.71          0.16         3.09 o                         
   1   1  29          0.05         -0.90         2.93 o                         
   2   1  29          8.71          5.62         2.78 o                         
   3   1  29        199.79        213.68        10.34 o                         
   4   1  29        122.83        125.88        12.28 o                         
  -4   2  29         17.18         22.34        21.34 o                         
  -3   2  29        153.07        141.46         9.10 o                         
  -2   2  29          7.19          5.74         4.57 o                         
  -1   2  29         89.09         82.42         8.69 o                         
   0   2  29         12.69         18.60         4.45 o                         
   1   2  29         88.89         74.77         6.99 o                         
   2   2  29          7.18          8.16         3.04 o                         
   3   2  29        153.17        129.22         8.21 o                         
   4   2  29         17.21         33.60         9.48 o                         
  -4   3  29          4.61          7.75         5.35 o                         
  -3   3  29        224.62        218.27        13.56 o                         
  -2   3  29        212.06        201.80        15.18 o                         
  -1   3  29         61.93         46.41         6.82 o                         
   0   3  29          3.49          3.92         3.38 o                         
   1   3  29         61.96         56.42         6.51 o                         
   2   3  29        212.04        210.23        10.16 o                         
   3   3  29        224.52        208.24        10.32 o                         
  -3   4  29         35.07         43.87         6.69 o                         
  -2   4  29         66.82         59.04         7.62 o                         
  -1   4  29         89.93         82.91         8.71 o                         
   0   4  29          7.76          7.63         3.11 o                         
   1   4  29         89.89         73.12         6.19 o                         
   2   4  29         66.77         70.35         6.32 o                         
   3   4  29         35.02         25.74         4.67 o                         
  -3   5  29         20.70          7.12         8.08 o                         
  -2   5  29        356.19        357.19        15.13 o                         
  -1   5  29         22.19         28.72         4.71 o                         
   0   5  29         54.32         53.00         5.41 o                         
   1   5  29         22.21         34.48         4.62 o                         
   2   5  29        356.30        371.71        12.59 o                         
  -2   6  29          7.74         10.49         9.17 o                         
  -1   6  29         40.65         39.68         5.18 o                         
   0   6  29         15.17          7.16         3.36 o                         
   1   6  29         40.70         39.08         6.12 o                         
   2   6  29          7.73          6.90         4.76 o                         
  -1   7  29         68.65         46.05        14.69 o                         
   0   7  29          5.47          7.35         4.37 o                         
   1   7  29         68.69         75.81        16.77 o                         
   0   0  30          9.54          7.59         4.35 o                         
   1   0  30        243.81        259.81        12.24 o                         
   2   0  30          8.48          5.00         3.33 o                         
   3   0  30         70.80         87.86         7.83 o                         
   4   0  30         54.14         72.13        18.03 o                         
  -3   1  30        248.86        257.39        17.51 o                         
  -2   1  30          6.45          8.28         4.06 o                         
  -1   1  30         20.74         28.28         5.72 o                         
   0   1  30          1.29          2.04         3.15 o                         
   1   1  30         20.69         22.42         4.92 o                         
   2   1  30          6.42          9.81         3.34 o                         
   3   1  30        248.82        259.70        13.40 o                         
  -3   2  30        331.61        348.49        15.49 o                         
  -2   2  30        113.89        137.29        17.52 o                         
  -1   2  30         17.49         21.07         5.33 o                         
   0   2  30          8.58          5.24         4.16 o                         
   1   2  30         17.45         15.41         4.16 o                         
   2   2  30        113.92        108.83         7.69 o                         
   3   2  30        331.26        352.22        17.23 o                         
  -3   3  30        327.26        384.87        17.93 o                         
  -2   3  30        236.70        218.85        46.15 o                         
  -1   3  30         91.10         77.87        10.23 o                         
   0   3  30          0.25          1.71         3.70 o                         
   1   3  30         91.06        113.03         8.31 o                         
   2   3  30        236.88        237.21        13.17 o                         
   3   3  30        327.16        399.33        35.55 o                         
  -3   4  30         63.46         60.25        15.83 o                         
  -2   4  30         45.80         31.92         7.12 o                         
  -1   4  30         71.12         78.22        10.15 o                         
   0   4  30         15.97         26.20         5.22 o                         
   1   4  30         71.10         89.60         6.92 o                         
   2   4  30         45.87         39.73         5.80 o                         
  -2   5  30         26.98         30.40        12.51 o                         
  -1   5  30         50.71         66.80         7.34 o                         
   0   5  30         69.23         69.24         6.63 o                         
   1   5  30         50.84         56.28         6.00 o                         
   2   5  30         26.98         32.00        11.76 o                         
  -1   6  30         26.74          3.35         5.48 o                         
   0   6  30        183.71        216.47        13.77 o                         
   1   0  31         28.48         25.32         5.36 o                         
   2   0  31         16.06         14.72         4.32 o                         
   3   0  31          6.60          3.68         8.32 o                         
  -3   1  31         35.83         29.88        12.94 o                         
  -2   1  31         35.53         43.69         6.48 o                         
  -1   1  31         62.84         77.23         8.07 o                         
   0   1  31         13.66         13.43         4.35 o                         
   1   1  31         62.89         67.55         7.36 o                         
   2   1  31         35.63         43.31         5.94 o                         
  -3   2  31         22.97         32.75        13.48 o                         
  -2   2  31        103.89        109.49        16.70 o                         
  -1   2  31          7.33          8.40         4.01 o                         
   0   2  31          0.02         -3.88         3.88 o                         
   1   2  31          7.27         10.66         4.08 o                         
   2   2  31        103.80        123.25         9.62 o                         
  -2   3  31         87.88         77.92        18.85 o                         
  -1   3  31         66.24         64.63         8.24 o                         
   0   3  31         20.62         20.57         6.20 o                         
   1   3  31         66.42         58.65         6.48 o                         
   2   3  31         88.00         82.93        10.58 o                         
  -1   4  31        152.22        179.20        33.64 o                         
   0   4  31         11.83          7.95         5.03 o                         
   1   4  31        152.18        164.33        12.24 o                         
  -1   5  31         73.83         98.62        13.70 o                         
   0   5  31         17.28         26.20         6.79 o                         
   1   5  31         73.72        119.66        21.11 o                         
   0   0  32         52.70         59.19        10.82 o                         
   1   0  32         21.15         25.24         6.69 o                         
  -2   1  32         35.17         56.45        15.98 o                         
  -1   1  32         51.05         49.89        14.16 o                         
   0   1  32         73.22         70.07        12.52 o                         
   1   1  32         51.08         44.85         8.01 o                         
  -2   2  32        192.13        220.38        29.31 o                         
  -1   2  32         12.42          3.65         7.57 o                         
   0   2  32         34.53         32.84        13.09 o                         
   1   2  32         12.43          9.11         8.41 o                         
  -1   3  32        110.14        113.87        21.68 o                         
   0   3  32         17.94          7.12         7.39 o                         
   1   3  32        110.40         94.60        17.82 o                         
                                                                                
